# Supplementary material for: Discovering misannotated lncRNAs using deep learning training dynamics
Source: Bioinformatics. 2022 Dec 26;39(1):btac821. doi: 10.1093/bioinformatics/btac821 (PMC9825752; doi:10.1093/bioinformatics/btac821)
Supplement: btac821_Supplementary_Data [file btac821_supplementary_data.zip]

Archive with 2 entries (2 files):
- SupplementaryData.xlsx
- coding_lncrna_submission2022_supplem.pdf
