# Supplementary material for: Discovering misannotated lncRNAs using deep learning training dynamics
Source: Bioinformatics. 2022 Dec 26;39(1):btac821. doi: 10.1093/bioinformatics/btac821 (PMC9825752; doi:10.1093/bioinformatics/btac821)
Supplement: btac821_Supplementary_Data [file btac821_supplementary_data.zip › SupplementaryData.xlsx]

## Sheet: README
	Sheet	Description
	Supplementary_Table1_training_dynamics	CNN, LSTM, Transformer training dynamics predictions for candidate lncRNAs. mean and std refers to mean and standard deviation of prediction for ground-label class across epochs. inCNN, inLSTM, inTransformer columnas contain 1 if given RNA was identified as misannotated by the respective model and 0 if not.
	Supplementary_Table2_BLAST	Top BLAST results for the queries blasted
	Supplementary_Table3_hmmer_Pfam	Significant results for hmmer queries using Pfam as profile database
	To see how other data sources were incorporated to obtain final figures, see https://github.com/nabiafshan/lncrna_reproduce

## Sheet: Supplementary_Data1_training_dy
TranscriptNAID	mean_CNN	std_CNN	mean_LSTM	std_LSTM	mean_Tranformer	std_Transformer	inCNN	inLSTM	inTransformer
ENST00000437712.1	0.279895	0.0800501	0.0851066	0.0671859	0.343068	0.0480293	1	1	1
ENST00000569425.3	0.212495	0.121324					1	0	0
ENST00000442956.1	0.0844817	0.0350498	0.226334	0.119912	0.449812	0.0259376	1	1	1
ENST00000454224.1	0.00855252	0.00273039	0.019777	0.0156768	0.0473781	0.0073582	1	1	1
ENST00000483329.6	0.426725	0.103263	0.24951	0.200386			1	1	0
ENST00000565893.1	0.335032	0.105338	0.428669	0.1482	0.370536	0.0392174	1	1	1
ENST00000453010.1	0.072981	0.0458578	0.0848581	0.0728831	0.227284	0.0324816	1	1	1
ENST00000588906.5	0.298532	0.155175	0.487126	0.150014			1	1	0
ENST00000456917.1	0.3464	0.21489	0.36211	0.166005			1	1	0
ENST00000447524.1	0.345914	0.0675314					1	0	0
ENST00000569087.2	0.486275	0.176299	0.534528	0.276799			1	1	0
ENST00000628189.2	0.401235	0.398125	0.0235245	0.0367267	0.00516871	0.00212323	1	1	1
ENST00000554360.5	0.357468	0.145379	0.150753	0.0849007	0.145824	0.0588354	1	1	1
ENST00000542265.5	0.286716	0.114128					1	0	0
ENST00000564823.1	0.0222631	0.00937942	0.026572	0.0141267	0.251606	0.0195952	1	1	1
ENST00000507444.1	0.275781	0.109543	0.128245	0.0912173			1	1	0
ENST00000505807.6	0.125444	0.0666798	0.104629	0.056558	0.158198	0.0189497	1	1	1
ENST00000578701.5	0.495347	0.217669	0.308684	0.204137	0.106662	0.0380597	1	1	1
ENST00000555985.5	0.505784	0.110866	0.221912	0.0986081	0.175059	0.0348221	1	1	1
ENST00000609590.1	0.00648639	0.00297126	0.00593593	0.00521919	0.00504351	0.00259705	1	1	1
ENST00000453601.5	0.259875	0.145468	0.0689776	0.118171	0.371979	0.0412445	1	1	1
ENST00000439529.1	0.0224713	0.0345863	0.0735565	0.0466578	0.131412	0.0776451	1	1	1
ENST00000629948.1	0.37841	0.242863	0.459127	0.182453			1	1	0
ENST00000419257.1	0.294122	0.133494	0.092893	0.0801663	0.566572	0.0550798	1	1	1
ENST00000635280.1	0.221637	0.14226	0.0680176	0.0291723	0.0619133	0.00847931	1	1	1
ENST00000458001.2	0.0224124	0.00829792	0.0295436	0.0426175	0.228569	0.0265636	1	1	1
ENST00000623543.1	0.351236	0.314075	0.0834371	0.0360162	0.46227	0.0302203	1	1	1
ENST00000500093.2	0.0353331	0.0175386	0.462937	0.252685	0.286388	0.0429273	1	1	1
ENST00000579833.1	0.444032	0.248405	0.374413	0.117503			1	1	0
ENST00000563286.1	0.370844	0.279304	0.0809801	0.0386479	0.0399471	0.00454146	1	1	1
ENST00000588845.2	0.417287	0.157975					1	0	0
ENST00000562917.1	0.126744	0.0749457	0.121444	0.0646754	0.168888	0.017681	1	1	1
ENST00000587413.5	0.516546	0.146279	0.499931	0.17673			1	1	0
ENST00000605778.1	0.109721	0.0700418	0.114308	0.0752608	0.236188	0.026943	1	1	1
ENST00000619068.1	0.0131666	0.007466	0.0161211	0.012484	0.0627782	0.021336	1	1	1
ENST00000596207.2	0.0470914	0.0242522	0.290323	0.183364	0.233252	0.0846091	1	1	1
ENST00000634642.1	0.583369	0.317315	0.192276	0.164683	0.0696921	0.0190727	1	1	1
ENST00000433637.2	0.192366	0.128126	0.403558	0.203848	0.290495	0.101531	1	1	1
ENST00000501075.2	0.393515	0.210613	0.502124	0.263278	0.313689	0.0976642	1	1	1
ENST00000567749.1	0.0210096	0.00649013	0.0907578	0.0567707	0.0682435	0.00886345	1	1	1
ENST00000568177.1	0.225245	0.150586	0.144028	0.0818525	0.276591	0.023325	1	1	1
ENST00000422679.1	0.48512	0.291601	0.39336	0.211374	0.326348	0.0397075	1	1	1
ENST00000522213.5	0.498879	0.179447			0.453494	0.0539651	1	0	1
ENST00000626174.2	0.127273	0.134309	0.421049	0.125338			1	1	0
ENST00000624527.2	0.246425	0.0839448	0.185166	0.112496	0.315641	0.0435024	1	1	1
ENST00000564950.5	0.537607	0.211262	0.0927556	0.0371214	0.0129999	0.00913151	1	1	1
ENST00000585780.5	0.498843	0.236546	0.373092	0.282256	0.474785	0.0257404	1	1	1
ENST00000604514.1	0.057192	0.0277841	0.211875	0.197327	0.170959	0.0595088	1	1	1
ENST00000635258.1	0.0167389	0.00923069	0.138313	0.0834185	0.0656684	0.00806903	1	1	1
ENST00000566260.1	0.276742	0.19828	0.377665	0.254203	0.512757	0.0302267	1	1	1
ENST00000520572.1	0.0453896	0.00868498	0.0628491	0.0581258	0.147896	0.0212334	1	1	1
ENST00000435350.1	0.491308	0.248922	0.100608	0.087146	0.117139	0.0482187	1	1	1
ENST00000421998.5	0.419266	0.19766			0.385001	0.0287568	1	0	1
ENST00000617896.1	0.507978	0.192566	0.469107	0.239364	0.404655	0.0254555	1	1	1
ENST00000525678.1	0.575708	0.254932	0.0702509	0.0588146	0.139858	0.036298	1	1	1
ENST00000437322.2	0.13936	0.0461584	0.114884	0.059646	0.578534	0.0654243	1	1	1
ENST00000562284.1	0.0668431	0.0304217	0.0516869	0.0229247	0.0125871	0.00513348	1	1	1
ENST00000616213.4	0.437688	0.33281	0.116989	0.0726263	0.160558	0.0168649	1	1	1
ENST00000623234.1	0.44727	0.161998			0.426018	0.0558523	1	0	1
ENST00000380970.2	0.26857	0.13401	0.0454297	0.0448257	0.125465	0.0266754	1	1	1
ENST00000434401.1	0.069668	0.0241078	0.252599	0.174279			1	1	0
ENST00000501400.1	0.0820855	0.0236817	0.175892	0.130831	0.334108	0.0429724	1	1	1
ENST00000484698.5	0.0532086	0.0128259	0.0230296	0.0277369	0.0737813	0.0210274	1	1	1
ENST00000425497.5	0.241871	0.12019	0.596904	0.309572	0.475813	0.0243357	1	1	1
ENST00000593284.5	0.422998	0.0878457	0.25661	0.201474	0.374148	0.060938	1	1	1
ENST00000578613.5	0.489142	0.187695	0.443899	0.228311	0.500162	0.037994	1	1	1
ENST00000505443.1	0.563033	0.213548	0.485412	0.305291	0.400468	0.0508293	1	1	1
ENST00000437781.5	0.104427	0.0321368	0.0580649	0.0422563	0.280592	0.0584338	1	1	1
ENST00000531288.1	0.592959	0.123559					1	0	0
ENST00000431979.1	0.542364	0.28401	0.187084	0.0889523	0.0965725	0.0185398	1	1	1
ENST00000565573.1	0.497113	0.143769	0.423547	0.167494			1	1	0
ENST00000561083.1	0.197271	0.116546	0.357491	0.186226	0.503256	0.0336321	1	1	1
ENST00000416928.6	0.143014	0.0951872	0.184675	0.138137	0.162815	0.0224914	1	1	1
ENST00000572950.1	0.240571	0.133632					1	0	0
ENST00000609207.1	0.0724584	0.0301417	0.0251578	0.02351	0.287883	0.0424048	1	1	1
ENST00000453229.1	0.560297	0.307667	0.192739	0.0797419	0.428037	0.0219594	1	1	1
ENST00000506465.1	0.575606	0.358336	0.301192	0.165806	0.581128	0.0577982	1	1	1
ENST00000636983.1	0.0485258	0.0211406	0.203219	0.115734	0.269043	0.0377733	1	1	1
ENST00000638815.1	0.217585	0.0788275					1	0	0
ENST00000612792.1	0.475471	0.299986	0.481826	0.281988	0.467683	0.0374843	1	1	1
ENST00000574180.1	0.0819245	0.0762817	0.0455409	0.0335697	0.0464462	0.019246	1	1	1
ENST00000639185.1	0.363008	0.263887	0.108716	0.0641473	0.0219041	0.00329172	1	1	1
ENST00000602393.1	0.546514	0.117982	0.210897	0.0878172	0.332874	0.0629146	1	1	1
ENST00000623673.1	0.0276306	0.0186519	0.0203877	0.0207166	0.0763741	0.0300652	1	1	1
ENST00000526091.1	0.541696	0.272001			0.599591	0.0256648	1	0	1
ENST00000558860.2	0.255188	0.0953781					1	0	0
ENST00000627551.2	0.158912	0.090508	0.0508573	0.0474136	0.332313	0.078761	1	1	1
ENST00000590024.1	0.303933	0.135451	0.231463	0.109906	0.130608	0.0187539	1	1	1
ENST00000563759.1	0.406923	0.179935	0.248905	0.20595	0.512911	0.0305044	1	1	1
ENST00000448262.1	0.435882	0.184622	0.324584	0.190753	0.121034	0.0148771	1	1	1
ENST00000446335.1	0.580772	0.131692					1	0	0
ENST00000606998.1	0.119848	0.0404209	0.0442611	0.0526036	0.288255	0.0439486	1	1	1
ENST00000442411.1	0.504587	0.233232	0.260116	0.179069	0.554069	0.0839026	1	1	1
ENST00000560255.2	0.0335107	0.0152433	0.0860713	0.0734546	0.20785	0.037107	1	1	1
ENST00000613982.1	0.0598588	0.0256067	0.25714	0.219903	0.124321	0.0319833	1	1	1
ENST00000495094.1	0.149724	0.0591546	0.135346	0.11388	0.27785	0.0283815	1	1	1
ENST00000503488.2	0.117734	0.0714073	0.0633725	0.032704	0.135988	0.0326037	1	1	1
ENST00000383331.4	0.579636	0.257596	0.574076	0.232628			1	1	0
ENST00000451355.2	0.26728	0.143889	0.470314	0.258949	0.137564	0.0581186	1	1	1
ENST00000398518.6	0.599876	0.22004	0.322354	0.165715	0.334115	0.0336487	1	1	1
ENST00000480931.1	0.594346	0.148946	0.388822	0.220518			1	1	0
ENST00000558822.5	0.484614	0.128268	0.333986	0.123338			1	1	0
ENST00000569927.1	0.0416481	0.0122002	0.0926434	0.0461787	0.208592	0.0276253	1	1	1
ENST00000451257.5	0.0198355	0.0219867	0.0231608	0.0193614	0.0990987	0.0164399	1	1	1
ENST00000472494.1	0.359312	0.172884	0.539714	0.281454	0.544887	0.0620879	1	1	1
ENST00000627990.2	0.397522	0.207035					1	0	0
ENST00000433214.2	0.047308	0.0565702	0.0435224	0.0339911	0.0511918	0.0103265	1	1	1
ENST00000430027.3	0.0346127	0.00808475	0.0276377	0.0156222	0.0767992	0.0130793	1	1	1
ENST00000629729.2	0.260763	0.123235	0.309369	0.198559			1	1	0
ENST00000455232.1	0.127471	0.124444	0.330254	0.302014	0.0608603	0.0243793	1	1	1
ENST00000569832.5	0.231878	0.0957518	0.070137	0.0995632	0.219687	0.0450442	1	1	1
ENST00000568479.1	0.298925	0.178214	0.0983204	0.0485355	0.0208739	0.00276907	1	1	1
ENST00000354921.7	0.0123473	0.00267009	0.0108353	0.0117194	0.0211436	0.00816821	1	1	1
ENST00000242109.5	0.127701	0.0450679	0.139217	0.0762889	0.101239	0.0141042	1	1	1
ENST00000612584.1	0.160577	0.0608621	0.126202	0.089213	0.0891089	0.0127135	1	1	1
ENST00000590653.5	0.470895	0.313146	0.34769	0.260061	0.436062	0.0242197	1	1	1
ENST00000610494.1	0.0172125	0.0110075	0.0829452	0.0885004	0.146421	0.0202994	1	1	1
ENST00000604516.1	0.569603	0.251419	0.357132	0.236598	0.176735	0.0256482	1	1	1
ENST00000444489.5	0.0379646	0.0271556	0.224061	0.130484	0.50093	0.0575624	1	1	1
ENST00000609118.1	0.496402	0.137877	0.129043	0.0686148	0.334669	0.0310061	1	1	1
ENST00000618966.1	0.0879552	0.0335161	0.0809209	0.0453231	0.224039	0.0252736	1	1	1
ENST00000453209.1	0.50247	0.389574	0.0723115	0.0637573	0.0279251	0.00696796	1	1	1
ENST00000414466.5	0.0897947	0.0252901	0.0809218	0.0578239	0.110215	0.0102076	1	1	1
ENST00000610936.4	0.350133	0.187254			0.474752	0.0365491	1	0	1
ENST00000571259.5	0.311448	0.187597			0.423906	0.029401	1	0	1
ENST00000426635.6	0.279141	0.252415	0.0602996	0.0527385	0.412839	0.0447225	1	1	1
ENST00000608963.1	0.0188265	0.00975847	0.0289174	0.0310675	0.183956	0.0204412	1	1	1
ENST00000558899.2	0.0439647	0.0112755	0.301172	0.143279	0.586002	0.0582001	1	1	1
ENST00000465501.5	0.576074	0.127765	0.585465	0.253213			1	1	0
ENST00000450443.1	0.456573	0.252544	0.0795309	0.101887	0.470679	0.0131002	1	1	1
ENST00000424684.2	0.175357	0.117261	0.0869254	0.0780092	0.147545	0.025802	1	1	1
ENST00000567246.1	0.024392	0.00839133	0.0442903	0.0281143	0.0489074	0.00881047	1	1	1
ENST00000627194.1	0.104438	0.0257858	0.114082	0.106196	0.103953	0.0372395	1	1	1
ENST00000502187.5	0.392482	0.15887	0.25944	0.146908			1	1	0
ENST00000427824.1	0.230132	0.147004	0.117971	0.0689365	0.211171	0.0204916	1	1	1
ENST00000606274.1	0.0151079	0.00801194	0.0583765	0.0430071	0.125975	0.0205242	1	1	1
ENST00000412685.6	0.163612	0.0885744	0.290553	0.236079	0.516058	0.0406935	1	1	1
ENST00000413911.1	0.126674	0.0939703	0.204432	0.0766269	0.442899	0.020881	1	1	1
ENST00000425916.4	0.0952511	0.0433865	0.423274	0.344959	0.423863	0.0304348	1	1	1
ENST00000618230.1	0.583241	0.163306	0.191102	0.0790756	0.231	0.059597	1	1	1
ENST00000420724.1	0.260244	0.106455	0.325072	0.206358	0.479545	0.0797919	1	1	1
ENST00000315302.6	0.348953	0.211384	0.544875	0.317468	0.472197	0.0171983	1	1	1
ENST00000358775.1	0.519891	0.275062	0.0804101	0.102613	0.253017	0.0466462	1	1	1
ENST00000613696.1	0.140245	0.191057	0.225951	0.126751	0.217881	0.0256676	1	1	1
ENST00000453837.1	0.377392	0.201216	0.359957	0.294195	0.0380684	0.014075	1	1	1
ENST00000605920.1	0.14002	0.100857	0.0102823	0.0111028	0.262065	0.0386719	1	1	1
ENST00000607047.1	0.501593	0.214897	0.442919	0.257534	0.562732	0.0739407	1	1	1
ENST00000534336.1	0.115976	0.0534351	0.160058	0.0985745	0.0272063	0.00456419	1	1	1
ENST00000602456.1	0.0331095	0.0506033	0.205818	0.195733	0.303131	0.0737481	1	1	1
ENST00000630740.2	0.266924	0.115874	0.115621	0.0684015	0.196564	0.101069	1	1	1
ENST00000565181.1	0.512212	0.300559	0.192079	0.13711	0.461943	0.039002	1	1	1
ENST00000400385.2	0.452431	0.352854	0.0349341	0.0401738	0.374472	0.019911	1	1	1
ENST00000419895.3	0.566461	0.364032	0.45531	0.221045			1	1	0
ENST00000640486.1	0.431445	0.241463	0.157641	0.109988	0.480811	0.0335533	1	1	1
ENST00000562202.1	0.570939	0.215284	0.33592	0.201458	0.35439	0.0218412	1	1	1
ENST00000604271.2	0.195791	0.0753733	0.334382	0.239389	0.595778	0.0481529	1	1	1
ENST00000344620.10	0.171958	0.0894366	0.0749591	0.0561597	0.05013	0.0217538	1	1	1
ENST00000622372.1	0.00957593	0.013628	0.0423273	0.0604065	0.0221064	0.00967361	1	1	1
ENST00000432988.1	0.511209	0.284162	0.182687	0.0947293	0.0826474	0.0159426	1	1	1
ENST00000520447.1	0.522349	0.22105			0.561733	0.0660566	1	0	1
ENST00000636153.1	0.291414	0.0743781	0.156372	0.0784669	0.0375318	0.0259687	1	1	1
ENST00000578968.5	0.456504	0.312092	0.263945	0.100763	0.415186	0.030217	1	1	1
ENST00000499143.6	0.428773	0.223865	0.397001	0.242738			1	1	0
ENST00000615251.1	0.00253845	0.00132238	0.0307806	0.0139576	0.0290775	0.0116794	1	1	1
ENST00000420381.5	0.398948	0.125377	0.193233	0.207776	0.377466	0.0303069	1	1	1
ENST00000425493.1	0.391901	0.202343	0.245752	0.157307	0.18366	0.0249221	1	1	1
ENST00000589716.5	0.024563	0.0211162	0.0615387	0.0922845	0.0425114	0.0175105	1	1	1
ENST00000445551.1	0.146403	0.0534232	0.117281	0.123878	0.188592	0.0405349	1	1	1
ENST00000323813.3	0.447381	0.258133					1	0	0
ENST00000455169.1	0.225445	0.178646	0.0810727	0.0505994	0.0691623	0.0110344	1	1	1
ENST00000451298.1	0.0659534	0.0760287	0.0327143	0.0278083	0.0288151	0.00492686	1	1	1
ENST00000412060.1	0.145826	0.0775732					1	0	0
ENST00000578183.1	0.449558	0.28354	0.0914922	0.163538	0.575	0.0520497	1	1	1
ENST00000639904.1	0.135492	0.080307	0.065248	0.0489927	0.315941	0.0332584	1	1	1
ENST00000595954.1	0.478816	0.223819	0.184198	0.123961	0.18492	0.025715	1	1	1
ENST00000619017.1	0.0970202	0.0589957	0.357385	0.279577	0.327998	0.0528717	1	1	1
ENST00000564956.1	0.401303	0.102774	0.40696	0.229564			1	1	0
ENST00000499579.1	0.321368	0.145795	0.310961	0.191188	0.46757	0.0434448	1	1	1
ENST00000535199.5	0.393464	0.218936	0.0736401	0.0533473	0.351127	0.0434962	1	1	1
ENST00000509037.1	0.0440221	0.0227267	0.245158	0.194487	0.0986942	0.0264088	1	1	1
ENST00000567801.2	0.140548	0.0962745	0.197792	0.140033	0.282383	0.0172701	1	1	1
ENST00000554333.1	0.183975	0.0683325	0.17241	0.0718542	0.330647	0.0679156	1	1	1
ENST00000451601.1	0.242827	0.166521	0.535854	0.33661			1	1	0
ENST00000425669.1	0.453962	0.196418	0.213364	0.0778806	0.17334	0.0389755	1	1	1
ENST00000417691.1	0.150381	0.143294	0.17507	0.144272	0.0902739	0.0359927	1	1	1
ENST00000630270.2	0.401235	0.398125	0.0235245	0.0367267	0.00516871	0.00212323	1	1	1
ENST00000565936.1	0.0946066	0.0407962	0.0375105	0.0284828	0.0483615	0.0100172	1	1	1
ENST00000435789.1	0.478633	0.155963	0.236025	0.127374	0.401172	0.0250015	1	1	1
ENST00000428709.2	0.41624	0.147548	0.259709	0.161007	0.289648	0.0331986	1	1	1
ENST00000525963.5	0.599877	0.249563					1	0	0
ENST00000452334.1	0.289919	0.0845647					1	0	0
ENST00000565538.1	0.599348	0.103321	0.472435	0.274061	0.453606	0.0270249	1	1	1
ENST00000618736.1	0.0753542	0.0578142	0.102496	0.0444376	0.505591	0.0435939	1	1	1
ENST00000570186.1	0.375238	0.197389	0.131799	0.0698937	0.142088	0.0138573	1	1	1
ENST00000431060.4	0.0690175	0.0316194	0.182222	0.106804	0.227079	0.0231864	1	1	1
ENST00000499988.2	0.0140207	0.00648159	0.175065	0.177398	0.0176851	0.0087957	1	1	1
ENST00000540687.5	0.341474	0.125999	0.0933663	0.0601292	0.114673	0.0292254	1	1	1
ENST00000522158.1	0.510231	0.225574	0.259426	0.180688	0.159133	0.0402441	1	1	1
ENST00000441184.1	0.579821	0.313379	0.35924	0.225789	0.436054	0.0399474	1	1	1
ENST00000421703.5	0.342628	0.1101	0.400496	0.165672	0.482129	0.0564276	1	1	1
ENST00000454799.6	0.32685	0.123279	0.56729	0.26561	0.389036	0.0399571	1	1	1
ENST00000317122.2	0.0277496	0.0102308	0.240556	0.229691	0.29666	0.0447733	1	1	1
ENST00000519160.5	0.533149	0.11331	0.0571084	0.0571221			1	1	0
ENST00000505626.5	0.276535	0.123493	0.157616	0.0965452	0.442377	0.0366579	1	1	1
ENST00000577066.2	0.049221	0.0192721	0.127604	0.100348	0.296203	0.0360362	1	1	1
ENST00000564160.1	0.506926	0.303671	0.13896	0.0540158	0.345753	0.0462478	1	1	1
ENST00000624882.1	0.243358	0.0851329			0.429675	0.0386039	1	0	1
ENST00000613454.1	0.348889	0.181861			0.556053	0.0426471	1	0	1
ENST00000622160.1	0.473452	0.22781	0.360587	0.23077	0.470988	0.033183	1	1	1
ENST00000592201.1	0.357371	0.202328	0.228816	0.10079	0.487686	0.0677914	1	1	1
ENST00000572067.1	0.501726	0.191584	0.0894183	0.061422	0.238215	0.028083	1	1	1
ENST00000438290.2	0.0682301	0.0262075	0.272009	0.189577	0.471111	0.0521197	1	1	1
ENST00000609803.2	0.0405547	0.0153019	0.100628	0.0493888	0.0811309	0.0105049	1	1	1
ENST00000468186.5	0.416046	0.270927	0.469671	0.290377	0.183633	0.0486543	1	1	1
ENST00000623529.1	0.464708	0.108199	0.39558	0.192498	0.566006	0.0672761	1	1	1
ENST00000610681.1	0.0633644	0.0243431	0.0884146	0.0469214	0.0770755	0.00942254	1	1	1
ENST00000589496.2	0.0168937	0.00583242	0.0311495	0.0147215	0.0414991	0.00701248	1	1	1
ENST00000564681.1	0.325792	0.10865	0.425477	0.272324	0.561762	0.091692	1	1	1
ENST00000641523.1	0.513794	0.106434			0.527739	0.0291618	1	0	1
ENST00000578492.5	0.102652	0.0274521	0.0638933	0.0673438	0.339172	0.0292074	1	1	1
ENST00000588117.6	0.558189	0.224379	0.442444	0.215608			1	1	0
ENST00000623646.1	0.124794	0.0644694	0.103482	0.0563911	0.0541035	0.0112294	1	1	1
ENST00000564224.1	0.480935	0.210111	0.086167	0.055167	0.371934	0.0404928	1	1	1
ENST00000451317.2	0.513617	0.173681	0.410461	0.238963	0.511852	0.0300574	1	1	1
ENST00000505973.1	0.593717	0.161637	0.101282	0.109354	0.0229626	0.00658266	1	1	1
ENST00000523572.1	0.514941	0.18593					1	0	0
ENST00000632759.1	0.521813	0.283662	0.113995	0.0657613	0.459819	0.0368904	1	1	1
ENST00000636467.1	0.535065	0.327665	0.115004	0.0565848	0.0527442	0.00609487	1	1	1
ENST00000602172.1	0.595444	0.238254			0.46507	0.0206792	1	0	1
ENST00000543321.1	0.447966	0.104665	0.359802	0.161388	0.424311	0.0292331	1	1	1
ENST00000427140.5	0.214411	0.072637	0.1338	0.0790677	0.168958	0.0451867	1	1	1
ENST00000498871.2	0.59208	0.198269	0.275322	0.133458	0.426181	0.0180493	1	1	1
ENST00000606533.1	0.0347637	0.0217807	0.0111841	0.0104393	0.0127222	0.00720353	1	1	1
ENST00000488720.1	0.0733507	0.0230163	0.090538	0.0683775	0.310685	0.0261381	1	1	1
ENST00000602324.1	0.0633148	0.0217599	0.305854	0.210355	0.202057	0.0193415	1	1	1
ENST00000623360.1	0.353699	0.187039	0.264125	0.190892	0.441949	0.0460262	1	1	1
ENST00000621929.1	0.311953	0.0751704	0.0251045	0.033475	0.051351	0.0137991	1	1	1
ENST00000563865.1	0.561082	0.17048	0.207298	0.128479	0.277066	0.0262286	1	1	1
ENST00000499809.1	0.494137	0.286915	0.54586	0.282064	0.588455	0.0639504	1	1	1
ENST00000567093.1	0.357157	0.0933686	0.313849	0.197333	0.429699	0.0270075	1	1	1
ENST00000622229.1	0.421982	0.333745	0.158618	0.167733	0.228206	0.0577181	1	1	1
ENST00000498032.5	0.00186457	0.00152085	0.0106902	0.0240004	0.286414	0.0284519	1	1	1
ENST00000623678.1	0.0535521	0.0370734	0.0341824	0.0586572	0.00889773	0.00391776	1	1	1
ENST00000631655.1	0.487142	0.178103	0.546639	0.296746	0.466442	0.0437913	1	1	1
ENST00000599640.5	0.00345305	0.00226647	0.00472707	0.00540174	0.117226	0.0268064	1	1	1
ENST00000425902.2	0.393405	0.158729	0.297769	0.198809	0.122848	0.0194818	1	1	1
ENST00000426859.1	0.343609	0.112267	0.0901508	0.0604447	0.0983134	0.035134	1	1	1
ENST00000342892.4	0.539149	0.194854	0.247274	0.157482	0.404081	0.0201926	1	1	1
ENST00000560419.1	0.428208	0.203766	0.0547625	0.0328201	0.0353704	0.0131832	1	1	1
ENST00000630182.1	0.44257	0.12369	0.565314	0.283025	0.472144	0.0314072	1	1	1
ENST00000453008.2	0.237298	0.152559	0.221685	0.117081	0.429126	0.0494516	1	1	1
ENST00000563635.5	0.0559653	0.0115937	0.0440864	0.02927	0.00703669	0.00142007	1	1	1
ENST00000472805.2	0.0813865	0.0203944	0.0914135	0.06581	0.114075	0.0230963	1	1	1
ENST00000606664.1	0.062875	0.0236511	0.0720831	0.0793517	0.3267	0.0302122	1	1	1
ENST00000634587.1	0.543521	0.22961	0.119409	0.0771875	0.180383	0.0859196	1	1	1
ENST00000569326.2	0.204899	0.113028	0.331137	0.179208	0.387391	0.0168703	1	1	1
ENST00000551563.6	0.577101	0.104421	0.158701	0.111849	0.476043	0.0386927	1	1	1
ENST00000424751.2	0.375645	0.116916	0.0737525	0.0817536	0.422282	0.0496076	1	1	1
ENST00000605896.1	0.255865	0.219772	0.0792092	0.0410051	0.220137	0.0146965	1	1	1
ENST00000551288.5	0.0611488	0.0293392	0.131554	0.0838143	0.235369	0.0252151	1	1	1
ENST00000628444.1	0.261432	0.103621	0.0612999	0.0449163	0.110642	0.0178867	1	1	1
ENST00000562952.1	0.108106	0.0653689	0.0295038	0.0222148	0.0128459	0.00253218	1	1	1
ENST00000513535.1	0.591302	0.173765					1	0	0
ENST00000419101.3	0.524047	0.219385	0.375836	0.195996	0.566202	0.0652738	1	1	1
ENST00000609111.1	0.0741228	0.0304856	0.15741	0.135413	0.161475	0.0353775	1	1	1
ENST00000635852.1	0.328342	0.110814	0.407153	0.293934	0.585901	0.0764747	1	1	1
ENST00000623980.1	0.0191224	0.0220014	0.0901708	0.0581165	0.220162	0.0229465	1	1	1
ENST00000607405.1	0.491948	0.124756			0.502604	0.0398623	1	0	1
ENST00000422506.5	0.0320643	0.0455667	0.0326264	0.0464662	0.006624	0.00213272	1	1	1
ENST00000633806.1	0.417718	0.269092	0.102053	0.121984	0.23996	0.0425473	1	1	1
ENST00000624424.1	0.50508	0.184418	0.221696	0.136109			1	1	0
ENST00000435367.2	0.271858	0.145805	0.127094	0.0797004			1	1	0
ENST00000545784.5	0.315646	0.0801811	0.121425	0.0743306	0.145011	0.0546192	1	1	1
ENST00000501726.1	0.197135	0.0659207	0.135068	0.103812	0.180408	0.0365094	1	1	1
ENST00000579045.1	0.573595	0.135698			0.511566	0.0184985	1	0	1
ENST00000634406.1	0.51127	0.207877	0.280137	0.226823	0.5632	0.0765906	1	1	1
ENST00000585593.1	0.429589	0.159776	0.316723	0.191473	0.468031	0.032812	1	1	1
ENST00000422374.1	0.0305934	0.0331898	0.00786329	0.00772998	0.0216168	0.00467408	1	1	1
ENST00000325811.1	0.567674	0.209273	0.0444721	0.0304143	0.508182	0.0406555	1	1	1
ENST00000419069.1	0.213862	0.156133	0.538826	0.239693			1	1	0
ENST00000540895.5	0.494697	0.21226	0.088393	0.0829161	0.397445	0.050541	1	1	1
ENST00000506655.1	0.0741691	0.0271058	0.232585	0.201355	0.305826	0.0364247	1	1	1
ENST00000613829.4	0.592275	0.233344	0.41812	0.212278	0.37717	0.0362238	1	1	1
ENST00000565988.1	0.157567	0.139353	0.0793702	0.0783885	0.151997	0.0725948	1	1	1
ENST00000619086.1	0.21186	0.105741			0.470832	0.0325519	1	0	1
ENST00000640631.1	0.2389	0.215945	0.0104253	0.00709106	0.0525094	0.00673332	1	1	1
ENST00000508281.2	0.374452	0.197959					1	0	0
ENST00000624219.1	0.0770056	0.029808	0.0362951	0.0151713	0.0312871	0.00403001	1	1	1
ENST00000445791.5	0.0947687	0.0739549	0.0501939	0.0338134	0.0271571	0.00381463	1	1	1
ENST00000631117.2	0.520444	0.137487					1	0	0
ENST00000608940.1	0.543849	0.358021	0.120723	0.133361	0.210856	0.0960688	1	1	1
ENST00000500358.6	0.00460329	0.00486266	0.0250939	0.0102045	0.0877246	0.0109323	1	1	1
ENST00000417483.5	0.50679	0.198426	0.294438	0.163765	0.17295	0.114259	1	1	1
ENST00000635800.1	0.584241	0.369815	0.270083	0.239254	0.0662104	0.0287718	1	1	1
ENST00000612689.1	0.222192	0.10229	0.195665	0.210018	0.39105	0.0342095	1	1	1
ENST00000520390.1	0.302513	0.103726	0.408713	0.206197	0.417594	0.042762	1	1	1
ENST00000422917.1	0.514672	0.205199	0.201245	0.112134	0.346281	0.022279	1	1	1
ENST00000606384.1	0.0909818	0.0813475	0.129392	0.104836			1	1	0
ENST00000411861.5	0.520621	0.162965	0.152027	0.0964918	0.305809	0.0353696	1	1	1
ENST00000521267.5	0.212534	0.14052	0.157137	0.135157	0.42774	0.10349	1	1	1
ENST00000452284.1	0.10676	0.0648756	0.28939	0.206909	0.292026	0.0333985	1	1	1
ENST00000622955.3	0.573443	0.111089	0.0641379	0.0594357	0.514215	0.0679529	1	1	1
ENST00000568686.1	0.203066	0.130319	0.0617148	0.02437	0.11596	0.0175073	1	1	1
ENST00000464428.2	0.00866743	0.00510632	0.0139369	0.0133999	0.0878733	0.0100108	1	1	1
ENST00000638437.1	0.282524	0.14906	0.132358	0.0645148	0.0474035	0.00898789	1	1	1
ENST00000602433.1	0.168762	0.0405739	0.519255	0.27404	0.582428	0.0815822	1	1	1
ENST00000428940.2	0.355044	0.207804	0.347835	0.224039	0.291808	0.0332971	1	1	1
ENST00000637996.1	0.343516	0.0704024	0.462622	0.210313	0.591637	0.0312487	1	1	1
ENST00000402221.4	0.202505	0.151853	0.0820981	0.0892653	0.357132	0.0261502	1	1	1
ENST00000431486.1	0.138416	0.160034	0.105754	0.067619	0.232115	0.0457038	1	1	1
ENST00000623395.3	0.301278	0.150271	0.0135519	0.020345	0.0174889	0.0114415	1	1	1
ENST00000602739.1	0.0904228	0.0618	0.0991865	0.106447	0.360403	0.0418407	1	1	1
ENST00000547179.1	0.0248985	0.0145271	0.0492112	0.0365839	0.154952	0.0331053	1	1	1
ENST00000638195.1	0.441055	0.16718	0.0641648	0.0652159	0.389157	0.0622248	1	1	1
ENST00000416689.1	0.354144	0.0914346			0.488286	0.0517419	1	0	1
ENST00000434547.1	0.471747	0.197098					1	0	0
ENST00000602730.1	0.058094	0.0346901	0.0218802	0.0261748	0.138168	0.0284131	1	1	1
ENST00000609937.1	0.430128	0.257678	0.485396	0.205145	0.496897	0.04078	1	1	1
ENST00000418747.2	0.093349	0.0411929	0.0719149	0.0334385	0.144096	0.0272664	1	1	1
ENST00000532886.2	0.0251129	0.00672941	0.0659622	0.0513565	0.11638	0.0196657	1	1	1
ENST00000534914.5	0.516768	0.163668					1	0	0
ENST00000636737.1	0.256542	0.196522	0.530562	0.298573	0.468188	0.0299632	1	1	1
ENST00000609313.1	0.33829	0.200512	0.581416	0.331409	0.453247	0.0120462	1	1	1
ENST00000414282.5	0.573898	0.197456	0.326856	0.257555	0.256856	0.0356092	1	1	1
ENST00000425211.5	0.0131876	0.0100136	0.0140198	0.0126076	0.021937	0.00370143	1	1	1
ENST00000588286.1	0.0561131	0.0281156	0.0141622	0.0144858	0.183323	0.0292656	1	1	1
ENST00000421927.1	0.115757	0.0866953	0.00630194	0.0105176	0.0391148	0.013692	1	1	1
ENST00000624458.1	0.545945	0.172931	0.280788	0.128954	0.231314	0.073937	1	1	1
ENST00000418970.6	0.138325	0.0563666	0.378311	0.222407	0.426942	0.0234525	1	1	1
ENST00000564580.5	0.58187	0.249688	0.0624795	0.0612165	0.0319711	0.0123459	1	1	1
ENST00000563812.1	0.45357	0.189284					1	0	0
ENST00000423222.5	0.042723	0.013854	0.120418	0.0844087	0.406481	0.0660336	1	1	1
ENST00000606070.1	0.325702	0.205809	0.423417	0.313343	0.446057	0.0402682	1	1	1
ENST00000605573.1	0.313072	0.166825	0.541171	0.357919	0.17233	0.0682013	1	1	1
ENST00000438275.5	0.250975	0.109249	0.134062	0.107726	0.145522	0.0328843	1	1	1
ENST00000564460.2	0.0324676	0.0115453	0.0571731	0.0457064	0.288005	0.0363724	1	1	1
ENST00000629441.1	0.282643	0.175556	0.487246	0.322311	0.0712677	0.0398778	1	1	1
ENST00000536898.5	0.365289	0.115295	0.379784	0.204383	0.250558	0.06214	1	1	1
ENST00000568395.1	0.16303	0.0954473	0.0393189	0.030407	0.0790706	0.00972445	1	1	1
ENST00000360737.4	0.0350238	0.013137	0.0690284	0.026243	0.352254	0.0365007	1	1	1
ENST00000569476.2	0.447157	0.174173	0.010002	0.00692144	0.0821502	0.00949662	1	1	1
ENST00000542089.1	0.203022	0.161584	0.400034	0.269202	0.577127	0.0511229	1	1	1
ENST00000624456.1	0.536485	0.170366	0.460672	0.252735	0.459725	0.0343352	1	1	1
ENST00000562945.2	0.0412938	0.0161203	0.186108	0.133516	0.485929	0.0714328	1	1	1
ENST00000602517.1	0.0228549	0.0103938	0.0980418	0.120971	0.227235	0.0226386	1	1	1
ENST00000584900.5	0.0922572	0.0316813	0.0463274	0.0623423	0.0207594	0.0135958	1	1	1
ENST00000442823.2	0.544046	0.299241					1	0	0
ENST00000640212.1	0.589189	0.192095	0.408973	0.210678	0.424672	0.0572353	1	1	1
ENST00000635031.1	0.16797	0.0982236	0.0885044	0.0738796	0.0744144	0.0204824	1	1	1
ENST00000564619.1	0.0141013	0.0073929	0.114647	0.067676	0.20074	0.0219526	1	1	1
ENST00000618309.1	0.0166807	0.0134895	0.0215983	0.0187915	0.13438	0.0139268	1	1	1
ENST00000454781.5	0.46052	0.206692	0.39068	0.206753	0.552593	0.0474797	1	1	1
ENST00000498967.3	0.353839	0.263744	0.115246	0.0670888	0.141079	0.0177002	1	1	1
ENST00000548978.2	0.587074	0.22253	0.113631	0.0959382	0.128953	0.0363523	1	1	1
ENST00000637674.1	0.0162701	0.0198052	0.135698	0.0802034	0.366285	0.0151651	1	1	1
ENST00000458178.2	0.0231559	0.00836937	0.201099	0.131563	0.171897	0.03011	1	1	1
ENST00000608495.1	0.119342	0.0360445	0.596989	0.272721			1	1	0
ENST00000519630.1	0.518742	0.108787					1	0	0
ENST00000623726.1	0.0801998	0.0210916	0.0876427	0.0371583	0.133706	0.0150762	1	1	1
ENST00000453068.1	0.39945	0.254123	0.104183	0.0996854	0.334542	0.0286853	1	1	1
ENST00000395539.2	0.223746	0.122363	0.205945	0.125289	0.346349	0.0445478	1	1	1
ENST00000600644.2	0.0671393	0.0322489	0.20425	0.170443	0.547928	0.0597338	1	1	1
ENST00000558675.1	0.0546338	0.025537	0.0845758	0.0389397	0.0679857	0.0155375	1	1	1
ENST00000444184.5	0.0327882	0.0260104	0.0265611	0.0425652	0.0296042	0.0120784	1	1	1
ENST00000636459.1	0.049521	0.0698585	0.0178757	0.0219412	0.546733	0.109894	1	1	1
ENST00000611744.1	0.0947146	0.0343182	0.0646979	0.0359674	0.121169	0.028891	1	1	1
ENST00000600607.5	0.301703	0.162551	0.57537	0.372036	0.453492	0.0660224	1	1	1
ENST00000421003.5	0.575545	0.192819	0.306834	0.19311	0.230751	0.0496032	1	1	1
ENST00000573802.1	0.379039	0.137331	0.246133	0.164768	0.259282	0.0945044	1	1	1
ENST00000458316.1	0.574058	0.269824					1	0	0
ENST00000431090.1	0.277763	0.151072					1	0	0
ENST00000529902.2	0.0329661	0.0161115	0.099544	0.0671379	0.134214	0.0161436	1	1	1
ENST00000456053.5	0.410862	0.155359	0.164149	0.0944246	0.478544	0.0727342	1	1	1
ENST00000428809.5	0.29614	0.234906					1	0	0
ENST00000564492.1	0.0522939	0.0196375	0.0679009	0.0513663	0.0659278	0.00933276	1	1	1
ENST00000524304.1	0.535213	0.20681	0.194545	0.11964	0.472675	0.0313949	1	1	1
ENST00000626945.2	0.479334	0.144798	0.168596	0.119435	0.236953	0.0308862	1	1	1
ENST00000591628.1	0.426988	0.130907					1	0	0
ENST00000442673.1	0.18469	0.0894086	0.237164	0.167604	0.361116	0.0772415	1	1	1
ENST00000569736.5	0.260623	0.0819875	0.0825857	0.0819998	0.277301	0.109381	1	1	1
ENST00000539391.1	0.548579	0.147254	0.194233	0.12384			1	1	0
ENST00000519550.1	0.124466	0.076358	0.139844	0.1484	0.0415447	0.0138916	1	1	1
ENST00000605849.1	0.128085	0.075078	0.075508	0.0654068	0.411904	0.0579658	1	1	1
ENST00000612422.1	0.387114	0.144027					1	0	0
ENST00000419499.1	0.359899	0.0915668	0.3746	0.207366	0.331079	0.026313	1	1	1
ENST00000568248.1	0.115613	0.0569324	0.0924842	0.0621555	0.0838554	0.00983388	1	1	1
ENST00000498589.1	0.566064	0.23354	0.0883176	0.0647839	0.385059	0.0627646	1	1	1
ENST00000576014.1	0.0547147	0.0122309	0.136206	0.0767732	0.126256	0.0223935	1	1	1
ENST00000608279.1	0.424862	0.136389	0.380563	0.0982471	0.47968	0.0301805	1	1	1
ENST00000612013.1	0.596285	0.214528	0.310872	0.182022	0.426885	0.0240709	1	1	1
ENST00000456601.1	0.388742	0.127582	0.0496697	0.0534442	0.0234533	0.0157809	1	1	1
ENST00000553639.1	0.0399507	0.035404	0.013985	0.0100881	0.140084	0.0360013	1	1	1
ENST00000437916.2	0.589533	0.252528	0.467786	0.269934	0.460547	0.059676	1	1	1
ENST00000588495.5	0.555163	0.133576	0.108606	0.0757583	0.351674	0.0330886	1	1	1
ENST00000608442.1	0.0448227	0.0145094	0.0570541	0.0331712	0.164696	0.0193252	1	1	1
ENST00000599109.5	0.400541	0.266906	0.0649914	0.0499759	0.109274	0.0385791	1	1	1
ENST00000440007.5	0.0611488	0.0293392	0.131554	0.0838143	0.235369	0.0252151	1	1	1
ENST00000617058.1	0.313434	0.220903	0.039916	0.0438166	0.101679	0.027297	1	1	1
ENST00000484892.5	0.0259448	0.00619602	0.0305488	0.0162249	0.00847305	0.00144388	1	1	1
ENST00000508913.5	0.141788	0.1136	0.136299	0.111684	0.242015	0.0360884	1	1	1
ENST00000417473.6	0.595137	0.267996			0.377171	0.104966	1	0	1
ENST00000634644.1	0.485203	0.26392	0.0337722	0.0430933	0.042739	0.0108103	1	1	1
ENST00000439875.1	0.0342483	0.0140476	0.131514	0.0908691	0.227351	0.0250339	1	1	1
ENST00000441851.1	0.562507	0.134502	0.172055	0.0814171			1	1	0
ENST00000641053.1	0.570742	0.346775					1	0	0
ENST00000613406.1	0.543856	0.209395	0.230423	0.185237			1	1	0
ENST00000632110.1	0.435894	0.1981	0.112205	0.069687	0.377992	0.0876255	1	1	1
ENST00000414659.5	0.238277	0.091327	0.545908	0.327556	0.56882	0.0868516	1	1	1
ENST00000630242.2	0.0283203	0.00848394	0.13929	0.114322	0.29082	0.0347279	1	1	1
ENST00000631132.1	0.359831	0.147605	0.540702	0.260919	0.339582	0.0416042	1	1	1
ENST00000445118.6	0.0464652	0.0314436	0.112946	0.09154	0.105929	0.0153038	1	1	1
ENST00000458228.5	0.129751	0.0627307	0.391805	0.291129	0.112416	0.0328803	1	1	1
ENST00000536683.5	0.501665	0.221782	0.472472	0.224622			1	1	0
ENST00000517807.1	0.521186	0.169993	0.227715	0.108633	0.279173	0.0321385	1	1	1
ENST00000541196.2	0.449084	0.100828	0.268597	0.205264	0.243072	0.0587183	1	1	1
ENST00000505870.5	0.11806	0.0741231	0.0632722	0.0435549	0.0622653	0.00845508	1	1	1
ENST00000456327.1	0.514085	0.135484	0.530094	0.179384	0.497802	0.0961857	1	1	1
ENST00000532153.1	0.0607668	0.0256467	0.143648	0.0901688	0.352795	0.0235255	1	1	1
ENST00000607967.1	0.584929	0.323149	0.421826	0.300181	0.584587	0.0589553	1	1	1
ENST00000605970.5	0.1668	0.0818194	0.357898	0.153151	0.239065	0.0380768	1	1	1
ENST00000636421.1	0.12251	0.0721594					1	0	0
ENST00000637843.1	0.229141	0.123507	0.540264	0.31238	0.439771	0.0539624	1	1	1
ENST00000538430.1	0.327463	0.124384	0.409039	0.178323	0.472869	0.026611	1	1	1
ENST00000376398.6	0.0200947	0.00612486	0.0136567	0.0112754	0.129831	0.0249717	1	1	1
ENST00000501194.2	0.390341	0.151285	0.276043	0.211882	0.448848	0.0661286	1	1	1
ENST00000395731.5	0.0209625	0.0071184	0.162386	0.0864418	0.263187	0.0254688	1	1	1
ENST00000638931.1	0.165764	0.119213	0.288981	0.114688	0.25143	0.0442916	1	1	1
ENST00000429829.5	0.0779886	0.028262	0.0377954	0.0157391	0.0134928	0.00193459	1	1	1
ENST00000556602.1	0.122887	0.0541232	0.114128	0.0686483	0.0259531	0.00390595	1	1	1
ENST00000634980.1	0.241474	0.134161	0.24729	0.105123	0.347698	0.0180624	1	1	1
ENST00000600074.1	0.082625	0.0324589	0.414836	0.228301	0.417415	0.0377257	1	1	1
ENST00000641468.1	0.231255	0.0791867	0.41384	0.146046	0.165571	0.0745331	1	1	1
ENST00000600140.2	0.588442	0.224234	0.48489	0.238376	0.488878	0.0218824	1	1	1
ENST00000517420.1	0.549833	0.165361	0.450911	0.15745	0.411846	0.0482864	1	1	1
ENST00000636550.1	0.449742	0.193763	0.371602	0.147055	0.427549	0.0237105	1	1	1
ENST00000526436.1	0.540373	0.103182	0.314307	0.168132			1	1	0
ENST00000434635.1	0.514774	0.209047	0.40623	0.210714	0.234429	0.0987693	1	1	1
ENST00000439088.1	0.431545	0.197594	0.107362	0.101745	0.358341	0.0523194	1	1	1
ENST00000415992.5	0.00161482	0.00187864	0.0116707	0.0096775	0.0225714	0.0095389	1	1	1
ENST00000430006.5	0.553926	0.179657			0.598813	0.0617737	1	0	1
ENST00000592638.1	0.113967	0.0751219	0.24345	0.193477	0.142289	0.045706	1	1	1
ENST00000501381.3	0.328337	0.0960003			0.514305	0.0202298	1	0	1
ENST00000497248.5	0.0200857	0.00525928	0.0880921	0.065293	0.0979031	0.0138178	1	1	1
ENST00000540151.5	0.216123	0.219555					1	0	0
ENST00000635702.1	0.490054	0.0745659	0.204316	0.09047	0.19411	0.0383678	1	1	1
ENST00000508110.5	0.567773	0.152102	0.493351	0.207204	0.460132	0.0298475	1	1	1
ENST00000375206.6	0.0256518	0.00870098	0.0087166	0.0098814	0.00215662	0.00116739	1	1	1
ENST00000611641.1	0.0215369	0.0725864	0.0777923	0.113739	0.0327627	0.0155687	1	1	1
ENST00000441009.1	0.1752	0.0709991	0.431759	0.245516			1	1	0
ENST00000527847.5	0.391027	0.155258	0.550572	0.298519	0.513121	0.0534872	1	1	1
ENST00000634291.1	0.256937	0.189443	0.202996	0.231574	0.411574	0.125246	1	1	1
ENST00000523176.1	0.0038892	0.00188445	0.00606022	0.0034572	0.0502196	0.0275572	1	1	1
ENST00000562575.1	0.583377	0.166048	0.191526	0.100368	0.540759	0.0591889	1	1	1
ENST00000440494.1	0.599036	0.166523	0.582339	0.21276			1	1	0
ENST00000617014.1	0.541309	0.34371	0.415518	0.29121	0.478241	0.0229273	1	1	1
ENST00000567259.1	0.116225	0.0426205	0.332851	0.216078	0.554477	0.0216266	1	1	1
ENST00000623511.1	0.00884639	0.00641425	0.00892497	0.017073	0.19812	0.0469547	1	1	1
ENST00000553416.5	0.454398	0.18341	0.30283	0.225862	0.24605	0.0427553	1	1	1
ENST00000556462.1	0.592474	0.275653	0.175831	0.144846	0.18079	0.0386936	1	1	1
ENST00000536780.6	0.240996	0.172718	0.0450403	0.0316817	0.119104	0.0255203	1	1	1
ENST00000483834.1	0.461243	0.292386	0.122009	0.102728	0.415861	0.0243183	1	1	1
ENST00000500276.6	0.298173	0.229272	0.195954	0.174664	0.494407	0.0379634	1	1	1
ENST00000564508.2	0.0139108	0.00359727	0.0160267	0.012823	0.0154468	0.00569589	1	1	1
ENST00000445498.5	0.403792	0.164789	0.161761	0.200062	0.298271	0.040569	1	1	1
ENST00000454613.1	0.208904	0.173948	0.0294674	0.0341281	0.401021	0.0283443	1	1	1
ENST00000433747.6	0.374458	0.127827	0.214324	0.141247	0.179407	0.0870939	1	1	1
ENST00000637369.1	0.266777	0.186495	0.104647	0.0503079	0.0638327	0.00697209	1	1	1
ENST00000608477.1	0.231181	0.210018	0.184919	0.0959892	0.152478	0.026105	1	1	1
ENST00000508936.1	0.101813	0.119869			0.541661	0.0339922	1	0	1
ENST00000522303.5	0.270126	0.115672	0.371761	0.216555	0.438255	0.0267971	1	1	1
ENST00000620519.1	0.428296	0.108084			0.108527	0.0254849	1	0	1
ENST00000600308.1	0.522417	0.180932			0.568838	0.0811322	1	0	1
ENST00000382897.2	0.407634	0.137271	0.0805832	0.0613188	0.273194	0.0321503	1	1	1
ENST00000442382.1	0.352566	0.0979133	0.208013	0.106884	0.201232	0.0303839	1	1	1
ENST00000449643.1	0.462848	0.143623					1	0	0
ENST00000471265.1	0.450716	0.108511	0.563382	0.267443			1	1	0
ENST00000623374.1	0.0578654	0.0249223	0.102136	0.0591009	0.0215417	0.00474843	1	1	1
ENST00000437964.5	0.558373	0.20602	0.271756	0.207504	0.262588	0.0693063	1	1	1
ENST00000506723.6	0.539475	0.156906	0.188536	0.0773472	0.452224	0.0418135	1	1	1
ENST00000590966.1	0.591365	0.277778	0.543241	0.339711	0.481795	0.0138187	1	1	1
ENST00000482677.5	0.528154	0.200644	0.587124	0.294825	0.491187	0.0571673	1	1	1
ENST00000527518.1	0.460822	0.165467	0.422399	0.187999	0.537321	0.0180598	1	1	1
ENST00000423197.2	0.503951	0.215781	0.413448	0.245963	0.574589	0.110827	1	1	1
ENST00000564352.1	0.0184335	0.00533434	0.104749	0.0644375	0.264299	0.0227326	1	1	1
ENST00000620864.1	0.0615387	0.0261122	0.0560701	0.0381105	0.0297641	0.00330158	1	1	1
ENST00000511627.1	0.275068	0.0815121	0.248218	0.124061			1	1	0
ENST00000521441.1	0.143115	0.0619429	0.175086	0.0796282	0.3162	0.0406865	1	1	1
ENST00000359491.1	0.463277	0.204475					1	0	0
ENST00000450611.5	0.443974	0.263945	0.104925	0.0757618	0.397826	0.0413917	1	1	1
ENST00000429289.5	0.0557779	0.0223787	0.190961	0.121475	0.0513023	0.00778229	1	1	1
ENST00000564841.1	0.192298	0.119518	0.541014	0.295539	0.482706	0.0187503	1	1	1
ENST00000553596.2	0.584149	0.253141	0.306045	0.13664	0.493975	0.0548029	1	1	1
ENST00000515617.1	0.567926	0.144541	0.278423	0.165222	0.244817	0.0216334	1	1	1
ENST00000438293.1	0.217836	0.0979051	0.235715	0.138142	0.458075	0.0302403	1	1	1
ENST00000587587.1	0.261267	0.128882	0.0959707	0.0688367	0.016758	0.00544212	1	1	1
ENST00000637926.1	0.0518896	0.0113165	0.198619	0.161753	0.246251	0.0450393	1	1	1
ENST00000609107.1	0.121993	0.0666159	0.0421069	0.0402168	0.241772	0.0341345	1	1	1
ENST00000602934.1	0.323606	0.144871	0.586027	0.320242			1	1	0
ENST00000606270.1	0.451667	0.253471	0.453913	0.275506	0.540679	0.0577612	1	1	1
ENST00000598996.2	0.345246	0.136034	0.502007	0.271452	0.541053	0.0621197	1	1	1
ENST00000449764.5	0.511133	0.20027	0.216282	0.122471	0.106049	0.0564023	1	1	1
ENST00000583117.1	0.302717	0.0885168	0.584721	0.221308			1	1	0
ENST00000566551.1	0.221637	0.14226	0.0680176	0.0291723	0.0619133	0.00847931	1	1	1
ENST00000609143.5	0.476379	0.127015	0.076957	0.0657249	0.197624	0.0297332	1	1	1
ENST00000546421.1	0.442295	0.165741	0.279732	0.114238	0.397914	0.035483	1	1	1
ENST00000567968.2	0.0302435	0.012037	0.0288189	0.0401324	0.0951884	0.0221932	1	1	1
ENST00000573259.5	0.449057	0.151571	0.204828	0.158514	0.359835	0.028075	1	1	1
ENST00000569422.1	0.0630932	0.0546749	0.381008	0.239309	0.342276	0.030849	1	1	1
ENST00000642115.1	0.0449929	0.0168817	0.0972092	0.0874043	0.0409471	0.0162032	1	1	1
ENST00000639998.1	0.0579874	0.0323473	0.128669	0.114441	0.0104351	0.00438064	1	1	1
ENST00000583262.1	0.547812	0.326934	0.579261	0.317681	0.57745	0.0651406	1	1	1
ENST00000612344.1	0.169932	0.0651334	0.0975254	0.100533	0.21458	0.0446654	1	1	1
ENST00000515403.5	0.222024	0.0776995	0.0457006	0.0289777	0.0425579	0.0146926	1	1	1
ENST00000554749.1	0.158563	0.12296	0.111757	0.0936737	0.0698066	0.0255655	1	1	1
ENST00000457825.1	0.113334	0.0709716	0.0779537	0.0507323	0.0687254	0.0116349	1	1	1
ENST00000634763.1	0.422437	0.172037	0.13217	0.0872242	0.211663	0.0470284	1	1	1
ENST00000518973.1	0.090087	0.050009	0.0394188	0.0213272	0.0689671	0.0119412	1	1	1
ENST00000437721.1	0.00986945	0.00282925	0.122837	0.0653777	0.375642	0.0317912	1	1	1
ENST00000455680.5	0.486547	0.313358	0.246417	0.164544	0.438898	0.0471161	1	1	1
ENST00000458097.5	0.397902	0.195724	0.0372989	0.0296373	0.122768	0.0196481	1	1	1
ENST00000313303.8	0.54321	0.0978986	0.403598	0.225924	0.491751	0.0532717	1	1	1
ENST00000636354.1	0.122162	0.0339878	0.125599	0.066358	0.0841821	0.013472	1	1	1
ENST00000508313.1	0.138042	0.0501216	0.169817	0.0973051	0.0447733	0.0151882	1	1	1
ENST00000561575.5	0.124928	0.0745053	0.089729	0.0916608	0.461825	0.0439839	1	1	1
ENST00000622621.1	0.0291432	0.013853	0.0139569	0.0108957	0.0342906	0.00846101	1	1	1
ENST00000623196.1	0.10427	0.0532261	0.089462	0.0620497	0.289868	0.0368768	1	1	1
ENST00000415982.1	0.595689	0.374931	0.553705	0.163187	0.568185	0.0634611	1	1	1
ENST00000602376.5	0.459375	0.141364					1	0	0
ENST00000638517.1	0.047978	0.0163074	0.0151277	0.0165864	0.0358626	0.0093718	1	1	1
ENST00000539086.5	0.0670732	0.0447204	0.0443585	0.0305591	0.0293921	0.0100561	1	1	1
ENST00000641360.1	0.239876	0.0690944	0.137701	0.0778746	0.0495048	0.0141564	1	1	1
ENST00000513849.1	0.124319	0.170587	0.301447	0.0975865			1	1	0
ENST00000566747.1	0.0310353	0.0116439	0.115065	0.048714	0.269598	0.0207139	1	1	1
ENST00000452840.5	0.197905	0.0888178	0.0391873	0.0188387	0.024571	0.00652698	1	1	1
ENST00000370520.3	0.55527	0.284995	0.543445	0.353576	0.476841	0.0230381	1	1	1
ENST00000499871.2	0.12715	0.0436262	0.0614121	0.0672833	0.119321	0.0358321	1	1	1
ENST00000437716.1	0.0518747	0.0375582	0.118619	0.10328	0.0159878	0.00483899	1	1	1
ENST00000518947.6	0.534476	0.298003	0.205104	0.151089	0.326813	0.0286555	1	1	1
ENST00000605725.1	0.476441	0.249228					1	0	0
ENST00000484285.2	0.0980615	0.0531281	0.145009	0.0983652	0.284556	0.0605483	1	1	1
ENST00000640784.1	0.364449	0.123247	0.570269	0.27939	0.472813	0.071641	1	1	1
ENST00000554693.3	0.164267	0.0578422	0.276152	0.211007	0.452403	0.0516816	1	1	1
ENST00000608941.1	0.0807157	0.0344423	0.318471	0.199547	0.579708	0.0713652	1	1	1
ENST00000615763.1	0.43777	0.237001					1	0	0
ENST00000604992.1	0.033061	0.00925518	0.0427558	0.0601226	0.175473	0.0319486	1	1	1
ENST00000426234.5	0.420499	0.150249	0.22789	0.241036			1	1	0
ENST00000427076.5	0.174648	0.100682	0.147669	0.0815531	0.332527	0.0243235	1	1	1
ENST00000627575.1	0.5652	0.322686	0.357706	0.2483	0.48234	0.0184958	1	1	1
ENST00000566974.1	0.195997	0.0802821	0.0639786	0.0615806	0.30969	0.0357421	1	1	1
ENST00000612262.1	0.0182627	0.0122321	0.0385444	0.030719	0.082215	0.0129055	1	1	1
ENST00000568496.2	0.0410281	0.0136625	0.067671	0.0243031	0.234431	0.0203036	1	1	1
ENST00000605417.5	0.107923	0.0661049	0.14477	0.0772586	0.080607	0.0110133	1	1	1
ENST00000618928.4	0.549192	0.22801					1	0	0
ENST00000557966.1	0.447364	0.167433	0.242901	0.105029	0.39983	0.0247159	1	1	1
ENST00000634618.1	0.459263	0.129115	0.347167	0.146677	0.208318	0.0722586	1	1	1
ENST00000447078.1	0.44819	0.27107	0.437949	0.221109			1	1	0
ENST00000587904.5	0.236658	0.148722	0.0315204	0.0461284	0.0334031	0.0117424	1	1	1
ENST00000430320.3	0.233813	0.102514	0.147857	0.0614291	0.136604	0.0796003	1	1	1
ENST00000503929.1	0.241957	0.129013	0.237748	0.153308	0.1424	0.0203388	1	1	1
ENST00000500036.2	0.0682555	0.0387274	0.0793022	0.0507864	0.0111138	0.00350645	1	1	1
ENST00000414504.6	0.196093	0.143433	0.4162	0.128676	0.478391	0.0434667	1	1	1
ENST00000481312.1	0.566053	0.132204	0.0875075	0.0769943	0.311835	0.0681001	1	1	1
ENST00000570140.1	0.12534	0.0580684	0.353693	0.208977	0.577681	0.0753152	1	1	1
ENST00000424890.1	0.0949774	0.0392265	0.260811	0.232521	0.0630028	0.0420642	1	1	1
ENST00000502167.2	0.422455	0.259095	0.272552	0.200974	0.194865	0.0389335	1	1	1
ENST00000555968.1	0.571873	0.211182	0.376826	0.227756	0.399291	0.0404469	1	1	1
ENST00000576810.1	0.36859	0.299077	0.221094	0.226763	0.0468179	0.0214812	1	1	1
ENST00000501143.1	0.404426	0.218053	0.526477	0.335078			1	1	0
ENST00000544214.5	0.186222	0.106357	0.0909605	0.0554022	0.513791	0.036581	1	1	1
ENST00000565214.1	0.058102	0.01812	0.103258	0.0457019	0.187507	0.0295895	1	1	1
ENST00000420912.1	0.596175	0.18317	0.388189	0.203022	0.516326	0.0687527	1	1	1
ENST00000505289.5	0.317321	0.164232	0.0221319	0.0250693	0.116623	0.0458405	1	1	1
ENST00000626549.2	0.0872247	0.0786379	0.0138824	0.00913747	0.0232657	0.00650622	1	1	1
ENST00000608615.1	0.423742	0.111095	0.216314	0.124393	0.323112	0.0350998	1	1	1
ENST00000376678.6	0.572345	0.260596	0.578468	0.305642	0.547095	0.0513572	1	1	1
ENST00000453934.1	0.094575	0.03235	0.113214	0.0935634	0.382627	0.0261545	1	1	1
ENST00000567598.1	0.527785	0.261835	0.579541	0.290866	0.478921	0.0283959	1	1	1
ENST00000580048.1	0.163777	0.0857641	0.392969	0.273693	0.066519	0.0106846	1	1	1
ENST00000447720.5	0.0229245	0.0257673	0.0282051	0.0266995	0.120868	0.0158232	1	1	1
ENST00000622757.1	0.439189	0.175073	0.413986	0.271497	0.351573	0.0233368	1	1	1
ENST00000499008.7	0.0624563	0.0221861	0.0376267	0.0402672	0.304714	0.0683137	1	1	1
ENST00000580528.1	0.557049	0.268742					1	0	0
ENST00000607727.1	0.190163	0.0894529	0.234723	0.223085	0.253684	0.0374806	1	1	1
ENST00000624215.1	0.00375896	0.00478276	0.0159792	0.016014	0.0253454	0.0029069	1	1	1
ENST00000501897.1	0.214471	0.0744723	0.276085	0.191189	0.0842599	0.0277556	1	1	1
ENST00000584621.5	0.475877	0.20834	0.311978	0.152349	0.50058	0.0529009	1	1	1
ENST00000607641.3	0.459825	0.365464	0.13919	0.0766612	0.0391849	0.00714204	1	1	1
ENST00000502417.1	0.521141	0.159696	0.38479	0.239229	0.460431	0.0534545	1	1	1
ENST00000603064.2	0.19479	0.0868475			0.563683	0.0342452	1	0	1
ENST00000511821.1	0.37453	0.226309	0.459516	0.221438			1	1	0
ENST00000566929.1	0.0116833	0.00382558	0.0482651	0.0303849	0.0110301	0.00302388	1	1	1
ENST00000544461.1	0.570462	0.24666	0.221356	0.123578	0.369765	0.0491259	1	1	1
ENST00000588095.2	0.130423	0.0438738	0.0899522	0.0581304	0.485361	0.0221142	1	1	1
ENST00000436592.5	0.378325	0.136415	0.100354	0.0781113	0.459124	0.0603728	1	1	1
ENST00000638924.1	0.0930463	0.0410045					1	0	0
ENST00000514986.1	0.449915	0.316525	0.0917216	0.072289	0.456511	0.0878707	1	1	1
ENST00000566385.2	0.358285	0.141088					1	0	0
ENST00000599486.1	0.57985	0.287465					1	0	0
ENST00000511543.1	0.430001	0.142292	0.577155	0.31193			1	1	0
ENST00000307533.10	0.548768	0.343339	0.0783439	0.0558333	0.107028	0.0231072	1	1	1
ENST00000451368.1	0.558177	0.335874					1	0	0
ENST00000447623.2	0.522617	0.125064	0.585787	0.219055	0.481355	0.0273328	1	1	1
ENST00000563434.1	0.0135619	0.00731156	0.111046	0.0602214	0.104227	0.0151602	1	1	1
ENST00000527528.1	0.248649	0.0560736	0.289111	0.116316	0.565365	0.0844099	1	1	1
ENST00000462497.5	0.51227	0.224771			0.299819	0.0698406	1	0	1
ENST00000427111.4	0.110772	0.0745053	0.166391	0.11974	0.502025	0.0500771	1	1	1
ENST00000568893.1	0.450519	0.121643					1	0	0
ENST00000436715.5	0.514799	0.180884	0.49417	0.256345	0.457004	0.0218541	1	1	1
ENST00000563931.1	0.0224029	0.0107053	0.183795	0.140977	0.283692	0.0251506	1	1	1
ENST00000393264.2	0.285955	0.202507	0.0790587	0.0561058	0.191966	0.0260298	1	1	1
ENST00000442996.1	0.32957	0.0692288	0.307423	0.114087	0.403572	0.0334303	1	1	1
ENST00000640623.1	0.16814	0.0733211	0.261706	0.145564	0.286279	0.0338786	1	1	1
ENST00000575612.1	0.00488202	0.00439246	0.0861957	0.172032	0.132867	0.104928	1	1	1
ENST00000566533.5	0.526505	0.129256	0.0945714	0.0752349			1	1	0
ENST00000607222.1	0.596633	0.349937	0.470069	0.346818	0.408273	0.0401963	1	1	1
ENST00000554742.1	0.104438	0.0257858	0.114082	0.106196	0.103953	0.0372395	1	1	1
ENST00000641433.1	0.329411	0.269706	0.166277	0.0980346	0.0604371	0.0165799	1	1	1
ENST00000499642.1	0.013292	0.00546379	0.144459	0.0894945	0.0285938	0.00315404	1	1	1
ENST00000621052.1	0.00287522	0.00209643	0.00242858	0.00295863	0.00582496	0.00152219	1	1	1
ENST00000456746.5	0.039005	0.0119637	0.0807182	0.0506665	0.0519748	0.00502965	1	1	1
ENST00000340510.8	0.440094	0.115387	0.314981	0.162579	0.308283	0.0497842	1	1	1
ENST00000613780.4	0.437688	0.33281	0.116989	0.0726263	0.160558	0.0168649	1	1	1
ENST00000593633.2	0.0297156	0.00724265	0.313844	0.193926			1	1	0
ENST00000628773.1	0.348157	0.170182	0.2906	0.234861	0.514214	0.0403937	1	1	1
ENST00000434244.5	0.0214686	0.012796	0.072883	0.0416388	0.174991	0.0326629	1	1	1
ENST00000422059.5	0.367648	0.152528					1	0	0
ENST00000457356.8	0.00659883	0.00237528	0.00689697	0.00648526	0.012642	0.00356466	1	1	1
ENST00000512200.1	0.43583	0.115371	0.345051	0.172572	0.455397	0.0544423	1	1	1
ENST00000446807.5	0.55098	0.119377	0.446364	0.188905	0.239874	0.0336964	1	1	1
ENST00000588842.1	0.199897	0.120057	0.185328	0.103188	0.150012	0.0452843	1	1	1
ENST00000566056.1	0.345593	0.0911908	0.421196	0.158391	0.409229	0.0276806	1	1	1
ENST00000583493.1	0.426104	0.13343	0.200618	0.115258	0.245537	0.0450944	1	1	1
ENST00000622985.1	0.0996153	0.0684759	0.309612	0.245257	0.539347	0.0366009	1	1	1
ENST00000598952.1	0.075442	0.0308989	0.19531	0.0838074	0.130258	0.0190182	1	1	1
ENST00000460754.1	0.443751	0.170297	0.210449	0.135913	0.273086	0.0663998	1	1	1
ENST00000449363.1	0.513317	0.22381	0.0763876	0.070665	0.234502	0.0225379	1	1	1
ENST00000590740.2	0.0230453	0.0243052	0.0411309	0.0222725	0.0325007	0.00701462	1	1	1
ENST00000559298.5	0.0765284	0.0215716	0.0914101	0.0387475	0.181742	0.0304593	1	1	1
ENST00000439621.1	0.55978	0.327387	0.527994	0.352278	0.309758	0.0680844	1	1	1
ENST00000623966.1	0.206546	0.0978916	0.418987	0.266185	0.577243	0.0631632	1	1	1
ENST00000543486.1	0.15815	0.114217			0.586879	0.0718399	1	0	1
ENST00000595532.1	0.0281928	0.0706301	0.170371	0.181532	0.464474	0.0646649	1	1	1
ENST00000437991.1	0.420678	0.171952					1	0	0
ENST00000411989.5	0.587326	0.147636	0.400776	0.185747			1	1	0
ENST00000624945.1	0.333415	0.16625	0.165288	0.0833218	0.209778	0.0234967	1	1	1
ENST00000469312.6	0.57962	0.129218			0.565821	0.0523785	1	0	1
ENST00000524003.1	0.458329	0.268072	0.19964	0.129016	0.0466506	0.0138109	1	1	1
ENST00000443469.1	0.167879	0.0667872	0.0713591	0.0697081	0.125547	0.0605805	1	1	1
ENST00000565549.1	0.443645	0.211525	0.133901	0.0807385	0.0557949	0.00789164	1	1	1
ENST00000623391.1	0.261295	0.166166	0.0914743	0.0445552	0.0625291	0.00728964	1	1	1
ENST00000507344.1	0.593146	0.172931					1	0	0
ENST00000556667.1	0.363049	0.239275	0.201388	0.0564347	0.457675	0.0177202	1	1	1
ENST00000428597.5	0.0220811	0.0145038	0.193427	0.154662	0.0781032	0.00969886	1	1	1
ENST00000313807.4	0.355675	0.150442			0.357241	0.0325887	1	0	1
ENST00000262354.4	0.460782	0.14197	0.457218	0.147677			1	1	0
ENST00000540882.5	0.515671	0.176326	0.511776	0.361745			1	1	0
ENST00000427451.5	0.370771	0.131239	0.488087	0.219237			1	1	0
ENST00000566225.1	0.161659	0.0716814	0.167874	0.120712	0.448068	0.0726275	1	1	1
ENST00000428541.1	0.542019	0.276761			0.504885	0.0234956	1	0	1
ENST00000623760.1	0.0660173	0.0166666	0.0520374	0.0520288	0.284358	0.0322978	1	1	1
ENST00000508328.5	0.566664	0.241509					1	0	0
ENST00000579352.1	0.204027	0.137259	0.0355961	0.0332578	0.166363	0.0350814	1	1	1
ENST00000323380.7	0.33387	0.133873	0.200418	0.0852255	0.452001	0.0552996	1	1	1
ENST00000632503.1	0.357859	0.183465	0.253272	0.205385	0.327135	0.0440873	1	1	1
ENST00000555918.1	0.0477499	0.0218706	0.139818	0.0925343	0.209674	0.0349944	1	1	1
ENST00000565519.1	0.28802	0.127117	0.325526	0.128366	0.430588	0.0142864	1	1	1
ENST00000624111.2	0.414603	0.265008	0.101051	0.121108	0.233756	0.0418905	1	1	1
ENST00000444433.2	0.591298	0.201263	0.485944	0.321106	0.43703	0.056464	1	1	1
ENST00000442815.1	0.126779	0.151339	0.363369	0.247997	0.351457	0.0279378	1	1	1
ENST00000505254.6	0.535779	0.241315	0.257421	0.175157	0.359011	0.0252811	1	1	1
ENST00000517604.1	0.56659	0.126115			0.498894	0.0638375	1	0	1
ENST00000430626.1	0.218141	0.0813839	0.0930506	0.084279	0.362379	0.0674941	1	1	1
ENST00000625157.1	0.36974	0.267845	0.230048	0.133303	0.226399	0.0294722	1	1	1
ENST00000501520.1	0.266933	0.112021	0.577748	0.320449	0.359447	0.0967051	1	1	1
ENST00000639114.1	0.455419	0.137375					1	0	0
ENST00000526448.1	0.482898	0.300473	0.090323	0.0506956	0.0179889	0.00265251	1	1	1
ENST00000511014.6	0.415393	0.163728	0.355256	0.221673	0.153495	0.0216318	1	1	1
ENST00000420195.1	0.0863731	0.0541906	0.0632773	0.0304692	0.128555	0.0146406	1	1	1
ENST00000606221.1	0.565669	0.269455	0.194745	0.145949	0.285782	0.0237697	1	1	1
ENST00000518732.1	0.011357	0.0190712	0.0477397	0.0425959	0.541027	0.0658757	1	1	1
ENST00000636668.1	0.279818	0.187036	0.221492	0.174019	0.20119	0.0333382	1	1	1
ENST00000510391.1	0.318819	0.121392	0.316281	0.116117			1	1	0
ENST00000451786.5	0.280995	0.156371	0.309524	0.240075	0.354837	0.0467683	1	1	1
ENST00000467458.2	0.253657	0.16466	0.468619	0.244304	0.557931	0.0260955	1	1	1
ENST00000554918.1	0.34123	0.0809667					1	0	0
ENST00000525941.1	0.395456	0.336511			0.241559	0.0723553	1	0	1
ENST00000433669.1	0.485092	0.27619	0.105914	0.0848756	0.37555	0.0644835	1	1	1
ENST00000567401.1	0.354276	0.0753547	0.58431	0.293033			1	1	0
ENST00000538077.2	0.034946	0.00990505	0.10604	0.0596616	0.111042	0.0144669	1	1	1
ENST00000616163.1	0.335383	0.174895	0.280509	0.15575	0.55239	0.0478111	1	1	1
ENST00000355837.4	0.114822	0.0841466	0.0735305	0.0367399	0.167479	0.0166717	1	1	1
ENST00000619867.4	0.251697	0.093784	0.0433863	0.0336362	0.256518	0.0258247	1	1	1
ENST00000560359.1	0.566391	0.374409					1	0	0
ENST00000584179.1	0.214153	0.0743682	0.0752309	0.0725625	0.408644	0.0152711	1	1	1
ENST00000381796.1	0.137819	0.0567289	0.121443	0.136678	0.470081	0.0339819	1	1	1
ENST00000333319.6	0.249854	0.183705	0.0878135	0.0653449	0.426224	0.0514453	1	1	1
ENST00000535200.1	0.187281	0.080115					1	0	0
ENST00000455853.1	0.481855	0.253367	0.053215	0.042704	0.399055	0.0285447	1	1	1
ENST00000512712.2	0.518818	0.19241	0.145638	0.100706	0.425502	0.0469594	1	1	1
ENST00000603487.1	0.18316	0.129499	0.070853	0.0350139	0.0545124	0.0113845	1	1	1
ENST00000504792.6	0.239124	0.114619	0.186635	0.107353	0.511827	0.0628847	1	1	1
ENST00000635591.1	0.0194274	0.00979153	0.0480811	0.035797	0.175871	0.0284722	1	1	1
ENST00000444874.5	0.115488	0.098584	0.0884959	0.0617508	0.0371082	0.0153361	1	1	1
ENST00000616608.1	0.0830707	0.0749424	0.288883	0.155708	0.454384	0.0338365	1	1	1
ENST00000426250.3	0.111369	0.0388212	0.0320554	0.0227248	0.0582704	0.0169445	1	1	1
ENST00000621919.1	0.405379	0.279276	0.11514	0.0624962	0.342063	0.0270698	1	1	1
ENST00000500197.6	0.596353	0.27261	0.263488	0.130021	0.106425	0.0155715	1	1	1
ENST00000439298.5	0.45374	0.148121	0.554154	0.273379	0.462334	0.0225558	1	1	1
ENST00000591705.1	0.319497	0.217244	0.0610193	0.0458353	0.10766	0.0228682	1	1	1
ENST00000426200.1	0.456016	0.180837	0.182095	0.125203	0.175134	0.03315	1	1	1
ENST00000442007.1	0.229421	0.209046	0.479233	0.30592	0.0544223	0.0217004	1	1	1
ENST00000582363.1	0.557766	0.24378	0.35073	0.164819	0.48095	0.0529883	1	1	1
ENST00000558888.2	0.0429443	0.0123843	0.060465	0.0300711	0.138236	0.0137887	1	1	1
ENST00000413352.3	0.346326	0.155346	0.0436424	0.032073	0.468352	0.0532047	1	1	1
ENST00000415338.1	0.13086	0.110948	0.300265	0.205785	0.218502	0.0263834	1	1	1
ENST00000557359.5	0.30318	0.0834855	0.109999	0.0527466	0.221462	0.0572981	1	1	1
ENST00000583687.1	0.380702	0.268909	0.0906744	0.0480483	0.171693	0.0319715	1	1	1
ENST00000424345.5	0.408451	0.183195	0.539338	0.286525	0.548541	0.060782	1	1	1
ENST00000415153.1	0.342127	0.325278	0.0673467	0.0652414	0.0350213	0.0114683	1	1	1
ENST00000582008.5	0.0108567	0.00295232	0.0818817	0.094091	0.0115944	0.00545473	1	1	1
ENST00000566954.1	0.558703	0.345292	0.392326	0.261967	0.594081	0.0728656	1	1	1
ENST00000421862.1	0.418668	0.168497	0.326277	0.129265	0.420694	0.0325957	1	1	1
ENST00000498905.2	0.594194	0.273372	0.507966	0.215105	0.469861	0.0222363	1	1	1
ENST00000626825.1	0.459095	0.158767	0.424427	0.11392	0.531819	0.0730009	1	1	1
ENST00000566570.1	0.0358716	0.0173764	0.104153	0.0593591	0.352904	0.0204188	1	1	1
ENST00000568609.5	0.527773	0.145219	0.31872	0.120084	0.389473	0.0383691	1	1	1
ENST00000533109.6	0.444116	0.255004	0.563713	0.330821	0.418008	0.0401497	1	1	1
ENST00000602886.1	0.477979	0.195792					1	0	0
ENST00000434081.1	0.586999	0.268316	0.106921	0.102391	0.341034	0.0512119	1	1	1
ENST00000585445.1	0.529821	0.205923	0.448947	0.289471	0.479733	0.0844553	1	1	1
ENST00000609470.5	0.301349	0.104866	0.564114	0.275			1	1	0
ENST00000604157.1	0.112818	0.0602162	0.178535	0.122144	0.415489	0.0346495	1	1	1
ENST00000567327.1	0.133079	0.0921961	0.202893	0.139766	0.086872	0.0152245	1	1	1
ENST00000617013.1	0.219362	0.164667	0.0779231	0.0473595	0.393085	0.0316367	1	1	1
ENST00000557121.1	0.479323	0.181296	0.271043	0.127108	0.50644	0.0298534	1	1	1
ENST00000636308.1	0.0112044	0.00851509	0.0367332	0.0224202	0.166923	0.0379684	1	1	1
ENST00000500112.2	0.0658277	0.036052	0.126704	0.0830912	0.181511	0.0192162	1	1	1
ENST00000498308.1	0.194586	0.0897297					1	0	0
ENST00000583490.1	0.436474	0.247084	0.164328	0.101411	0.266947	0.0459028	1	1	1
ENST00000427391.2	0.268558	0.13297	0.0448384	0.0381739	0.0557138	0.0227467	1	1	1
ENST00000582141.5	0.405438	0.264943	0.28974	0.136748	0.140295	0.0251763	1	1	1
ENST00000427421.5	0.391653	0.135847	0.207832	0.117907	0.495679	0.0658045	1	1	1
ENST00000637700.1	0.493318	0.138985	0.285354	0.11989	0.58677	0.0811917	1	1	1
ENST00000623027.1	0.0506346	0.026684	0.0914158	0.0461437	0.235357	0.0190607	1	1	1
ENST00000420587.5	0.441256	0.149107	0.067239	0.0745948	0.153616	0.0340832	1	1	1
ENST00000433856.5	0.0464574	0.0131102	0.367042	0.276869	0.269362	0.0547364	1	1	1
ENST00000638173.1	0.167938	0.139072	0.0984173	0.0616621	0.0978746	0.0105487	1	1	1
ENST00000554988.1	0.034048	0.0313178	0.0691259	0.0856917	0.291569	0.0396365	1	1	1
ENST00000455071.1	0.584509	0.174904					1	0	0
ENST00000532526.5	0.0263138	0.0269196	0.0160243	0.0150439	0.00144124	0.000976599	1	1	1
ENST00000637710.1	0.328476	0.0824979	0.357013	0.223505	0.241608	0.0522889	1	1	1
ENST00000591482.1	0.335618	0.149469	0.0925419	0.0665224	0.11831	0.0465265	1	1	1
ENST00000500092.6	0.408355	0.108731	0.407848	0.193527	0.200777	0.0206637	1	1	1
ENST00000609089.1	0.163563	0.0850304	0.023862	0.0110684	0.0110193	0.00194679	1	1	1
ENST00000575034.5	0.0889168	0.0377765	0.0980899	0.0599927	0.28914	0.0296497	1	1	1
ENST00000608412.1	0.447888	0.159535	0.385272	0.21835	0.45047	0.0387107	1	1	1
ENST00000562167.1	0.143434	0.0818858	0.102501	0.0560014	0.118075	0.0109289	1	1	1
ENST00000576738.1	0.0528364	0.0222937	0.0469293	0.0294915	0.231084	0.0204057	1	1	1
ENST00000499217.6	0.228029	0.0865834	0.419606	0.208767	0.405558	0.0204471	1	1	1
ENST00000528524.5	0.237398	0.0565363					1	0	0
ENST00000560518.1	0.17944	0.0865573	0.346849	0.196925	0.403662	0.0246131	1	1	1
ENST00000519741.1	0.120976	0.0650395	0.370103	0.217048			1	1	0
ENST00000598970.2	0.0259696	0.0121084	0.172125	0.166423	0.411044	0.0410636	1	1	1
ENST00000641601.1	0.0448712	0.0317759	0.0480325	0.0495507	0.404586	0.0490108	1	1	1
ENST00000413591.1	0.37436	0.128292	0.406636	0.239413	0.514554	0.037164	1	1	1
ENST00000633517.1	0.373578	0.240943	0.31916	0.226757			1	1	0
ENST00000507023.1	0.551201	0.208641	0.278022	0.107543	0.334454	0.0226142	1	1	1
ENST00000415801.1	0.00462586	0.00198647	0.00564189	0.00602681	0.0228408	0.00452755	1	1	1
ENST00000607810.5	0.0985736	0.0709868	0.516139	0.269358			1	1	0
ENST00000512693.1	0.0525054	0.0149949	0.14133	0.0792281	0.221257	0.0207234	1	1	1
ENST00000592670.5	0.0730543	0.0699653	0.122987	0.163319	0.260079	0.135578	1	1	1
ENST00000603012.1	0.566481	0.132882					1	0	0
ENST00000425554.1	0.448943	0.224978					1	0	0
ENST00000489343.5	0.24643	0.168029	0.0322925	0.0329278	0.154758	0.0295987	1	1	1
ENST00000609776.1	0.0175433	0.00705918	0.23476	0.175905	0.43512	0.0526896	1	1	1
ENST00000619092.1	0.510057	0.270383	0.446039	0.308178	0.341804	0.0446994	1	1	1
ENST00000437798.1	0.0272011	0.0106649	0.137247	0.107003	0.052457	0.00674794	1	1	1
ENST00000429850.2	0.33847	0.138666	0.431403	0.289629	0.509218	0.0331291	1	1	1
ENST00000562262.1	0.584729	0.210015	0.242887	0.176637	0.42404	0.0667591	1	1	1
ENST00000637205.1	0.0241533	0.00578067	0.0752219	0.0383593	0.0820715	0.012108	1	1	1
ENST00000565008.1	0.522182	0.269605	0.512007	0.299916	0.434911	0.0253537	1	1	1
ENST00000505642.5	0.387955	0.0931865	0.392515	0.221152	0.477376	0.0491588	1	1	1
ENST00000412224.6	0.582171	0.19948			0.457338	0.0377441	1	0	1
ENST00000588445.1	0.293287	0.185731	0.513671	0.189718	0.311646	0.105666	1	1	1
ENST00000317019.2	0.148974	0.0442457	0.329426	0.212517	0.486883	0.0508937	1	1	1
ENST00000447832.1	0.509166	0.184711	0.367142	0.235781	0.462915	0.0530825	1	1	1
ENST00000561538.1	0.485985	0.109727					1	0	0
ENST00000451837.5	0.0363436	0.0474699	0.0212213	0.0268299	0.0117992	0.00419464	1	1	1
ENST00000557682.6	0.0307804	0.0173262	0.131998	0.110161	0.0855442	0.0231651	1	1	1
ENST00000522622.1	0.0913701	0.0457318	0.110971	0.0714734	0.229868	0.029714	1	1	1
ENST00000503134.5	0.573783	0.172747	0.595584	0.271022	0.42614	0.0131823	1	1	1
ENST00000520259.1	0.01948	0.0132345	0.126711	0.0681626	0.464946	0.108302	1	1	1
ENST00000377597.6	0.492887	0.125524	0.542304	0.19805	0.501302	0.0274139	1	1	1
ENST00000452802.5	0.597465	0.238529	0.504199	0.123691	0.449489	0.0755602	1	1	1
ENST00000522186.1	0.551871	0.128184					1	0	0
ENST00000416191.2	0.256024	0.133538	0.469051	0.262122	0.554976	0.0437049	1	1	1
ENST00000560740.1	0.354208	0.253505	0.185154	0.144519	0.560563	0.140983	1	1	1
ENST00000556738.1	0.582583	0.214741	0.301079	0.18013	0.245035	0.0253203	1	1	1
ENST00000599229.2	0.140502	0.0525427	0.0749183	0.0887992	0.0282751	0.0154456	1	1	1
ENST00000507296.1	0.501971	0.349713					1	0	0
ENST00000497452.5	0.140571	0.0751697	0.141972	0.0968907	0.520485	0.0441787	1	1	1
ENST00000608721.1	0.0286508	0.0125608	0.115652	0.0923264	0.318743	0.0360636	1	1	1
ENST00000521221.5	0.428343	0.144436	0.10658	0.116708	0.581404	0.0757034	1	1	1
ENST00000616994.1	0.20707	0.112754	0.193698	0.120204	0.22342	0.0324633	1	1	1
ENST00000361350.5	0.572985	0.204153	0.539141	0.282545	0.538243	0.066282	1	1	1
ENST00000564925.1	0.085801	0.0527672	0.583215	0.29556			1	1	0
ENST00000630728.1	0.383558	0.330344	0.153278	0.0874678	0.0544469	0.0102997	1	1	1
ENST00000586064.3	0.00395973	0.00118086	0.0291455	0.0136167	0.0612531	0.0199793	1	1	1
ENST00000563328.4	0.00260075	0.00232984	0.0294123	0.02361	0.0892285	0.021943	1	1	1
ENST00000626958.1	0.485703	0.283485	0.176558	0.195534	0.33549	0.0559551	1	1	1
ENST00000458479.1	0.0479913	0.0203486	0.220776	0.138734	0.523343	0.0813282	1	1	1
ENST00000637901.1	0.251463	0.165537	0.398234	0.202718			1	1	0
ENST00000599001.4	0.244058	0.145609	0.0979574	0.1562	0.176339	0.0877961	1	1	1
ENST00000607269.1	0.165426	0.0703443	0.287625	0.147325	0.215137	0.0322222	1	1	1
ENST00000557527.1	0.531063	0.287793	0.17419	0.0592876	0.167186	0.0577675	1	1	1
ENST00000508038.1	0.391198	0.190886	0.271804	0.189973			1	1	0
ENST00000614517.1	0.505003	0.270612	0.240472	0.125103	0.357441	0.0333349	1	1	1
ENST00000437330.1	0.176695	0.138572	0.262709	0.204152	0.472425	0.0259025	1	1	1
ENST00000623947.1	0.0587067	0.0243239	0.0811294	0.0511793	0.128413	0.0114864	1	1	1
ENST00000549354.6	0.532856	0.24539	0.0350734	0.0290438	0.045453	0.0240822	1	1	1
ENST00000640346.1	0.127668	0.0515558	0.0219568	0.0130305	0.0373182	0.00430259	1	1	1
ENST00000590398.5	0.0907835	0.133165	0.0412682	0.0554044	0.00510634	0.00220122	1	1	1
ENST00000429940.6	0.365291	0.0994513	0.0722657	0.0826663	0.480407	0.0675928	1	1	1
ENST00000559008.2	0.160215	0.0973367	0.120652	0.0675388	0.150348	0.0220875	1	1	1
ENST00000431019.1	0.194458	0.106279	0.206879	0.132563	0.0923006	0.0177665	1	1	1
ENST00000595059.1	0.0661175	0.0290151	0.205725	0.135666	0.0317076	0.0148329	1	1	1
ENST00000623075.1	0.358536	0.217719	0.140798	0.068392	0.0559739	0.00706218	1	1	1
ENST00000342757.2	0.579383	0.280216	0.400575	0.303258	0.0867592	0.0224441	1	1	1
ENST00000523118.5	0.310473	0.107244	0.0514172	0.0527059	0.422135	0.0607602	1	1	1
ENST00000432473.1	0.215742	0.0870316	0.21709	0.119309	0.496706	0.0103177	1	1	1
ENST00000584805.1	0.114441	0.0418721	0.228258	0.12536	0.283023	0.024121	1	1	1
ENST00000466953.6	0.011159	0.00271678	0.0155306	0.0124444	0.115351	0.0111025	1	1	1
ENST00000628135.2	0.595784	0.174316	0.3015	0.176941	0.561901	0.0167343	1	1	1
ENST00000467438.1	0.560212	0.351256	0.247529	0.226993	0.348434	0.041349	1	1	1
ENST00000602964.1	0.0781353	0.0406456	0.169606	0.116704	0.309679	0.0273702	1	1	1
ENST00000483218.1	0.562086	0.194045					1	0	0
ENST00000604411.1	0.495048	0.281947	0.171393	0.0791478	0.147494	0.0322523	1	1	1
ENST00000432735.5	0.347971	0.325389	0.0125884	0.0151734	0.0770026	0.027954	1	1	1
ENST00000624264.1	0.0724578	0.0342544	0.126924	0.0564831	0.278185	0.0318617	1	1	1
ENST00000577614.2	0.133077	0.16896	0.154248	0.137303	0.270349	0.0579177	1	1	1
ENST00000637478.1	0.416279	0.124269	0.518649	0.275542	0.366757	0.0619838	1	1	1
ENST00000514298.1	0.517831	0.33723	0.151402	0.111477	0.275456	0.0461323	1	1	1
ENST00000565643.5	0.144954	0.0809147	0.546319	0.226265	0.544317	0.0565089	1	1	1
ENST00000310771.8	0.0513709	0.0533911	0.0282606	0.0236735	0.0666685	0.0217776	1	1	1
ENST00000633189.1	0.245332	0.0720492	0.500891	0.273818			1	1	0
ENST00000553108.1	0.429753	0.108068	0.102613	0.0807768	0.0607527	0.0215679	1	1	1
ENST00000601034.2	0.430345	0.119276	0.466481	0.250024	0.487201	0.0561043	1	1	1
ENST00000446840.5	0.557745	0.193996	0.0472174	0.0360144	0.100116	0.0250379	1	1	1
ENST00000508813.1	0.57164	0.109356	0.38131	0.188431			1	1	0
ENST00000640078.1	0.0382828	0.0162845	0.162247	0.095484	0.188654	0.0282155	1	1	1
ENST00000499685.2	0.147017	0.0464952	0.053619	0.0306815	0.124917	0.0231587	1	1	1
ENST00000607607.5	0.0847377	0.0504134	0.0441718	0.0211111	0.090357	0.0246573	1	1	1
ENST00000455228.1	0.345315	0.106575	0.227175	0.21216	0.352277	0.0643189	1	1	1
ENST00000501008.2	0.188216	0.130081	0.347833	0.236025	0.390897	0.0211767	1	1	1
ENST00000587979.1	0.225432	0.0573596	0.121992	0.107049	0.205058	0.0462047	1	1	1
ENST00000432621.5	0.238076	0.203765	0.318171	0.163459	0.565551	0.0964706	1	1	1
ENST00000474115.2	0.29861	0.102082	0.352548	0.240013	0.415157	0.0233342	1	1	1
ENST00000438049.5	0.0751731	0.0869482	0.0186498	0.012324	0.0292734	0.0115574	1	1	1
ENST00000610122.1	0.0744007	0.0255857	0.0949551	0.0858508	0.212379	0.0514309	1	1	1
ENST00000519692.1	0.01589	0.0068335	0.0105007	0.0102025	0.120368	0.0127758	1	1	1
ENST00000588717.1	0.408003	0.226478	0.19525	0.106213	0.129075	0.0451057	1	1	1
ENST00000546682.5	0.0597539	0.0307576	0.16902	0.101139	0.056124	0.0066064	1	1	1
ENST00000521326.1	0.315574	0.130571	0.100874	0.0804654	0.383877	0.0476526	1	1	1
ENST00000502934.1	0.559267	0.177307	0.456642	0.250023	0.417789	0.048893	1	1	1
ENST00000565192.1	0.0746402	0.0393593	0.044047	0.0336459	0.033219	0.0320852	1	1	1
ENST00000506550.1	0.573817	0.104963					1	0	0
ENST00000603284.1	0.151791	0.0474158	0.314623	0.108765	0.365843	0.0201711	1	1	1
ENST00000292748.7	0.163893	0.184412	0.0788563	0.0707299	0.0588802	0.0332152	1	1	1
ENST00000581067.1	0.217571	0.173369	0.0508973	0.0426087	0.176265	0.0235971	1	1	1
ENST00000607836.1	0.579573	0.273584	0.510007	0.2045			1	1	0
ENST00000606723.2	0.213328	0.172482	0.106763	0.0583527	0.139332	0.0179926	1	1	1
ENST00000448729.6	0.276831	0.197132	0.348413	0.282281	0.312901	0.0771208	1	1	1
ENST00000625168.1	0.487951	0.156903	0.152101	0.103278	0.360103	0.027954	1	1	1
ENST00000564214.1	0.322581	0.150063					1	0	0
ENST00000629776.1	0.316647	0.110373	0.447929	0.312913	0.509549	0.0421551	1	1	1
ENST00000603037.2	0.00363108	0.0035999	0.0095251	0.00465114	0.00696978	0.00178509	1	1	1
ENST00000499521.2	0.0393481	0.0124908	0.0817405	0.0452101	0.0284999	0.00738582	1	1	1
ENST00000639059.1	0.143561	0.0737584	0.0648136	0.0482562	0.124514	0.0304534	1	1	1
ENST00000315707.3	0.483493	0.29959	0.128386	0.143746	0.320579	0.0534317	1	1	1
ENST00000429818.1	0.514632	0.35608					1	0	0
ENST00000553259.1	0.0388173	0.0166894	0.0256635	0.0248168	0.247249	0.0444979	1	1	1
ENST00000484550.1	0.00467939	0.00212164	0.0534718	0.0348674	0.126598	0.0200218	1	1	1
ENST00000623901.3	0.547369	0.296748	0.145486	0.131065	0.104185	0.0440635	1	1	1
ENST00000510576.6	0.426087	0.201101					1	0	0
ENST00000448136.5	0.409575	0.223181	0.490279	0.27229	0.148622	0.018767	1	1	1
ENST00000429269.1	0.463907	0.101232	0.278212	0.188601	0.589274	0.0798047	1	1	1
ENST00000410948.1	0.438565	0.387362	0.098127	0.18335	0.06673	0.0503399	1	1	1
ENST00000527831.1	0.460571	0.112453	0.364107	0.25268			1	1	0
ENST00000457339.5	0.417437	0.120098	0.225124	0.111284	0.422034	0.0809561	1	1	1
ENST00000379256.3	0.401298	0.222034					1	0	0
ENST00000513560.6	0.241336	0.143895	0.114817	0.0602201	0.0311591	0.00785227	1	1	1
ENST00000482609.1	0.0175392	0.00791579	0.0838335	0.0572687	0.156769	0.0252763	1	1	1
ENST00000318291.4	0.394461	0.209186	0.222449	0.138779	0.338722	0.0233498	1	1	1
ENST00000488785.5	0.449057	0.151571	0.204828	0.158514	0.359835	0.028075	1	1	1
ENST00000563191.1	0.451321	0.174235			0.514544	0.019326	1	0	1
ENST00000564541.1	0.339191	0.138601	0.597048	0.295167	0.476836	0.0408397	1	1	1
ENST00000434301.1	0.437393	0.303038	0.330919	0.243875	0.485073	0.0329599	1	1	1
ENST00000589723.1	0.0581169	0.0255639	0.0563015	0.0518048	0.152481	0.0246809	1	1	1
ENST00000451617.1	0.331928	0.204734					1	0	0
ENST00000584677.1	0.575928	0.161281	0.119792	0.0779074	0.256163	0.0308984	1	1	1
ENST00000567788.1	0.0395153	0.015073	0.0622151	0.0591197	0.0620105	0.00779042	1	1	1
ENST00000641701.1	0.301605	0.135883			0.413849	0.0650271	1	0	1
ENST00000428584.5	0.0544208	0.0241932	0.0161182	0.0120507	0.0719454	0.00875587	1	1	1
ENST00000565862.1	0.550356	0.130706	0.393571	0.246068	0.494681	0.0327428	1	1	1
ENST00000616360.1	0.315246	0.185836	0.068644	0.0602843	0.154258	0.0240333	1	1	1
ENST00000517509.5	0.0494342	0.0240588	0.302232	0.211865	0.238252	0.0287521	1	1	1
ENST00000499732.2	0.542452	0.21809					1	0	0
ENST00000619625.4	0.0841577	0.0294827	0.112832	0.0707068	0.0684289	0.00934334	1	1	1
ENST00000592347.5	0.583782	0.160912	0.32614	0.192187	0.452688	0.0615651	1	1	1
ENST00000613291.1	0.0362923	0.0119807	0.109709	0.0585295	0.0643133	0.00818556	1	1	1
ENST00000594557.1	0.0304129	0.023019	0.0430501	0.0311604	0.00316759	0.000785682	1	1	1
ENST00000624442.1	0.0159039	0.00996176	0.147694	0.0895421	0.238216	0.0218737	1	1	1
ENST00000619862.1	0.0285788	0.0222897	0.0248895	0.0151691	0.0884764	0.0116531	1	1	1
ENST00000576956.3	0.482415	0.15469	0.549218	0.29028			1	1	0
ENST00000638312.1	0.484115	0.336283	0.128847	0.0707249	0.235105	0.0180497	1	1	1
ENST00000372490.3	0.518334	0.19143	0.542223	0.280688	0.35334	0.0454758	1	1	1
ENST00000455945.1	0.342127	0.325278	0.0673467	0.0652414	0.0350213	0.0114683	1	1	1
ENST00000640962.1	0.501356	0.199066	0.26088	0.186615	0.538125	0.0702685	1	1	1
ENST00000618020.1	0.526423	0.250361	0.549513	0.335222	0.36214	0.0277622	1	1	1
ENST00000585627.5	0.361444	0.143852	0.180537	0.0889816	0.414248	0.044401	1	1	1
ENST00000419485.1	0.219676	0.168919	0.0806509	0.0495525	0.0694645	0.0109543	1	1	1
ENST00000411921.1	0.365481	0.12635	0.316039	0.206406	0.318043	0.0540444	1	1	1
ENST00000495847.5	0.560462	0.125918	0.0726127	0.0414038	0.114496	0.0236166	1	1	1
ENST00000640504.1	0.50583	0.120223	0.385431	0.202295	0.480932	0.0413131	1	1	1
ENST00000513405.1	0.0726797	0.0232711	0.0523955	0.0642622	0.171874	0.0305272	1	1	1
ENST00000489011.1	0.332361	0.249073					1	0	0
ENST00000533859.1	0.339361	0.15892	0.201677	0.170443	0.46012	0.0462507	1	1	1
ENST00000501715.6	0.468598	0.117451	0.345401	0.11093	0.515328	0.0292569	1	1	1
ENST00000639542.1	0.373701	0.130647	0.0956652	0.0724193	0.110842	0.0152606	1	1	1
ENST00000592135.5	0.188151	0.0668608	0.559801	0.303748	0.574561	0.0882828	1	1	1
ENST00000435306.1	0.199195	0.133228	0.461083	0.272712			1	1	0
ENST00000501259.5	0.128684	0.0516644	0.547439	0.316588	0.516563	0.0451381	1	1	1
ENST00000451318.2	0.523357	0.112776					1	0	0
ENST00000412483.1	0.0748298	0.050518					1	0	0
ENST00000631321.1	0.42362	0.237689	0.599816	0.306486	0.574457	0.0774899	1	1	1
ENST00000432386.1	0.14019	0.0341667	0.0272703	0.0163172	0.0349393	0.00374258	1	1	1
ENST00000430078.1	0.560647	0.148769	0.528084	0.226394			1	1	0
ENST00000412736.6	0.441552	0.10091	0.129364	0.0687198	0.138347	0.0283533	1	1	1
ENST00000627065.1	0.455983	0.310397					1	0	0
ENST00000454968.5	0.38838	0.341139	0.292357	0.254148	0.309656	0.0506792	1	1	1
ENST00000620145.4	0.437688	0.33281	0.116989	0.0726263	0.160558	0.0168649	1	1	1
ENST00000638681.1	0.0272922	0.00693652	0.133323	0.0831326	0.0446491	0.00649682	1	1	1
ENST00000506471.1	0.559263	0.114527	0.584171	0.274962	0.482914	0.0465396	1	1	1
ENST00000511897.5	0.0615132	0.0815379	0.256566	0.186039	0.267033	0.0279227	1	1	1
ENST00000502896.5	0.213139	0.164948	0.0705019	0.0416567	0.141098	0.0243544	1	1	1
ENST00000431108.5	0.599772	0.350899					1	0	0
ENST00000504876.2	0.0298957	0.00543145	0.126246	0.0613741	0.180952	0.0231847	1	1	1
ENST00000456775.1	0.122376	0.0699777	0.306822	0.230781	0.485114	0.0309866	1	1	1
ENST00000342584.3	0.142794	0.0602947	0.26324	0.162202	0.445219	0.0530915	1	1	1
ENST00000611189.1	0.245771	0.18808	0.0442873	0.0423933	0.0703148	0.0104119	1	1	1
ENST00000436681.5	0.0365058	0.0391038	0.0265196	0.0177089	0.185641	0.0323312	1	1	1
ENST00000455485.5	0.312298	0.114933	0.0159398	0.0134693	0.138602	0.0219929	1	1	1
ENST00000513220.1	0.449095	0.199566	0.297725	0.190853	0.512269	0.046952	1	1	1
ENST00000569833.1	0.549792	0.265264	0.557996	0.317756	0.48277	0.0460935	1	1	1
ENST00000459985.1	0.137729	0.0900001	0.0422297	0.0265351	0.247584	0.0598284	1	1	1
ENST00000636069.1	0.570702	0.101296			0.48572	0.0220513	1	0	1
ENST00000560068.1	0.108706	0.0509928	0.298622	0.215811	0.403491	0.0468991	1	1	1
ENST00000603791.1	0.36414	0.176164	0.275535	0.237268	0.485852	0.051627	1	1	1
ENST00000573037.1	0.0575851	0.0970449	0.446044	0.180758	0.1613	0.0557486	1	1	1
ENST00000421315.1	0.0373974	0.0237626	0.189502	0.0983665	0.176231	0.0301021	1	1	1
ENST00000629295.1	0.335137	0.236103	0.128777	0.0927823	0.0846766	0.0104566	1	1	1
ENST00000620585.4	0.024676	0.014965	0.0276652	0.0104789	0.313233	0.0266163	1	1	1
ENST00000521663.1	0.521813	0.283662	0.113995	0.0657613	0.459819	0.0368904	1	1	1
ENST00000507062.5	0.10522	0.0624865	0.046934	0.0345886	0.0875394	0.0152665	1	1	1
ENST00000575137.1	0.0406435	0.0108272	0.0865242	0.0392704	0.0668722	0.00875652	1	1	1
ENST00000501695.3	0.445978	0.115413	0.451534	0.208373	0.569037	0.0823464	1	1	1
ENST00000637411.1	0.148424	0.106995	0.0847776	0.0653174	0.461017	0.0682429	1	1	1
ENST00000448490.1	0.437902	0.223593	0.0447509	0.045495	0.0558798	0.0206322	1	1	1
ENST00000627127.1	0.368509	0.218487	0.195002	0.13899	0.0741127	0.00817694	1	1	1
ENST00000610705.1	0.591234	0.208502			0.59945	0.066604	1	0	1
ENST00000509760.1	0.515393	0.253976	0.335788	0.224714	0.321123	0.0547433	1	1	1
ENST00000591523.5	0.514236	0.215087					1	0	0
ENST00000557691.1	0.588291	0.182752	0.42004	0.220406	0.540115	0.0616022	1	1	1
ENST00000563320.1	0.465281	0.268827	0.456162	0.24129			1	1	0
ENST00000447563.5	0.258264	0.110314	0.0204709	0.0108523	0.0455329	0.00983379	1	1	1
ENST00000522817.1	0.175001	0.129136	0.056875	0.0306134	0.0180888	0.00551514	1	1	1
ENST00000634697.1	0.401235	0.398125	0.0235245	0.0367267	0.00516871	0.00212323	1	1	1
ENST00000425110.1	0.379224	0.204048	0.136772	0.0974795	0.20043	0.0431605	1	1	1
ENST00000426089.1	0.565939	0.271983	0.130184	0.0854002	0.369184	0.0623804	1	1	1
ENST00000544645.5	0.320475	0.124371	0.492576	0.310471			1	1	0
ENST00000510613.1	0.489261	0.111675	0.162579	0.0786162	0.325858	0.0752444	1	1	1
ENST00000508953.2	0.062712	0.0362303	0.0502791	0.0402216	0.240114	0.0229114	1	1	1
ENST00000427447.5	0.301738	0.23614	0.118231	0.0661252	0.383747	0.030565	1	1	1
ENST00000626109.1	0.522971	0.142217	0.506157	0.182387	0.419098	0.0420306	1	1	1
ENST00000592982.2	0.538153	0.260903	0.29937	0.22647	0.481183	0.0394237	1	1	1
ENST00000640307.1	0.0858402	0.0224733	0.0510706	0.0331917	0.0191437	0.00504922	1	1	1
ENST00000565336.1	0.323439	0.246508	0.353772	0.236112	0.505633	0.0540297	1	1	1
ENST00000547717.1	0.253723	0.113811	0.0173469	0.0294853	0.0921635	0.0418516	1	1	1
ENST00000630139.2	0.189557	0.0795242	0.4771	0.191713	0.508841	0.037265	1	1	1
ENST00000587743.1	0.350177	0.156568					1	0	0
ENST00000586922.2	0.0545945	0.0217886	0.160995	0.112443	0.133609	0.0189931	1	1	1
ENST00000521244.1	0.258526	0.0957887	0.263043	0.152985	0.507906	0.0586577	1	1	1
ENST00000603191.2	0.00712311	0.00661397	0.0683546	0.0720624	0.348527	0.0271513	1	1	1
ENST00000450544.1	0.461075	0.243683					1	0	0
ENST00000589376.1	0.0359188	0.0127012	0.00819246	0.0151118	0.0452986	0.0145083	1	1	1
ENST00000606596.1	0.0308123	0.019229	0.0745531	0.0736768	0.438644	0.033686	1	1	1
ENST00000608694.1	0.137779	0.0689872	0.242344	0.156125	0.190433	0.0207817	1	1	1
ENST00000504808.2	0.357222	0.0852195			0.495618	0.0880483	1	0	1
ENST00000554640.5	0.330079	0.18531					1	0	0
ENST00000616616.1	0.0796613	0.0258836	0.220572	0.157037	0.565867	0.0745746	1	1	1
ENST00000449958.1	0.54285	0.371689	0.0950913	0.0645368	0.116374	0.0514201	1	1	1
ENST00000429315.3	0.0774947	0.0273021	0.0423832	0.0229196	0.227436	0.0303388	1	1	1
ENST00000517909.1	0.507811	0.323829	0.134004	0.0546606	0.310155	0.0372222	1	1	1
ENST00000607802.1	0.551395	0.201512	0.236273	0.167514	0.276505	0.0494561	1	1	1
ENST00000592946.1	0.295386	0.108782	0.167021	0.118515	0.325133	0.042831	1	1	1
ENST00000443374.6	0.0566287	0.0164909	0.222101	0.135626	0.139319	0.0138452	1	1	1
ENST00000583712.2	0.10231	0.0616954	0.0996723	0.0726651	0.163876	0.021866	1	1	1
ENST00000631195.1	0.465706	0.192194	0.0384502	0.0426889	0.0351854	0.0206064	1	1	1
ENST00000628624.2	0.401235	0.398125	0.0235245	0.0367267	0.00516871	0.00212323	1	1	1
ENST00000614316.1	0.494267	0.304689	0.300317	0.17893			1	1	0
ENST00000630811.1	0.551055	0.259072	0.269782	0.244039	0.411844	0.0557302	1	1	1
ENST00000422420.1	0.315196	0.13277			0.380332	0.0432056	1	0	1
ENST00000607251.5	0.126554	0.0651836	0.0929726	0.063941	0.0647321	0.0280513	1	1	1
ENST00000504520.6	0.356171	0.221645	0.132952	0.115491	0.27007	0.0326483	1	1	1
ENST00000502479.1	0.013862	0.0085247	0.0498601	0.0420646	0.0311372	0.00348741	1	1	1
ENST00000449569.5	0.443508	0.179462	0.307465	0.132493	0.201029	0.0576114	1	1	1
ENST00000411553.3	0.015373	0.00528597	0.0736076	0.0465034	0.0153077	0.00315492	1	1	1
ENST00000572856.1	0.0612703	0.0348645	0.176275	0.181208	0.00490627	0.00200678	1	1	1
ENST00000414418.1	0.390781	0.20343			0.446393	0.0502561	1	0	1
ENST00000547799.5	0.421832	0.217814	0.402604	0.251497	0.525987	0.0370439	1	1	1
ENST00000448927.1	0.404229	0.295461	0.200152	0.126696	0.365301	0.0239294	1	1	1
ENST00000440762.5	0.524719	0.15001	0.266883	0.167136	0.0625642	0.0211739	1	1	1
ENST00000605923.1	0.456709	0.193593	0.156839	0.11489	0.458665	0.0552432	1	1	1
ENST00000556708.1	0.433488	0.252884	0.573447	0.291897			1	1	0
ENST00000441272.2	0.0630169	0.046881	0.304939	0.230172	0.341945	0.0440144	1	1	1
ENST00000500025.2	0.556587	0.252038					1	0	0
ENST00000413945.5	0.546096	0.314829	0.492301	0.27047			1	1	0
ENST00000507514.1	0.392578	0.104957					1	0	0
ENST00000453754.5	0.570824	0.241892					1	0	0
ENST00000484207.5	0.285766	0.101696	0.415307	0.242285	0.202278	0.020074	1	1	1
ENST00000461448.5	0.439839	0.190515	0.48049	0.276814	0.437966	0.0199299	1	1	1
ENST00000564211.1	0.0469757	0.0215291	0.0888721	0.0686504	0.498539	0.0401319	1	1	1
ENST00000548801.1	0.225495	0.0920072			0.574301	0.083748	1	0	1
ENST00000563101.1	0.587373	0.272874	0.533519	0.312669	0.338913	0.0428817	1	1	1
ENST00000449111.5	0.37878	0.07231	0.282985	0.173564	0.266223	0.0420066	1	1	1
ENST00000568811.1	0.57771	0.154233	0.290067	0.0810299			1	1	0
ENST00000570167.1	0.0346355	0.00680782	0.0391286	0.0193736	0.192264	0.0171539	1	1	1
ENST00000452834.5	0.325727	0.130552	0.0786196	0.0805711	0.0866143	0.0337352	1	1	1
ENST00000577408.1	0.54523	0.18033	0.433685	0.18471	0.469155	0.0353576	1	1	1
ENST00000590611.2	0.438329	0.179097	0.230421	0.120592	0.505895	0.05849	1	1	1
ENST00000608395.1	0.0376691	0.013037	0.108107	0.0722287	0.0846856	0.0161792	1	1	1
ENST00000519461.1	0.407047	0.184215	0.505487	0.248738	0.53513	0.057537	1	1	1
ENST00000310916.6	0.1051	0.0346624	0.098547	0.0582049	0.301568	0.028454	1	1	1
ENST00000567574.1	0.515871	0.172776	0.170023	0.133836	0.430626	0.0407127	1	1	1
ENST00000414116.1	0.574082	0.231761	0.466349	0.231483			1	1	0
ENST00000566873.1	0.527318	0.16974	0.0839797	0.0713683	0.0734244	0.015015	1	1	1
ENST00000622832.1	0.525319	0.125564					1	0	0
ENST00000562242.1	0.01828	0.00611838	0.0431175	0.0273196	0.0437619	0.00586304	1	1	1
ENST00000593427.1	0.0612773	0.0205042	0.145248	0.0762296	0.0450902	0.00578429	1	1	1
ENST00000454115.6	0.465147	0.362257	0.198018	0.150607	0.258744	0.0762277	1	1	1
ENST00000625445.1	0.0147857	0.0065027	0.0205893	0.0134306	0.0179735	0.00220108	1	1	1
ENST00000641261.1	0.06744	0.0261929	0.237494	0.124123	0.471519	0.0746672	1	1	1
ENST00000420823.5	0.401416	0.255205	0.275289	0.179336	0.0830739	0.0160392	1	1	1
ENST00000422799.1	0.0517611	0.0293898	0.179902	0.108379	0.44305	0.0338201	1	1	1
ENST00000590838.5	0.294394	0.12766	0.541376	0.254406			1	1	0
ENST00000358073.2	0.471749	0.197716	0.316891	0.201156	0.436486	0.0250374	1	1	1
ENST00000343999.1	0.447637	0.182052	0.392482	0.24046	0.297973	0.0273608	1	1	1
ENST00000565046.1	0.221272	0.167941	0.488917	0.27372	0.372451	0.0459152	1	1	1
ENST00000610578.4	0.0155802	0.0136295	0.0108615	0.0128674	0.0107401	0.00111282	1	1	1
ENST00000460833.1	0.204024	0.0888174	0.18868	0.144834	0.0815993	0.0337956	1	1	1
ENST00000502156.1	0.371983	0.174215	0.246216	0.183145	0.369022	0.0512586	1	1	1
ENST00000564771.1	0.583517	0.094554	0.535251	0.271034			1	1	0
ENST00000568229.5	0.59849	0.223394					1	0	0
ENST00000434942.1	0.14674	0.209461	0.171357	0.198104	0.0287558	0.0159425	1	1	1
ENST00000381361.4	0.20984	0.0730736	0.365844	0.272035	0.445066	0.0207985	1	1	1
ENST00000412134.5	0.399077	0.117697	0.497273	0.275088	0.519278	0.0589702	1	1	1
ENST00000616177.4	0.105154	0.0581864	0.151849	0.0844609	0.0895442	0.00955218	1	1	1
ENST00000375987.3	0.568424	0.22253	0.461347	0.300874	0.537347	0.0520893	1	1	1
ENST00000585366.1	0.134144	0.052685	0.155838	0.0861842	0.185057	0.0189833	1	1	1
ENST00000568095.5	0.367068	0.10888	0.0899561	0.0325237	0.431356	0.0820497	1	1	1
ENST00000637398.1	0.263179	0.118129	0.132693	0.0774364	0.430372	0.0181033	1	1	1
ENST00000550290.2	0.0570703	0.017815	0.0616316	0.0292319	0.189677	0.0204188	1	1	1
ENST00000564305.1	0.332618	0.180565	0.124894	0.0603501	0.364934	0.0198335	1	1	1
ENST00000594203.5	0.206887	0.066912	0.346327	0.210707	0.539735	0.0819473	1	1	1
ENST00000458361.1	0.342127	0.325278	0.0673467	0.0652414	0.0350213	0.0114683	1	1	1
ENST00000439498.5	0.548956	0.151748			0.578665	0.0492004	1	0	1
ENST00000438885.2	0.286413	0.162536	0.32312	0.278283	0.0224349	0.00878927	1	1	1
ENST00000536405.5	0.441438	0.088033	0.428389	0.209939			1	1	0
ENST00000608651.1	0.492711	0.222063	0.301694	0.150339	0.57016	0.0871841	1	1	1
ENST00000449519.1	0.329975	0.185352	0.0675979	0.0514876	0.47394	0.0569456	1	1	1
ENST00000604017.1	0.464202	0.123823	0.423076	0.243696	0.58344	0.080512	1	1	1
ENST00000631191.1	0.0710305	0.0223926	0.212626	0.144421	0.461081	0.0272164	1	1	1
ENST00000630889.1	0.409749	0.130498	0.0450613	0.0189477	0.0623781	0.0161738	1	1	1
ENST00000445317.1	0.290958	0.208336	0.0892075	0.0909911	0.219252	0.0441011	1	1	1
ENST00000498997.3	0.0345601	0.00932536	0.178554	0.122546	0.120383	0.0141189	1	1	1
ENST00000605506.1	0.558629	0.294273	0.5185	0.259786			1	1	0
ENST00000608358.1	0.0471994	0.0112241	0.036464	0.0167791	0.0300558	0.00337365	1	1	1
ENST00000605833.1	0.384656	0.124269	0.288188	0.104949	0.483545	0.0508654	1	1	1
ENST00000326989.5	0.351678	0.0979175	0.293239	0.103112	0.475949	0.0345595	1	1	1
ENST00000624224.1	0.0303269	0.00946999	0.0882989	0.0469203	0.21619	0.0242208	1	1	1
ENST00000436293.6	0.376104	0.249509	0.392722	0.227651	0.524904	0.0589534	1	1	1
ENST00000420777.1	0.417464	0.252525	0.513256	0.372177	0.256432	0.0825972	1	1	1
ENST00000553465.5	0.118498	0.11351	0.203048	0.0618098	0.508083	0.0828475	1	1	1
ENST00000521028.3	0.418413	0.232632	0.143121	0.0871074	0.383054	0.0269719	1	1	1
ENST00000424389.1	0.484447	0.29114	0.163013	0.143251	0.345425	0.0403581	1	1	1
ENST00000606573.1	0.0913709	0.0368587	0.15264	0.102	0.496077	0.0338385	1	1	1
ENST00000522771.6	0.0317228	0.0173989	0.0140834	0.00862159	0.00947374	0.0029329	1	1	1
ENST00000638964.1	0.4217	0.25924	0.341447	0.286642	0.0741874	0.0178211	1	1	1
ENST00000403226.1	0.459515	0.349796	0.0612951	0.0837215	0.069481	0.0358636	1	1	1
ENST00000530000.1	0.0817253	0.0325646	0.0950016	0.0439424	0.191224	0.0234649	1	1	1
ENST00000456248.1	0.510657	0.187773	0.409161	0.219582			1	1	0
ENST00000537762.2	0.554429	0.148017	0.428903	0.259355	0.251716	0.0430676	1	1	1
ENST00000447261.6	0.110018	0.0848614	0.0932047	0.114069	0.0313884	0.0158811	1	1	1
ENST00000451894.6	0.428691	0.151101					1	0	0
ENST00000529829.5	0.593864	0.211386	0.323098	0.22888	0.519192	0.0256489	1	1	1
ENST00000623686.1	0.561334	0.288511	0.257744	0.256933	0.474469	0.0334927	1	1	1
ENST00000607862.5	0.0700902	0.0288602	0.0998584	0.064449	0.0453474	0.0084956	1	1	1
ENST00000637961.1	0.021259	0.0124827	0.0193954	0.0176949	0.024928	0.00952612	1	1	1
ENST00000590478.1	0.52075	0.27365	0.414432	0.275056	0.449501	0.0252795	1	1	1
ENST00000566847.1	0.275403	0.13686	0.206566	0.176327	0.587035	0.0345844	1	1	1
ENST00000362077.4	0.499087	0.190061					1	0	0
ENST00000502041.2	0.0396358	0.0120693	0.39685	0.283143	0.360353	0.0425242	1	1	1
ENST00000623122.1	0.216381	0.142519	0.223552	0.102636	0.383285	0.0704531	1	1	1
ENST00000588226.5	0.572591	0.192018			0.526751	0.0579247	1	0	1
ENST00000563727.1	0.512839	0.322833	0.533943	0.317928	0.566512	0.0601466	1	1	1
ENST00000627566.1	0.0812663	0.0352421	0.0900326	0.0520266	0.0152155	0.00168373	1	1	1
ENST00000562691.2	0.079244	0.035083	0.105317	0.0519268	0.0598399	0.0074688	1	1	1
ENST00000445418.1	0.272301	0.0916522	0.571919	0.297327			1	1	0
ENST00000415848.6	0.326335	0.140045	0.0606171	0.0525866	0.25255	0.0629629	1	1	1
ENST00000413833.1	0.26785	0.0875003	0.56866	0.222852	0.347978	0.0667103	1	1	1
ENST00000629461.1	0.33358	0.156194	0.320875	0.249521	0.279082	0.143411	1	1	1
ENST00000601192.1	0.366349	0.119815	0.155789	0.112387	0.356455	0.0739625	1	1	1
ENST00000581072.5	0.0389816	0.00842055	0.0449664	0.0220354	0.021653	0.00301919	1	1	1
ENST00000503611.5	0.367125	0.23447	0.235926	0.184186	0.551196	0.0601855	1	1	1
ENST00000563054.1	0.437119	0.14563	0.0534387	0.0433731	0.168588	0.0378714	1	1	1
ENST00000588074.1	0.334571	0.10716	0.38423	0.234122			1	1	0
ENST00000434897.1	0.393638	0.270534	0.13423	0.0721127	0.245486	0.0188051	1	1	1
ENST00000452097.1	0.355808	0.216323	0.22441	0.191301	0.271622	0.0513847	1	1	1
ENST00000600169.2	0.0456744	0.0161211	0.31382	0.114577	0.517332	0.0530767	1	1	1
ENST00000606662.1	0.500433	0.344618	0.576907	0.301069	0.316916	0.0539748	1	1	1
ENST00000451116.1	0.367623	0.22041	0.456091	0.250819	0.514095	0.0443586	1	1	1
ENST00000630119.2	0.24798	0.198157	0.154547	0.0886445	0.0271268	0.00487935	1	1	1
ENST00000621167.1	0.286275	0.183638					1	0	0
ENST00000630208.1	0.0399507	0.035404	0.013985	0.0100881	0.140084	0.0360013	1	1	1
ENST00000444416.1	0.0950763	0.045048	0.328776	0.182791	0.425556	0.0302144	1	1	1
ENST00000563261.5	0.109888	0.0377898	0.0622404	0.0621031	0.262456	0.0531348	1	1	1
ENST00000500537.2	0.504645	0.256555					1	0	0
ENST00000627824.2	0.559439	0.183589	0.555926	0.269996			1	1	0
ENST00000360902.1	0.57989	0.173059	0.148785	0.0653371	0.11402	0.029957	1	1	1
ENST00000445174.5	0.553733	0.232222	0.185955	0.163522	0.0863713	0.0169088	1	1	1
ENST00000453491.2	0.0112657	0.00434575	0.0953377	0.0690474	0.032747	0.0071562	1	1	1
ENST00000548687.5	0.031804	0.0140677	0.0495374	0.0414122	0.028164	0.00439654	1	1	1
ENST00000623254.1	0.0730863	0.0354848	0.0454228	0.0456102	0.0965272	0.0132172	1	1	1
ENST00000606164.1	0.39455	0.121446	0.448898	0.25928	0.150132	0.021389	1	1	1
ENST00000614046.1	0.126796	0.0839621	0.115173	0.0927387	0.453289	0.0238125	1	1	1
ENST00000380990.5	0.391712	0.260716	0.0633979	0.0654511	0.14772	0.0260358	1	1	1
ENST00000397381.4	0.513393	0.137475	0.0651123	0.0645536	0.464183	0.0662588	1	1	1
ENST00000461286.4	0.153127	0.0895305	0.185702	0.103201	0.337783	0.0421935	1	1	1
ENST00000602812.5	0.595086	0.258165	0.0774932	0.0555193	0.193624	0.0199586	1	1	1
ENST00000596587.1	0.423792	0.165064	0.591175	0.280506			1	1	0
ENST00000593139.1	0.0119074	0.00508278	0.0606686	0.111128	0.052588	0.0306083	1	1	1
ENST00000414662.1	0.114229	0.0904588	0.0731866	0.0681344	0.0262477	0.00668674	1	1	1
ENST00000629103.2	0.0872247	0.0786379	0.0138824	0.00913747	0.0232657	0.00650622	1	1	1
ENST00000344893.4	0.23994	0.180244	0.045325	0.0369771	0.0148688	0.00725908	1	1	1
ENST00000612143.1	0.261533	0.123475	0.473209	0.278821	0.481391	0.0338226	1	1	1
ENST00000400023.5	0.583116	0.176675	0.369873	0.207815	0.486441	0.0202184	1	1	1
ENST00000558831.5	0.598997	0.220802	0.253837	0.082241	0.550584	0.0399208	1	1	1
ENST00000499624.3	0.329697	0.246799	0.148537	0.0707543	0.0797682	0.0120667	1	1	1
ENST00000500612.1	0.360153	0.178411			0.599801	0.0868123	1	0	1
ENST00000449316.1	0.120075	0.0664239	0.059969	0.0270801	0.0589087	0.0113779	1	1	1
ENST00000314957.3	0.102281	0.0604617	0.0352105	0.0453187	0.0315864	0.0116935	1	1	1
ENST00000606401.1	0.322952	0.1494	0.289537	0.156646	0.232389	0.022021	1	1	1
ENST00000449642.5	0.0165944	0.0281807	0.1327	0.0617988	0.350067	0.0408303	1	1	1
ENST00000504474.5	0.0406995	0.0121899	0.520555	0.292341	0.518124	0.0499753	1	1	1
ENST00000601296.2	0.24085	0.089309	0.0714886	0.0683065	0.450083	0.0398401	1	1	1
ENST00000484859.1	0.13744	0.101739	0.0884481	0.0535575	0.0995724	0.0120804	1	1	1
ENST00000606459.1	0.17277	0.103309	0.286938	0.19537	0.176765	0.0286313	1	1	1
ENST00000583224.2	0.462241	0.127823	0.173795	0.160469	0.376261	0.037638	1	1	1
ENST00000454196.1	0.42702	0.166677	0.5449	0.337114	0.48431	0.0377264	1	1	1
ENST00000453324.5	0.401235	0.398125	0.0235245	0.0367267	0.00516871	0.00212323	1	1	1
ENST00000503989.1	0.591442	0.200042	0.381399	0.203746	0.526661	0.0522373	1	1	1
ENST00000618330.2	0.0227753	0.00634405	0.241869	0.168887	0.191305	0.0262216	1	1	1
ENST00000623616.1	0.263741	0.203817	0.0187985	0.0130418	0.0122116	0.00385436	1	1	1
ENST00000421771.1	0.406197	0.0947558	0.445887	0.172132	0.188019	0.059183	1	1	1
ENST00000450451.1	0.0315589	0.0498268	0.0290666	0.0384677	0.0230578	0.0111893	1	1	1
ENST00000621058.4	0.512161	0.280674	0.392565	0.188116	0.178559	0.0399753	1	1	1
ENST00000569460.1	0.124536	0.0388926	0.0712261	0.0386869	0.0210138	0.00506262	1	1	1
ENST00000602971.1	0.00913759	0.0125347	0.00777772	0.015315	0.00334717	0.00112093	1	1	1
ENST00000426023.1	0.211547	0.0766994	0.0621364	0.0567196	0.19831	0.0516967	1	1	1
ENST00000553105.1	0.585863	0.203462	0.592397	0.292671	0.560427	0.10913	1	1	1
ENST00000434707.1	0.197597	0.0971349	0.0960021	0.0633314	0.37554	0.0283551	1	1	1
ENST00000637995.1	0.525992	0.143184	0.471931	0.241331	0.555484	0.0528091	1	1	1
ENST00000564121.1	0.000284616	0.00030755	0.0146875	0.0106779	0.0197522	0.00560744	1	1	1
ENST00000440088.5	0.24894	0.159102	0.324588	0.185681	0.410927	0.0571085	1	1	1
ENST00000561847.2	0.136943	0.078586	0.0680333	0.0311822	0.17257	0.0178767	1	1	1
ENST00000600892.5	0.412451	0.15705	0.410837	0.219408			1	1	0
ENST00000417927.1	0.415257	0.137227	0.0152695	0.0145983	0.0488685	0.0109614	1	1	1
ENST00000610009.5	0.0518112	0.0411879	0.0549913	0.0500243	0.307434	0.0418469	1	1	1
ENST00000446442.1	0.241987	0.0839322	0.362739	0.199513			1	1	0
ENST00000628468.2	0.499551	0.24079					1	0	0
ENST00000567533.1	0.529229	0.198974	0.372036	0.252536	0.503784	0.0503097	1	1	1
ENST00000527128.5	0.070726	0.110225	0.0938183	0.110894	0.0157382	0.00518752	1	1	1
ENST00000521074.1	0.0383969	0.0193085	0.0924487	0.0592658	0.0523197	0.0115554	1	1	1
ENST00000521131.1	0.165221	0.108021	0.361741	0.193597	0.2379	0.0853615	1	1	1
ENST00000589715.1	0.292615	0.171463	0.0191986	0.019301	0.181705	0.0425999	1	1	1
ENST00000444232.3	0.48506	0.320166	0.0807843	0.0703133	0.0203812	0.011122	1	1	1
ENST00000565493.1	0.147674	0.115243	0.0781258	0.0416579	0.0223771	0.00254307	1	1	1
ENST00000633876.1	0.59588	0.29328	0.244374	0.0825061	0.330448	0.0215494	1	1	1
ENST00000641955.1	0.101723	0.071045	0.0773883	0.0506828	0.0189	0.00237079	1	1	1
ENST00000564809.1	0.211147	0.138517	0.0927748	0.0919476	0.0262826	0.011074	1	1	1
ENST00000560208.1	0.500161	0.347326					1	0	0
ENST00000397750.7	0.240317	0.130329	0.162819	0.095375	0.13292	0.0286801	1	1	1
ENST00000623888.1	0.104288	0.0452969	0.254247	0.14608	0.262638	0.0360058	1	1	1
ENST00000609998.1	0.213021	0.147579	0.119088	0.0964624	0.218916	0.0245771	1	1	1
ENST00000623420.1	0.424564	0.149961	0.550732	0.258626	0.478597	0.0239703	1	1	1
ENST00000609401.5	0.364457	0.183641	0.0766827	0.0682421	0.208356	0.0268562	1	1	1
ENST00000635687.1	0.0357116	0.0164903	0.170182	0.116932	0.076296	0.0104978	1	1	1
ENST00000503602.6	0.165386	0.0891847	0.0582732	0.0497963	0.205926	0.0277177	1	1	1
ENST00000569694.1	0.488386	0.145282	0.59349	0.262137			1	1	0
ENST00000635044.1	0.107894	0.0350115	0.120162	0.141662	0.581218	0.073035	1	1	1
ENST00000605910.1	0.359976	0.154517	0.0590581	0.0508997	0.0218076	0.00755124	1	1	1
ENST00000637046.1	0.0625263	0.0168197	0.0354514	0.0270799	0.0334908	0.00475933	1	1	1
ENST00000566699.1	0.518554	0.231582	0.161725	0.104536	0.259293	0.0273531	1	1	1
ENST00000610085.1	0.424858	0.255619	0.393275	0.248708	0.378322	0.0273923	1	1	1
ENST00000514532.2	0.536994	0.140778	0.569821	0.319633	0.570516	0.0917551	1	1	1
ENST00000453420.5	0.02255	0.00696096	0.0631913	0.0522634	0.0129712	0.00427668	1	1	1
ENST00000577537.5	0.298049	0.135064	0.0356725	0.025479	0.374635	0.0464705	1	1	1
ENST00000625350.1	0.0887426	0.0837186	0.116281	0.0907417	0.358932	0.0994283	1	1	1
ENST00000562848.1	0.254021	0.0876573	0.360563	0.208778	0.552539	0.0620018	1	1	1
ENST00000458667.1	0.494114	0.256736			0.488379	0.042923	1	0	1
ENST00000531654.1	0.2471	0.0787325	0.0681041	0.0576458	0.183283	0.0699481	1	1	1
ENST00000601203.1	0.317916	0.25186	0.131134	0.0893859	0.350648	0.022461	1	1	1
ENST00000563949.1	0.148625	0.0845641	0.119157	0.121391	0.321811	0.0423681	1	1	1
ENST00000609682.1	0.308134	0.17152	0.545457	0.38867	0.406729	0.030322	1	1	1
ENST00000608623.1	0.159677	0.0730026	0.0494347	0.0287114	0.347315	0.0210172	1	1	1
ENST00000565044.1	0.47165	0.235333	0.487213	0.270754	0.564334	0.0553781	1	1	1
ENST00000430776.2	0.204884	0.0806905	0.486816	0.293278			1	1	0
ENST00000419296.1	0.562138	0.250666	0.0587139	0.0433095	0.274624	0.0484235	1	1	1
ENST00000558061.1	0.513854	0.311774	0.448824	0.262245			1	1	0
ENST00000600782.5	0.369402	0.138899	0.0915346	0.0790913	0.225898	0.0267463	1	1	1
ENST00000401018.5	0.552619	0.222517	0.195164	0.1494	0.154623	0.0294894	1	1	1
ENST00000607434.1	0.0255023	0.00935456	0.200171	0.13667	0.114222	0.0151785	1	1	1
ENST00000617093.1	0.595131	0.21252	0.15317	0.124957	0.361956	0.0346325	1	1	1
ENST00000641365.1	0.452034	0.36279	0.419269	0.302825	0.253395	0.0616835	1	1	1
ENST00000423208.2	0.235244	0.0952508	0.553982	0.332982	0.517456	0.0463836	1	1	1
ENST00000608517.1	0.517829	0.245039	0.470035	0.330417	0.506917	0.0391739	1	1	1
ENST00000605886.1	0.194469	0.0949123	0.20889	0.15173	0.516719	0.0450224	1	1	1
ENST00000573312.1	0.484231	0.252646	0.437952	0.303608	0.499686	0.0512819	1	1	1
ENST00000633716.1	0.274611	0.146522	0.0790626	0.0568884	0.427888	0.0563973	1	1	1
ENST00000562507.5	0.0228587	0.00712938	0.0681787	0.0435966	0.19062	0.0175442	1	1	1
ENST00000574526.1	0.308385	0.22985	0.525641	0.373778	0.0625534	0.0207069	1	1	1
ENST00000619314.1	0.0107414	0.00676408	0.0314706	0.0362032	0.0487911	0.0115757	1	1	1
ENST00000641087.1	0.557965	0.190533	0.287715	0.130585	0.197748	0.026249	1	1	1
ENST00000432045.6	0.0820767	0.0230087	0.11154	0.0597639	0.0371259	0.00402981	1	1	1
ENST00000449714.1	0.193293	0.0561114	0.187101	0.115366	0.281887	0.0563068	1	1	1
ENST00000430520.2	0.390539	0.11591	0.582659	0.31158			1	1	0
ENST00000379053.4	0.0521499	0.0129295	0.0479033	0.030903	0.220049	0.0199242	1	1	1
ENST00000506431.2	0.503762	0.125427	0.183568	0.108926	0.191547	0.0925245	1	1	1
ENST00000491862.5	0.272752	0.173407	0.431225	0.257991	0.332143	0.0483462	1	1	1
ENST00000606388.5	0.253415	0.133706	0.128386	0.0641749	0.0524085	0.0138519	1	1	1
ENST00000593524.1	0.514913	0.319909	0.349724	0.258724	0.0191538	0.0119163	1	1	1
ENST00000640084.1	0.363654	0.176132	0.327417	0.104076	0.498406	0.0761027	1	1	1
ENST00000377518.3	0.0151169	0.00914236	0.0954668	0.0714298	0.417782	0.131556	1	1	1
ENST00000564834.1	0.566911	0.341496	0.367474	0.298655	0.503157	0.0574905	1	1	1
ENST00000565707.1	0.290783	0.118437	0.453251	0.228729	0.396529	0.0369574	1	1	1
ENST00000624072.1	0.0620886	0.0326116	0.148319	0.0742907	0.0860802	0.0140461	1	1	1
ENST00000417612.1	0.557504	0.129388	0.586354	0.127518			1	1	0
ENST00000621462.4	0.186943	0.159147	0.13737	0.142636	0.0278528	0.0117993	1	1	1
ENST00000455531.1	0.0303375	0.0179623	0.0344714	0.0290884	0.105843	0.0199475	1	1	1
ENST00000355430.4	0.413397	0.261519	0.0668701	0.0344548	0.0829406	0.00973572	1	1	1
ENST00000540866.2	0.0158397	0.0060076	0.00822518	0.00874949	0.033823	0.0103719	1	1	1
ENST00000453671.5	0.301671	0.0953044	0.445946	0.18486	0.478506	0.017975	1	1	1
ENST00000627163.2	0.527295	0.249656	0.146199	0.109325	0.495802	0.0401424	1	1	1
ENST00000429998.3	0.388895	0.205001	0.158552	0.0843398	0.212082	0.0250133	1	1	1
ENST00000455810.5	0.4045	0.20793	0.355856	0.158494	0.538142	0.0538237	1	1	1
ENST00000380888.4	0.00573422	0.00152747	0.010938	0.0104981	0.0120005	0.00464233	1	1	1
ENST00000641970.1	0.068634	0.0519376	0.322499	0.112223	0.424469	0.0476359	1	1	1
ENST00000532226.1	0.591593	0.241636					1	0	0
ENST00000607957.1	0.157008	0.104672	0.245343	0.124094	0.198626	0.0516535	1	1	1
ENST00000461291.2	0.397181	0.294444	0.0906853	0.0597809	0.262132	0.0283036	1	1	1
ENST00000449086.5	0.0683703	0.0717234	0.0540523	0.0620368	0.0378376	0.0200162	1	1	1
ENST00000501356.5	0.571616	0.310817	0.492882	0.318624	0.497329	0.0433907	1	1	1
ENST00000586923.1	0.111321	0.108603	0.153505	0.079038	0.250935	0.0549486	1	1	1
ENST00000415536.5	0.236541	0.180029	0.119993	0.152481	0.233121	0.049385	1	1	1
ENST00000504409.3	0.0570494	0.0129592	0.15553	0.0929925	0.0683723	0.00733885	1	1	1
ENST00000560584.2	0.378953	0.142428	0.435069	0.250393	0.469421	0.0477714	1	1	1
ENST00000607453.1	0.108061	0.0549863	0.23882	0.189339	0.430643	0.0343538	1	1	1
ENST00000549804.6	0.015498	0.00527689	0.00539088	0.00780932	0.0615995	0.00849465	1	1	1
ENST00000428411.5	0.0211322	0.00770305	0.0550963	0.0242438	0.0551249	0.0136576	1	1	1
ENST00000606233.5	0.0803656	0.0592473	0.493569	0.264051			1	1	0
ENST00000330539.1	0.320126	0.218967	0.267178	0.259421	0.439745	0.0200467	1	1	1
ENST00000483289.2	0.0264753	0.0148745	0.0238879	0.0146817	0.0327896	0.00611643	1	1	1
ENST00000501338.5	0.41981	0.21948	0.447136	0.276599	0.463425	0.0375588	1	1	1
ENST00000428667.1	0.0369598	0.0153729	0.0928661	0.135863	0.233375	0.045605	1	1	1
ENST00000556159.5	0.131582	0.0703068	0.119686	0.0860876	0.380573	0.0323493	1	1	1
ENST00000567549.2	0.588615	0.364235	0.58981	0.319906			1	1	0
ENST00000605386.1	0.489539	0.314609	0.165848	0.135037	0.230348	0.0362557	1	1	1
ENST00000438159.5	0.518303	0.122573	0.419666	0.228047	0.532188	0.0473959	1	1	1
ENST00000560351.2	0.574087	0.291771	0.0612984	0.0291513	0.36361	0.0594027	1	1	1
ENST00000635780.1	0.0221046	0.0354228	0.391437	0.186862	0.506072	0.0680738	1	1	1
ENST00000633482.1	0.252099	0.119131	0.0322943	0.0265406	0.0492688	0.0102402	1	1	1
ENST00000419355.2	0.465211	0.217743	0.19098	0.18137	0.430925	0.064197	1	1	1
ENST00000578660.1	0.402686	0.0867447	0.558082	0.267885	0.478347	0.0344004	1	1	1
ENST00000448407.1	0.251234	0.0620713	0.366733	0.219035			1	1	0
ENST00000400362.2	0.452758	0.124403					1	0	0
ENST00000581856.5	0.522441	0.0953804					1	0	0
ENST00000529743.1	0.149619	0.121571	0.0727518	0.0488169	0.0650139	0.0210844	1	1	1
ENST00000582581.5	0.0646725	0.019839	0.0545954	0.0614053	0.0607103	0.0273158	1	1	1
ENST00000561587.1	0.423679	0.127983	0.230081	0.113286	0.457838	0.0243905	1	1	1
ENST00000559737.5	0.0459349	0.0106148	0.11042	0.0509798	0.134557	0.0517757	1	1	1
ENST00000422995.2	0.0432756	0.0190156	0.249242	0.167016			1	1	0
ENST00000444431.1	0.00124033	0.000671821	0.00665536	0.00335283	0.0096729	0.00406646	1	1	1
ENST00000429952.5	0.00444706	0.00201598	0.164297	0.142907	0.0217474	0.0129752	1	1	1
ENST00000607033.5	0.552835	0.128311	0.0717176	0.0669931	0.308334	0.0270879	1	1	1
ENST00000457996.1	0.0884729	0.0686956	0.266649	0.184061	0.159482	0.0246703	1	1	1
ENST00000579458.1	0.554539	0.0924321	0.558803	0.274736	0.507399	0.0370389	1	1	1
ENST00000640437.1	0.442047	0.189979					1	0	0
ENST00000457898.1	0.55749	0.17277	0.254622	0.145932	0.444141	0.0780939	1	1	1
ENST00000437115.2	0.442737	0.117752	0.0511165	0.0501609	0.416061	0.0816171	1	1	1
ENST00000635103.1	0.14957	0.0626097	0.220637	0.123589	0.196373	0.0257542	1	1	1
ENST00000619442.1	0.0570493	0.0130526	0.0496667	0.0283851	0.0602065	0.0164222	1	1	1
ENST00000630153.1	0.00196233	0.00154302	0.00949344	0.0145633	0.010973	0.00556144	1	1	1
ENST00000428283.5	0.0438088	0.011576	0.0469544	0.019976	0.056731	0.00799898	1	1	1
ENST00000434296.2	0.441512	0.0978032	0.0608181	0.0463344	0.157489	0.0319106	1	1	1
ENST00000428945.1	0.115268	0.0368942	0.256636	0.219149	0.366073	0.0293556	1	1	1
ENST00000617854.1	0.0752049	0.0337567	0.175792	0.136748	0.197898	0.0229094	1	1	1
ENST00000629014.2	0.534143	0.274792	0.554005	0.174206			1	1	0
ENST00000441095.2	0.079848	0.0402315	0.0986682	0.0633691	0.186352	0.0206886	1	1	1
ENST00000415675.3	0.236387	0.158308	0.0355653	0.0218598	0.187866	0.0209024	1	1	1
ENST00000510767.5	0.0191428	0.0048522	0.0842202	0.0456348	0.261503	0.037605	1	1	1
ENST00000596521.1	0.0648779	0.0539302	0.375063	0.237205	0.447018	0.0583681	1	1	1
ENST00000621230.1	0.11203	0.0444889	0.365161	0.257057	0.2671	0.0416782	1	1	1
ENST00000511921.1	0.372006	0.0956691	0.557607	0.295719			1	1	0
ENST00000509369.1	0.200338	0.0680879	0.106559	0.15503	0.457094	0.0422222	1	1	1
ENST00000425194.1	0.54755	0.22412			0.465141	0.0550065	1	0	1
ENST00000590797.2	0.0909238	0.0249853	0.139805	0.0676417	0.127474	0.0152573	1	1	1
ENST00000505089.6	0.0682289	0.0155773	0.00746869	0.00876781	0.0502209	0.0128042	1	1	1
ENST00000414797.5	0.194705	0.0859947	0.221287	0.0966576			1	1	0
ENST00000564194.5	0.596136	0.164519	0.558089	0.310186			1	1	0
ENST00000500949.6	0.0312915	0.00862714	0.0704444	0.0357083	0.0397721	0.00508787	1	1	1
ENST00000423715.1	0.412623	0.22543	0.0933815	0.0493843	0.0189314	0.00452164	1	1	1
ENST00000414876.5	0.115313	0.0473028	0.208889	0.20361	0.411195	0.0551207	1	1	1
ENST00000607850.1	0.0188949	0.0235528	0.0574569	0.0207313	0.1127	0.0157523	1	1	1
ENST00000636819.1	0.0224244	0.0107499	0.0741936	0.0433725	0.0784919	0.00929707	1	1	1
ENST00000587961.1	0.0408982	0.0401837	0.0578902	0.0388211	0.0619821	0.00808383	1	1	1
ENST00000596585.3	0.310669	0.220114	0.433143	0.208817	0.484653	0.0378095	1	1	1
ENST00000623664.1	0.220749	0.0723876	0.177579	0.152831	0.427407	0.0813144	1	1	1
ENST00000400946.2	0.440202	0.26006	0.18692	0.0745688			1	1	0
ENST00000602192.1	0.583593	0.323603	0.585612	0.314452			1	1	0
ENST00000606714.5	0.503285	0.279064	0.20536	0.110917	0.390885	0.0254704	1	1	1
ENST00000621248.1	0.590814	0.164175	0.233301	0.123265	0.306436	0.0417033	1	1	1
ENST00000641418.1	0.316074	0.221481	0.323979	0.257478	0.192235	0.0392002	1	1	1
ENST00000448359.1	0.441431	0.2268	0.199549	0.179892	0.344099	0.0569659	1	1	1
ENST00000510619.2	0.0580316	0.063391	0.457423	0.256962	0.383467	0.0407445	1	1	1
ENST00000334146.7	0.59588	0.29328	0.244374	0.0825061	0.330448	0.0215494	1	1	1
ENST00000412578.1	0.584105	0.244454	0.498146	0.28634			1	1	0
ENST00000421051.1	0.413583	0.17358	0.199878	0.0806769	0.0962467	0.0258811	1	1	1
ENST00000427039.1	0.325157	0.0941512	0.337293	0.134666	0.434764	0.0461362	1	1	1
ENST00000559134.1	0.339007	0.201281	0.528725	0.227395	0.536393	0.0126067	1	1	1
ENST00000567370.1	0.305188	0.0799775	0.599244	0.301999			1	1	0
ENST00000526036.1	0.323887	0.225558	0.0329408	0.0419566	0.0365225	0.0131318	1	1	1
ENST00000457843.1	0.51127	0.207877	0.280137	0.226823	0.5632	0.0765906	1	1	1
ENST00000518143.1	0.130573	0.0448566	0.560675	0.324083	0.556654	0.0471596	1	1	1
ENST00000488671.1	0.150426	0.0379933	0.0592562	0.0474709	0.350259	0.0432371	1	1	1
ENST00000565633.1	0.412933	0.13912	0.138391	0.0994879	0.109359	0.034596	1	1	1
ENST00000417218.1	0.0264792	0.0176985	0.0447577	0.0341699	0.122919	0.0211252	1	1	1
ENST00000562624.2	0.0141172	0.00439052	0.0494086	0.0283489	0.115307	0.0121657	1	1	1
ENST00000566986.1	0.489618	0.128102			0.544817	0.0246639	1	0	1
ENST00000435419.1	0.358693	0.219452					1	0	0
ENST00000546725.1	0.240502	0.198399					1	0	0
ENST00000603542.5	0.120616	0.0867729	0.142885	0.0823736	0.384832	0.0280926	1	1	1
ENST00000447898.5	0.0187471	0.0107184	0.0610764	0.0334732	0.0401158	0.0115168	1	1	1
ENST00000511497.5	0.457843	0.113872	0.155473	0.0964099	0.461912	0.110067	1	1	1
ENST00000454928.5	0.116008	0.056665	0.0760781	0.081779	0.502132	0.0360426	1	1	1
ENST00000399760.2	0.551261	0.208276	0.411067	0.243173	0.512986	0.0343679	1	1	1
ENST00000499418.2	0.155144	0.110848	0.113164	0.0818363	0.018314	0.0046309	1	1	1
ENST00000424076.7	0.0482216	0.019471	0.120717	0.115953	0.262496	0.0573504	1	1	1
ENST00000505153.2	0.241495	0.159765	0.196826	0.131293	0.353613	0.0238276	1	1	1
ENST00000562549.2	0.0611574	0.0507862	0.0557094	0.0416179	0.0472569	0.0226349	1	1	1
ENST00000495287.1	0.0904631	0.0376798	0.26685	0.243343	0.404224	0.046404	1	1	1
ENST00000518014.1	0.0401164	0.0314851	0.0292106	0.021582	0.030261	0.0101907	1	1	1
ENST00000581621.1	0.0162379	0.00799884	0.019257	0.0151669	0.105998	0.0239531	1	1	1
ENST00000421505.1	0.118505	0.0785361	0.325709	0.240193	0.182743	0.0371518	1	1	1
ENST00000629423.1	0.158523	0.0991151	0.0558493	0.0463881	0.0526178	0.0145186	1	1	1
ENST00000452320.3	0.0150039	0.00453963	0.0575403	0.0341143	0.01181	0.0037848	1	1	1
ENST00000634876.1	0.0756186	0.039514	0.0850542	0.0891156	0.100013	0.0192464	1	1	1
ENST00000625038.1	0.188886	0.271084	0.095365	0.176489	0.00250818	0.000836877	1	1	1
ENST00000634803.1	0.096673	0.0903291	0.106132	0.0776697	0.504762	0.0716685	1	1	1
ENST00000533232.5	0.567546	0.207457	0.44258	0.249289	0.448615	0.053474	1	1	1
ENST00000590750.1	0.466156	0.267981	0.177717	0.0943358	0.368111	0.0254205	1	1	1
ENST00000604907.1	0.0575164	0.0149338	0.0202816	0.017511	0.0808582	0.0134887	1	1	1
ENST00000562276.1	0.447481	0.161088	0.355985	0.121866	0.462056	0.0403579	1	1	1
ENST00000514823.5	0.26159	0.167461	0.102195	0.0413691	0.0597776	0.00698252	1	1	1
ENST00000418699.1	0.550446	0.270881	0.266104	0.170122	0.176426	0.0487752	1	1	1
ENST00000418968.4	0.407964	0.196317	0.136901	0.085458	0.0688661	0.00794258	1	1	1
ENST00000440079.1	0.267064	0.15069	0.069214	0.0820911	0.181729	0.0251424	1	1	1
ENST00000612722.1	0.142143	0.0971994	0.0459414	0.0404298	0.127162	0.0263864	1	1	1
ENST00000538094.1	0.0631667	0.0241853	0.363192	0.185121	0.491548	0.0237863	1	1	1
ENST00000617436.1	0.51385	0.162011	0.136318	0.0900793	0.536037	0.0562707	1	1	1
ENST00000456653.6	0.438579	0.228689	0.56352	0.311566	0.0493549	0.015038	1	1	1
ENST00000507424.1	0.384444	0.219343	0.217739	0.119054	0.187953	0.0176362	1	1	1
ENST00000506950.1	0.588619	0.272575					1	0	0
ENST00000428009.1	0.193154	0.119149	0.0768296	0.0518626	0.0163827	0.00193488	1	1	1
ENST00000448901.1	0.109507	0.040127	0.110577	0.0642543	0.0999979	0.010163	1	1	1
ENST00000604724.5	0.260397	0.10927	0.43063	0.257924	0.452536	0.0341464	1	1	1
ENST00000451424.1	0.203309	0.127333	0.0696529	0.049954	0.253228	0.0253273	1	1	1
ENST00000596769.1	0.478148	0.171161	0.195211	0.138715	0.0407894	0.0219468	1	1	1
ENST00000557440.1	0.0705237	0.02001	0.248794	0.206457	0.409831	0.0361989	1	1	1
ENST00000399868.2	0.100614	0.0442057	0.273134	0.207946	0.272004	0.0398195	1	1	1
ENST00000626198.1	0.463821	0.169735	0.26157	0.122176	0.359395	0.0370114	1	1	1
ENST00000561611.2	0.313471	0.153514	0.324127	0.224535	0.228627	0.0425681	1	1	1
ENST00000640362.1	0.246468	0.118977	0.159486	0.0923301	0.0540822	0.00559539	1	1	1
ENST00000499292.2	0.591197	0.235881	0.540085	0.224695			1	1	0
ENST00000565102.1	0.508513	0.303089	0.463809	0.261664	0.519506	0.0553199	1	1	1
ENST00000595647.5	0.560847	0.124705					1	0	0
ENST00000439004.1	0.068406	0.0289877	0.0782554	0.0327132	0.106132	0.0118301	1	1	1
ENST00000610032.1	0.478136	0.344163	0.0905567	0.0536615	0.161883	0.0171139	1	1	1
ENST00000520834.1	0.56215	0.293305	0.215122	0.0946628	0.131903	0.0543217	1	1	1
ENST00000545631.2	0.111763	0.0528719	0.140312	0.0906362	0.105264	0.0256805	1	1	1
ENST00000557373.1	0.149763	0.100415	0.248984	0.119304	0.168751	0.0384749	1	1	1
ENST00000412427.1	0.119705	0.0340474	0.121089	0.0895598	0.274729	0.0284593	1	1	1
ENST00000483578.1	0.15416	0.0893341	0.141956	0.128694	0.291961	0.036925	1	1	1
ENST00000435328.1	0.0575336	0.0198432	0.0902996	0.0523133	0.0878393	0.00898373	1	1	1
ENST00000426282.6	0.495868	0.29112	0.563904	0.333859	0.240167	0.0462801	1	1	1
ENST00000564549.1	0.264398	0.146338	0.57314	0.262655			1	1	0
ENST00000508969.2	0.144346	0.0698612	0.492428	0.30834			1	1	0
ENST00000449258.1	0.533302	0.124517					1	0	0
ENST00000637009.1	0.065082	0.0264133	0.0592736	0.0280552	0.0341569	0.00515066	1	1	1
ENST00000621156.1	0.574199	0.301643	0.313497	0.157891	0.424053	0.0170438	1	1	1
ENST00000504206.6	0.0010178	0.00218714	0.000920092	0.00136348	0.0137959	0.00615904	1	1	1
ENST00000607598.2	0.0122399	0.0118518	0.0760182	0.0696063	0.377453	0.0265142	1	1	1
ENST00000436123.1	0.0778948	0.0282385	0.209596	0.130412	0.0203129	0.00609326	1	1	1
ENST00000330148.6	0.182541	0.0659946	0.074496	0.0830982	0.0345112	0.0106173	1	1	1
ENST00000444158.1	0.389041	0.124048	0.0608655	0.0514531	0.0939938	0.015459	1	1	1
ENST00000572811.1	0.0569122	0.0267351	0.244157	0.213724	0.402521	0.0242797	1	1	1
ENST00000506769.1	0.217324	0.137862	0.0850791	0.0869734	0.258506	0.0478312	1	1	1
ENST00000638446.1	0.0155571	0.00833778	0.0831923	0.072231	0.129619	0.0138689	1	1	1
ENST00000637474.1	0.434151	0.219323	0.0646859	0.0735165	0.162999	0.0733936	1	1	1
ENST00000624060.1	0.186552	0.138191	0.288845	0.217826	0.444895	0.0250149	1	1	1
ENST00000430192.5	0.598146	0.105584	0.124194	0.0919993	0.222376	0.0380526	1	1	1
ENST00000553648.2	0.0524696	0.0309318	0.0373224	0.0209285	0.196536	0.0309077	1	1	1
ENST00000425981.2	0.337087	0.0817003	0.513551	0.27004			1	1	0
ENST00000501916.1	0.59376	0.114756	0.224495	0.126734	0.341753	0.0353593	1	1	1
ENST00000454741.5	0.0439358	0.0222145	0.0589115	0.0517042	0.128278	0.0157466	1	1	1
ENST00000435144.6	0.454724	0.292004	0.143222	0.0752867	0.0624173	0.00825321	1	1	1
ENST00000569214.1	0.324178	0.281594	0.124472	0.121591	0.0774648	0.0277064	1	1	1
ENST00000618127.1	0.516011	0.316822	0.391073	0.254721	0.46228	0.0176904	1	1	1
ENST00000512901.6	0.0167753	0.0064453	0.0870832	0.0854736	0.395425	0.0549522	1	1	1
ENST00000562182.1	0.0409448	0.0105802	0.0598458	0.037676	0.0512248	0.00961911	1	1	1
ENST00000631795.1	0.542145	0.106283	0.30248	0.227202	0.456571	0.0509176	1	1	1
ENST00000499670.2	0.399214	0.29852	0.155131	0.158832	0.035021	0.0194668	1	1	1
ENST00000424376.1	0.219677	0.168918	0.0807955	0.0496088	0.0678823	0.0107053	1	1	1
ENST00000441587.2	0.236563	0.145925	0.19651	0.139914	0.484741	0.0689007	1	1	1
ENST00000563592.5	0.29771	0.138834	0.177549	0.151873	0.236987	0.0358275	1	1	1
ENST00000417456.1	0.00519373	0.00331455	0.0337596	0.0409304	0.205229	0.0336064	1	1	1
ENST00000543008.1	0.069335	0.0419818	0.0246784	0.0166223	0.164246	0.0214818	1	1	1
ENST00000560962.5	0.524219	0.255953	0.197178	0.0911999	0.470904	0.0422295	1	1	1
ENST00000612267.1	0.120309	0.0439716	0.0238509	0.0229978	0.00224631	0.00108274	1	1	1
ENST00000617568.1	0.0103456	0.00765358	0.223689	0.144148	0.142626	0.0218587	1	1	1
ENST00000392688.6	0.0514301	0.0231821	0.0457914	0.039607	0.305093	0.036095	1	1	1
ENST00000455995.5	0.0250763	0.014493	0.0277612	0.0104292	0.315325	0.0289428	1	1	1
ENST00000566170.1	0.51826	0.182621	0.123512	0.102808	0.219601	0.0368728	1	1	1
ENST00000635357.1	0.270068	0.123949	0.252167	0.2212	0.457592	0.0193497	1	1	1
ENST00000458492.1	0.391203	0.117039	0.137583	0.0639617	0.381542	0.0217727	1	1	1
ENST00000585065.1	0.47416	0.222867	0.176536	0.0899509	0.0653441	0.00977765	1	1	1
ENST00000623199.1	0.0914591	0.0315006	0.113751	0.0598322	0.0732235	0.00918707	1	1	1
ENST00000620778.1	0.0731466	0.0440088	0.0305013	0.025159	0.108188	0.0206773	1	1	1
ENST00000601841.1	0.592301	0.364669	0.221176	0.135034	0.400296	0.0256312	1	1	1
ENST00000533516.2	0.27858	0.10733	0.124222	0.0508358	0.404714	0.0466997	1	1	1
ENST00000305709.5	0.00766287	0.00310346	0.115003	0.0891409	0.285318	0.127806	1	1	1
ENST00000600123.5	0.0360411	0.0401366	0.0179994	0.0242913	0.00202753	0.000932336	1	1	1
ENST00000635225.1	0.145902	0.0668662	0.0442366	0.0428849	0.0336337	0.00954603	1	1	1
ENST00000421767.1	0.119451	0.0660975	0.0195221	0.0171006	0.143942	0.0265834	1	1	1
ENST00000528337.1	0.576097	0.256711	0.314842	0.162106	0.0538066	0.0352596	1	1	1
ENST00000326734.2	0.432464	0.198505	0.340089	0.178513	0.220396	0.0513406	1	1	1
ENST00000556053.1	0.0526706	0.118737	0.0571724	0.0615095	0.0241207	0.0114635	1	1	1
ENST00000558963.2	0.567133	0.143609	0.427613	0.199776	0.597845	0.080971	1	1	1
ENST00000439734.5	0.552337	0.171454	0.55332	0.314346			1	1	0
ENST00000625080.1	0.19519	0.077621	0.267611	0.13639	0.405733	0.0578971	1	1	1
ENST00000630637.2	0.0872247	0.0786379	0.0138824	0.00913747	0.0232657	0.00650622	1	1	1
ENST00000499504.7	0.466873	0.245833					1	0	0
ENST00000608184.1	0.153913	0.173488	0.279858	0.179176	0.413785	0.0688678	1	1	1
ENST00000613921.1	0.223896	0.133587	0.279939	0.183285	0.545844	0.0723185	1	1	1
ENST00000540738.3	0.046331	0.0180252	0.0822114	0.0495636	0.0694145	0.00729584	1	1	1
ENST00000508732.6	0.0378148	0.013433	0.0908229	0.0584413	0.549892	0.0425232	1	1	1
ENST00000425630.1	0.0834608	0.0324895	0.351269	0.215313	0.286993	0.042024	1	1	1
ENST00000636052.1	0.536407	0.211032	0.459104	0.1398	0.263169	0.0769164	1	1	1
ENST00000574307.2	0.268544	0.146943	0.069967	0.0323926	0.393599	0.0199373	1	1	1
ENST00000624576.3	0.499775	0.160546	0.492256	0.261933			1	1	0
ENST00000453722.6	0.405804	0.340232	0.0685934	0.0965627	0.00963282	0.00486739	1	1	1
ENST00000525154.1	0.32557	0.239032	0.512867	0.370365	0.523224	0.0957634	1	1	1
ENST00000470714.5	0.412961	0.103255	0.310092	0.176478			1	1	0
ENST00000474954.5	0.00185689	0.00100485	0.00881529	0.00556173	0.0200482	0.00792072	1	1	1
ENST00000421064.5	0.0506935	0.0626488	0.0860968	0.0582871	0.0175934	0.00706583	1	1	1
ENST00000624889.1	0.558613	0.130977	0.510327	0.23883	0.437884	0.0169183	1	1	1
ENST00000529089.1	0.225138	0.0973071	0.116304	0.101821	0.0299796	0.0115574	1	1	1
ENST00000569431.1	0.513217	0.20186	0.502257	0.225479			1	1	0
ENST00000561778.2	0.187717	0.102114	0.390157	0.188603	0.559745	0.0755144	1	1	1
ENST00000566840.1	0.387452	0.105073	0.389495	0.133249	0.459957	0.0195416	1	1	1
ENST00000625287.1	0.214389	0.120052	0.511425	0.281515			1	1	0
ENST00000560650.1	0.0386543	0.016566	0.22309	0.156286	0.442154	0.025249	1	1	1
ENST00000434703.5	0.0439956	0.0418402	0.302315	0.190455	0.330374	0.0414405	1	1	1
ENST00000619652.1	0.073595	0.0919986					1	0	0
ENST00000617151.1	0.259538	0.171227			0.462994	0.0516535	1	0	1
ENST00000624829.3	0.338952	0.2508	0.133311	0.155051	0.150617	0.0415694	1	1	1
ENST00000535544.1	0.151357	0.0867636	0.0421535	0.0429271	0.0168469	0.0112234	1	1	1
ENST00000427063.6	0.277055	0.136778	0.0382227	0.0444939	0.366454	0.0393163	1	1	1
ENST00000608792.1	0.0255513	0.00648929	0.0588991	0.036515	0.0507628	0.0109562	1	1	1
ENST00000514802.1	0.542616	0.230178	0.561669	0.233927	0.432108	0.0602441	1	1	1
ENST00000427229.2	0.407055	0.145033	0.0485153	0.0289798	0.124596	0.0184553	1	1	1
ENST00000637185.1	0.248452	0.0821576	0.0711952	0.0758507	0.0958327	0.0361627	1	1	1
ENST00000559112.2	0.512491	0.225651	0.05953	0.0388607	0.146447	0.0416335	1	1	1
ENST00000433071.2	0.445563	0.208548	0.456585	0.210262			1	1	0
ENST00000635009.1	0.174831	0.0776609	0.247402	0.0979039	0.0706447	0.032752	1	1	1
ENST00000602772.5	0.129407	0.0627737	0.34364	0.221288	0.303604	0.122904	1	1	1
ENST00000606640.1	0.493409	0.305125	0.391623	0.300824	0.0709004	0.0272758	1	1	1
ENST00000593903.1	0.0213346	0.0216022	0.0232483	0.0184295	0.0155641	0.00364687	1	1	1
ENST00000545339.5	0.556526	0.164436	0.451231	0.267979			1	1	0
ENST00000614819.1	0.128068	0.0472833	0.309258	0.260979	0.501362	0.0456446	1	1	1
ENST00000458392.1	0.0336484	0.0137969	0.278008	0.206408	0.553271	0.0441035	1	1	1
ENST00000417354.2	0.0211613	0.00736017	0.0460801	0.022208	0.0739367	0.0219387	1	1	1
ENST00000437438.1	0.487957	0.25962					1	0	0
ENST00000437308.5	0.588527	0.181336					1	0	0
ENST00000423106.2	0.502136	0.134305	0.524232	0.273387	0.479144	0.0268509	1	1	1
ENST00000611103.1	0.375272	0.177473	0.440524	0.217733	0.494042	0.0271843	1	1	1
ENST00000581471.2	0.0197235	0.0102881	0.176559	0.0732029	0.448178	0.0258892	1	1	1
ENST00000607520.1	0.149009	0.0729655	0.0837174	0.0422437	0.0405332	0.00530943	1	1	1
ENST00000432706.1	0.335853	0.183486	0.261993	0.10505	0.180512	0.0607036	1	1	1
ENST00000609399.1	0.359968	0.220061	0.424507	0.207085	0.476545	0.0143919	1	1	1
ENST00000582262.1	0.50656	0.236572	0.48392	0.3141			1	1	0
ENST00000427819.5	0.259204	0.0991656	0.231027	0.0958094			1	1	0
ENST00000414159.2	0.0547721	0.0252706	0.190553	0.0889847	0.112079	0.0302588	1	1	1
ENST00000636028.1	0.0563028	0.0265042	0.52042	0.248247			1	1	0
ENST00000522519.5	0.598348	0.27193	0.365733	0.14165	0.389354	0.0216448	1	1	1
ENST00000503695.4	0.379142	0.109224	0.407689	0.245646	0.245391	0.0360111	1	1	1
ENST00000584542.1	0.420279	0.155095	0.535995	0.276139	0.517209	0.04594	1	1	1
ENST00000414532.6	0.0156969	0.00879855	0.0112601	0.00878829	0.229296	0.0422765	1	1	1
ENST00000598378.2	0.116239	0.0731888	0.0879759	0.0721432	0.329215	0.0260906	1	1	1
ENST00000638012.1	0.424695	0.134286	0.178104	0.161668	0.0333324	0.00398602	1	1	1
ENST00000454651.2	0.499143	0.237744	0.584571	0.283507			1	1	0
ENST00000376617.3	0.559851	0.232019	0.100531	0.0671166	0.363293	0.025852	1	1	1
ENST00000500538.6	0.404467	0.153233	0.0630558	0.0368719	0.0834342	0.0266239	1	1	1
ENST00000581719.2	0.0613015	0.027388	0.0307046	0.0340134	0.0707085	0.0171903	1	1	1
ENST00000397264.4	0.0738194	0.043719	0.207044	0.194028	0.303389	0.0733827	1	1	1
ENST00000567141.1	0.396846	0.102353	0.220887	0.0931574	0.444459	0.0635421	1	1	1
ENST00000441895.2	0.543666	0.183894	0.407632	0.180688	0.221714	0.050105	1	1	1
ENST00000625107.1	0.562612	0.203606	0.532808	0.32251	0.39634	0.0476648	1	1	1
ENST00000630447.1	0.0202155	0.016565	0.321895	0.218608	0.555374	0.0524698	1	1	1
ENST00000439050.1	0.321946	0.124092	0.524588	0.280583	0.397818	0.0535292	1	1	1
ENST00000567234.1	0.598982	0.232411	0.156748	0.0996991	0.324123	0.0368389	1	1	1
ENST00000551843.5	0.437774	0.120037	0.0553189	0.0599876	0.0641969	0.0137953	1	1	1
ENST00000586954.1	0.194728	0.123483					1	0	0
ENST00000447809.2	0.285609	0.0968343	0.486786	0.292578			1	1	0
ENST00000610159.1	0.0437679	0.0137357	0.140358	0.0856322	0.0780175	0.0288002	1	1	1
ENST00000606001.1	0.361314	0.212229	0.559374	0.285597			1	1	0
ENST00000420905.1	0.135665	0.0655636	0.213484	0.132439	0.339707	0.0269278	1	1	1
ENST00000438457.1	0.406445	0.136863	0.50784	0.236935	0.504952	0.0304609	1	1	1
ENST00000585578.5	0.398578	0.126779	0.500302	0.248918	0.563224	0.074855	1	1	1
ENST00000585691.1	0.526126	0.278299	0.510863	0.183613	0.445083	0.0220074	1	1	1
ENST00000427914.5	0.507166	0.205563	0.190322	0.103462	0.24724	0.0759502	1	1	1
ENST00000517675.1	0.549042	0.255528	0.461298	0.235601	0.461034	0.0373753	1	1	1
ENST00000561881.1	0.398934	0.198652					1	0	0
ENST00000573130.2	0.0537885	0.0270688	0.0213588	0.015302	0.201436	0.0260729	1	1	1
ENST00000381106.4	0.194026	0.083569	0.0961281	0.0789861	0.180573	0.0446513	1	1	1
ENST00000420776.1	0.296431	0.157442	0.314912	0.259086	0.429729	0.0801808	1	1	1
ENST00000420902.1	0.0190025	0.0070038	0.471313	0.30113	0.581945	0.0716685	1	1	1
ENST00000413541.1	0.415353	0.145567	0.378775	0.195887	0.515307	0.0654018	1	1	1
ENST00000453174.7	0.455411	0.21096	0.564801	0.299043	0.422591	0.0259392	1	1	1
ENST00000631276.2	0.15301	0.0639677	0.221048	0.123998	0.0933696	0.0158318	1	1	1
ENST00000599749.5	0.233926	0.117596	0.56425	0.302527	0.507899	0.0516508	1	1	1
ENST00000566293.1	0.0398998	0.0155946	0.0670094	0.0467556	0.0318109	0.00743172	1	1	1
ENST00000607058.1	0.364749	0.198262	0.0500313	0.0544291	0.334712	0.0463401	1	1	1
ENST00000599078.1	0.0268228	0.0199284	0.0487053	0.0323154	0.355543	0.0466419	1	1	1
ENST00000613285.1	0.526812	0.362694	0.525287	0.231121	0.261025	0.134009	1	1	1
ENST00000528204.1	0.583627	0.197206	0.311099	0.253915	0.409392	0.127577	1	1	1
ENST00000417506.1	0.489003	0.217859	0.555252	0.283428			1	1	0
ENST00000367716.3	0.162392	0.0513122	0.180432	0.0892355	0.485497	0.0304804	1	1	1
ENST00000439559.2	0.185687	0.140569	0.149217	0.0935489	0.194589	0.0316522	1	1	1
ENST00000608591.5	0.292208	0.16686	0.516407	0.249387			1	1	0
ENST00000553378.1	0.0313522	0.0232848	0.0302134	0.0280177	0.00290917	0.00234866	1	1	1
ENST00000508269.1	0.0556822	0.0265824	0.182717	0.0771428			1	1	0
ENST00000398849.6	0.356637	0.217398	0.0876975	0.108558	0.119436	0.043743	1	1	1
ENST00000419300.3	0.0186796	0.00521994	0.0857626	0.0477322	0.167337	0.0195025	1	1	1
ENST00000556379.1	0.544108	0.306519	0.343067	0.183194			1	1	0
ENST00000378417.1	0.278973	0.15875	0.207551	0.149688	0.369906	0.0437545	1	1	1
ENST00000523648.5	0.520944	0.166839					1	0	0
ENST00000500733.6	0.0114532	0.00796326	0.0103098	0.00917557	0.0212436	0.0112714	1	1	1
ENST00000630787.2	0.463239	0.257569					1	0	0
ENST00000367276.8	0.114716	0.0768775	0.193911	0.125422	0.236853	0.0397564	1	1	1
ENST00000570269.2	0.00393656	0.0014666	0.0086843	0.00570374	0.0165405	0.00870153	1	1	1
ENST00000447767.1	0.456518	0.136437	0.0676783	0.0649603	0.0638769	0.0274362	1	1	1
ENST00000609028.1	0.444683	0.101991					1	0	0
ENST00000555107.1	0.479793	0.224764	0.176209	0.156573	0.368412	0.024545	1	1	1
ENST00000433082.6	0.0267525	0.005148	0.142238	0.0946303	0.0864625	0.0101131	1	1	1
ENST00000623569.1	0.523608	0.303923	0.181019	0.157556	0.419155	0.033029	1	1	1
ENST00000610046.2	0.0166014	0.00673571	0.0086587	0.00559327	0.105742	0.01545	1	1	1
ENST00000580659.1	0.100018	0.0965264	0.115484	0.048355	0.430066	0.0288507	1	1	1
ENST00000595886.1	0.171891	0.0984141	0.0581165	0.053878	0.138853	0.0394087	1	1	1
ENST00000638886.1	0.596561	0.217835	0.304698	0.126603	0.235858	0.066245	1	1	1
ENST00000499291.6	0.0794652	0.0358566	0.0790441	0.0514368	0.0642191	0.0141726	1	1	1
ENST00000606227.1	0.218183	0.114547	0.322856	0.183673	0.541353	0.057613	1	1	1
ENST00000640832.1	0.293506	0.225188	0.160757	0.10222	0.173108	0.0565873	1	1	1
ENST00000512241.1	0.00588635	0.00564575	0.0386792	0.0187332	0.0154615	0.00243084	1	1	1
ENST00000635678.1	0.55346	0.146151	0.484973	0.210134	0.297639	0.0960481	1	1	1
ENST00000361558.7	0.00460885	0.0104012	0.0054322	0.00636253	0.00468582	0.0023959	1	1	1
ENST00000575401.5	0.200104	0.0944118					1	0	0
ENST00000570082.1	0.532822	0.18309					1	0	0
ENST00000570025.1	0.502572	0.209669			0.553208	0.0455788	1	0	1
ENST00000419373.2	0.294469	0.131176	0.567312	0.300475	0.165569	0.0630191	1	1	1
ENST00000558499.2	0.129666	0.0687491	0.0628053	0.0521998	0.0349163	0.00597166	1	1	1
ENST00000313495.6	0.156259	0.181633	0.213889	0.145352	0.443489	0.0402583	1	1	1
ENST00000418282.2	0.0609968	0.026282	0.0773273	0.0704854	0.207096	0.0336596	1	1	1
ENST00000580790.1	0.46721	0.160426	0.116509	0.119592	0.236255	0.0278033	1	1	1
ENST00000546949.5	0.0994477	0.0409343			0.572307	0.0754726	1	0	1
ENST00000466734.5	0.270617	0.1362	0.483978	0.24756	0.202787	0.029507	1	1	1
ENST00000635525.1	0.527806	0.166877	0.0645482	0.0397184	0.033585	0.00525487	1	1	1
ENST00000559246.1	0.10814	0.124128					1	0	0
ENST00000609641.1	0.429333	0.150728					1	0	0
ENST00000366221.3	0.435506	0.226839			0.492126	0.0334334	1	0	1
ENST00000417883.2	0.258025	0.137356	0.0668754	0.0281296			1	1	0
ENST00000539813.1	0.542781	0.220928	0.406944	0.299675	0.414707	0.0245764	1	1	1
ENST00000641853.1	0.586465	0.159404	0.400748	0.255815	0.40237	0.0693802	1	1	1
ENST00000565695.2	0.232427	0.11267	0.464191	0.179776	0.467299	0.0270486	1	1	1
ENST00000441268.2	0.244617	0.123339	0.308988	0.229331	0.487127	0.0752278	1	1	1
ENST00000434974.1	0.205303	0.100183	0.0541791	0.0518281	0.3604	0.0410138	1	1	1
ENST00000621883.1	0.525871	0.258782	0.488908	0.254619	0.0580236	0.00691477	1	1	1
ENST00000437621.6	0.018145	0.00488198	0.0629006	0.0407769	0.284316	0.0381006	1	1	1
ENST00000599841.1	0.192633	0.0594977	0.0387548	0.0439889	0.0900293	0.0118043	1	1	1
ENST00000499525.1	0.0717476	0.0880025	0.0372632	0.0481728	0.0920804	0.0416605	1	1	1
ENST00000552061.1	0.166594	0.049921	0.106685	0.0412829	0.108058	0.0184046	1	1	1
ENST00000503073.5	0.0752246	0.0524484	0.0853044	0.0737385	0.545513	0.041395	1	1	1
ENST00000441363.1	0.58169	0.312793					1	0	0
ENST00000414438.1	0.575396	0.207975	0.41377	0.165828			1	1	0
ENST00000521245.1	0.194669	0.117767	0.532499	0.320193	0.573289	0.090685	1	1	1
ENST00000606818.1	0.476753	0.138214					1	0	0
ENST00000606429.5	0.512291	0.191594	0.246523	0.161237	0.233704	0.0791596	1	1	1
ENST00000635775.1	0.0857107	0.05899	0.161035	0.138184	0.138864	0.0200582	1	1	1
ENST00000418591.1	0.131136	0.158868	0.174689	0.103525	0.283191	0.0393899	1	1	1
ENST00000414457.5	0.302067	0.1002	0.532337	0.220441			1	1	0
ENST00000435127.1	0.44657	0.17656	0.344696	0.233414	0.586107	0.0734777	1	1	1
ENST00000573951.1	0.471745	0.234836	0.564357	0.36307	0.392723	0.0385637	1	1	1
ENST00000421538.1	0.00283815	0.000885218	0.00306125	0.00668156	0.0304587	0.018271	1	1	1
ENST00000607749.1	0.0185928	0.00911923	0.381382	0.180141	0.409845	0.0206103	1	1	1
ENST00000456049.1	0.142271	0.102691	0.256416	0.13704			1	1	0
ENST00000609879.1	0.218732	0.240711	0.15571	0.202786	0.157123	0.0423812	1	1	1
ENST00000633579.1	0.0251427	0.0127943	0.0355781	0.0386967	0.144544	0.0537359	1	1	1
ENST00000519077.3	0.0158398	0.00531897	0.00895308	0.0086897	0.00377187	0.00184847	1	1	1
ENST00000534160.1	0.423824	0.165188	0.568743	0.189337			1	1	0
ENST00000440052.5	0.372415	0.158477	0.188063	0.119481	0.0763904	0.022748	1	1	1
ENST00000565742.1	0.391099	0.245107	0.485017	0.215327			1	1	0
ENST00000578730.1	0.137423	0.092289	0.092024	0.0596273	0.194181	0.0417966	1	1	1
ENST00000454596.1	0.538916	0.151935	0.292856	0.106877	0.508211	0.0599573	1	1	1
ENST00000502221.2	0.318193	0.139671	0.473614	0.283617	0.545715	0.0758533	1	1	1
ENST00000455579.2	0.48993	0.197726	0.148307	0.0860377	0.53792	0.0171609	1	1	1
ENST00000500914.6	0.124433	0.0656722	0.081711	0.0776539	0.321889	0.0382426	1	1	1
ENST00000629393.1	0.0166077	0.0184768	0.0849472	0.0433825	0.0183135	0.00415444	1	1	1
ENST00000452364.1	0.01738	0.0184357	0.0571028	0.0739948	0.180229	0.0382488	1	1	1
ENST00000612330.1	0.545733	0.251577	0.402865	0.288174	0.450644	0.0314298	1	1	1
ENST00000570073.2	0.536847	0.0974669	0.41743	0.224092	0.186286	0.0618654	1	1	1
ENST00000568885.2	0.058849	0.0255892	0.0517847	0.0261222	0.00859281	0.00313355	1	1	1
ENST00000630252.1	0.459293	0.184855	0.214064	0.129026	0.361001	0.0366699	1	1	1
ENST00000566892.1	0.270501	0.142504	0.578237	0.308401	0.324232	0.0689654	1	1	1
ENST00000564063.1	0.580197	0.359138	0.269521	0.125894	0.52289	0.0286353	1	1	1
ENST00000568025.1	0.397092	0.240626			0.580919	0.0773839	1	0	1
ENST00000527818.1	0.519324	0.349375	0.304636	0.242842	0.212726	0.0351599	1	1	1
ENST00000577765.1	0.406775	0.211575	0.480328	0.278569	0.471371	0.0831789	1	1	1
ENST00000424748.1	0.331691	0.103919					1	0	0
ENST00000631519.1	0.0342929	0.0242794	0.0306628	0.0132267	0.0124232	0.00296252	1	1	1
ENST00000513572.2	0.490589	0.103541	0.49617	0.228181			1	1	0
ENST00000437601.2	0.185571	0.101965	0.227471	0.133767	0.282722	0.0449851	1	1	1
ENST00000641941.1	0.0299911	0.0115042	0.154871	0.0924715	0.0935033	0.0128508	1	1	1
ENST00000456890.1	0.034402	0.00916522	0.336771	0.214334			1	1	0
ENST00000433005.1	0.373253	0.198225					1	0	0
ENST00000453342.5	0.0905509	0.0609283	0.316769	0.194531	0.46787	0.0874841	1	1	1
ENST00000589227.1	0.478158	0.176615	0.576928	0.273363	0.463319	0.052235	1	1	1
ENST00000596663.5	0.0460094	0.0279172	0.0959874	0.0526451	0.0642509	0.0226748	1	1	1
ENST00000565815.1	0.0831076	0.107125	0.197579	0.0978925	0.109304	0.0469128	1	1	1
ENST00000356215.5	0.0557193	0.0250725	0.113334	0.0680856	0.0986468	0.0173109	1	1	1
ENST00000616950.1	0.59628	0.215485	0.153989	0.0815165	0.224649	0.0655068	1	1	1
ENST00000501071.2	0.349997	0.101985	0.585183	0.280235			1	1	0
ENST00000508056.5	0.413461	0.161466	0.117127	0.0677301	0.0887861	0.0246473	1	1	1
ENST00000564206.1	0.0398142	0.0135961	0.0607478	0.0262103	0.0296598	0.00501724	1	1	1
ENST00000606915.1	0.304029	0.160236	0.120464	0.0626933	0.438856	0.0460829	1	1	1
ENST00000624760.1	0.576248	0.275534			0.479347	0.031514	1	0	1
ENST00000607074.1	0.523076	0.254087	0.213242	0.228793	0.351583	0.0603092	1	1	1
ENST00000445681.1	0.544541	0.224676					1	0	0
ENST00000635247.1	0.208137	0.20302	0.238623	0.135765	0.424829	0.0302249	1	1	1
ENST00000570309.1	0.0243445	0.00816713	0.16128	0.10826	0.235888	0.0263374	1	1	1
ENST00000606802.1	0.0167911	0.00570405	0.0469827	0.0254087	0.143237	0.0247165	1	1	1
ENST00000426965.1	0.537087	0.239439					1	0	0
ENST00000445350.2	0.36664	0.0909085	0.578499	0.159112			1	1	0
ENST00000420877.1	0.0362707	0.0192299	0.206966	0.177669	0.107784	0.0300486	1	1	1
ENST00000439075.1	0.0687136	0.0284897	0.101784	0.0487063	0.0198936	0.00754212	1	1	1
ENST00000568697.1	0.510102	0.33983	0.127965	0.104444	0.094874	0.0688366	1	1	1
ENST00000623789.1	0.416395	0.305453	0.230514	0.150473	0.133465	0.0137162	1	1	1
ENST00000395900.1	0.013272	0.00842076	0.129344	0.115325	0.152527	0.0355829	1	1	1
ENST00000508458.2	0.36423	0.212592			0.239889	0.0738089	1	0	1
ENST00000553312.1	0.0231965	0.0134169	0.0143709	0.00978842	0.042645	0.0163515	1	1	1
ENST00000357412.2	0.00835365	0.00442645	0.0153038	0.0201757	0.00558709	0.00265181	1	1	1
ENST00000636307.1	0.0315813	0.0303994	0.0389002	0.0190645	0.0988018	0.0255062	1	1	1
ENST00000429010.1	0.367473	0.123917	0.0635638	0.0599775	0.381118	0.0491678	1	1	1
ENST00000429809.1	0.18418	0.127596	0.573445	0.287505			1	1	0
ENST00000417557.1	0.261299	0.13703	0.212481	0.118354	0.209889	0.051591	1	1	1
ENST00000425033.1	0.497362	0.190546	0.0727073	0.0713176	0.0389124	0.0157316	1	1	1
ENST00000450840.1	0.0312372	0.0194601	0.320382	0.1781	0.103319	0.0472557	1	1	1
ENST00000569711.1	0.255355	0.136615	0.47988	0.226259	0.303463	0.0528179	1	1	1
ENST00000608335.1	0.0300983	0.0129033	0.0378084	0.018292	0.139664	0.0166955	1	1	1
ENST00000525758.1	0.520537	0.161687	0.0635061	0.0752031	0.339593	0.061834	1	1	1
ENST00000563357.1	0.168613	0.0729244	0.092625	0.0768187	0.11714	0.029834	1	1	1
ENST00000532068.1	0.39088	0.153889	0.461847	0.152468			1	1	0
ENST00000626237.1	0.164102	0.0918766	0.0987407	0.0526488	0.351385	0.0354486	1	1	1
ENST00000576234.1	0.0799389	0.0611199	0.193397	0.117192	0.247894	0.0476176	1	1	1
ENST00000626250.1	0.385269	0.219796	0.485302	0.242213	0.492788	0.0449351	1	1	1
ENST00000623892.1	0.232159	0.11739	0.557392	0.235805			1	1	0
ENST00000558478.1	0.0496782	0.0217446			0.0970081	0.0148383	1	0	1
ENST00000380981.3	0.0631599	0.014105	0.0556679	0.0496234	0.111058	0.0227878	1	1	1
ENST00000568394.1	0.425842	0.219861	0.183929	0.174801	0.401496	0.0393484	1	1	1
ENST00000619319.1	0.407578	0.22705	0.229598	0.145986	0.274741	0.0732203	1	1	1
ENST00000426529.6	0.0956224	0.0304197	0.138528	0.0888644	0.126755	0.0146052	1	1	1
ENST00000469754.2	0.575938	0.233391	0.421519	0.244493	0.433371	0.0280528	1	1	1
ENST00000640877.1	0.102949	0.0418267	0.205923	0.206354	0.323181	0.0444272	1	1	1
ENST00000558441.1	0.157229	0.0718879	0.102699	0.0807807	0.398388	0.0506355	1	1	1
ENST00000608023.5	0.0279477	0.0100875	0.0489192	0.0204913	0.0697327	0.00797406	1	1	1
ENST00000541723.5	0.514879	0.189857					1	0	0
ENST00000412781.2	0.412325	0.138094	0.460723	0.228694			1	1	0
ENST00000563124.1	0.531173	0.118565	0.596065	0.261205	0.485237	0.0184639	1	1	1
ENST00000515122.1	0.35806	0.0990732	0.52506	0.255242	0.585326	0.0606637	1	1	1
ENST00000511928.1	0.0332328	0.0152749	0.0109036	0.00925346	0.0401532	0.0108283	1	1	1
ENST00000606343.1	0.449665	0.207463	0.34225	0.20193	0.488922	0.0472883	1	1	1
ENST00000591629.1	0.527012	0.160864	0.0667324	0.076904	0.0550464	0.0325451	1	1	1
ENST00000430050.2	0.145263	0.107883	0.198727	0.133443	0.357725	0.0210072	1	1	1
ENST00000588341.1	0.180934	0.119888	0.311733	0.135846	0.453131	0.0570492	1	1	1
ENST00000613809.1	0.225432	0.0837728	0.36189	0.223221	0.202324	0.0319159	1	1	1
ENST00000422086.5	0.0650147	0.0609026	0.0246407	0.0230158	0.00271482	0.00213316	1	1	1
ENST00000514475.1	0.295283	0.0891041	0.430963	0.173014			1	1	0
ENST00000640149.1	0.0824485	0.0363006	0.367892	0.207588			1	1	0
ENST00000440512.3	0.106155	0.0526296	0.0232847	0.0142774	0.0804868	0.0188528	1	1	1
ENST00000501665.2	0.5369	0.142033					1	0	0
ENST00000562341.1	0.541618	0.192988			0.586747	0.0697903	1	0	1
ENST00000563601.1	0.562343	0.260756	0.17039	0.0881366	0.283753	0.0467245	1	1	1
ENST00000536986.5	0.306318	0.113487	0.536561	0.247233	0.530174	0.0425061	1	1	1
ENST00000561909.1	0.0504407	0.0340599	0.509958	0.227726	0.131162	0.0481502	1	1	1
ENST00000415437.1	0.538517	0.100515					1	0	0
ENST00000476405.1	0.0168793	0.00720591	0.0112485	0.00875219	0.128302	0.0216422	1	1	1
ENST00000569178.1	0.0155447	0.0211989	0.0205923	0.0173764	0.338229	0.0739942	1	1	1
ENST00000548347.1	0.183227	0.0891718	0.54436	0.281123			1	1	0
ENST00000424460.1	0.474473	0.243865	0.494894	0.235157	0.592323	0.0580921	1	1	1
ENST00000414744.2	0.324039	0.155658	0.0696699	0.0635439	0.371157	0.0577727	1	1	1
ENST00000600742.1	0.0583696	0.0472465	0.132488	0.104072	0.109	0.0482288	1	1	1
ENST00000624350.1	0.0539151	0.0236011	0.199763	0.12792	0.375016	0.0366141	1	1	1
ENST00000554993.1	0.415532	0.219147	0.106312	0.0860413	0.52128	0.0574839	1	1	1
ENST00000561978.1	0.100006	0.0656223	0.105314	0.0595956	0.174164	0.045254	1	1	1
ENST00000508135.2	0.314064	0.0999409	0.580417	0.293013	0.582248	0.0699557	1	1	1
ENST00000521696.1	0.577001	0.348294					1	0	0
ENST00000447748.5	0.366061	0.127775	0.468751	0.251406	0.576801	0.0701067	1	1	1
ENST00000425802.1	0.57941	0.189523					1	0	0
ENST00000634994.1	0.505298	0.150543					1	0	0
ENST00000636450.1	0.309327	0.162448			0.524852	0.0954204	1	0	1
ENST00000589556.1	0.161654	0.0641669	0.549189	0.163534			1	1	0
ENST00000608317.1	0.0143533	0.00610534	0.142522	0.0804199	0.295689	0.0338544	1	1	1
ENST00000597346.1	0.0453299	0.016963	0.162715	0.0829351	0.0646749	0.0286301	1	1	1
ENST00000618311.4	0.137634	0.126818	0.110216	0.104075	0.00634881	0.00401678	1	1	1
ENST00000593581.5	0.171457	0.109201	0.313443	0.230457	0.402122	0.0230653	1	1	1
ENST00000426976.1	0.0960323	0.0307307	0.17959	0.119952	0.402862	0.0475088	1	1	1
ENST00000525716.2	0.578557	0.16018	0.234466	0.153535	0.145664	0.0158866	1	1	1
ENST00000608990.5	0.0640611	0.0321084	0.123218	0.105799	0.233865	0.0249466	1	1	1
ENST00000413531.5	0.378572	0.128472					1	0	0
ENST00000508827.1	0.106495	0.0361941	0.130414	0.0666712	0.203925	0.0175875	1	1	1
ENST00000522525.5	0.264126	0.0987429	0.445223	0.211637			1	1	0
ENST00000435574.1	0.124536	0.0526179	0.576145	0.325716	0.577792	0.0512486	1	1	1
ENST00000606125.1	0.00922401	0.00537658	0.00754858	0.0072447	0.0112133	0.00155661	1	1	1
ENST00000436013.1	0.247784	0.0903459			0.327537	0.0468889	1	0	1
ENST00000399449.3	0.00591177	0.00681641	0.00550079	0.00563017	0.00513099	0.00265999	1	1	1
ENST00000577087.2	0.595606	0.194049	0.378101	0.219084	0.472283	0.0215147	1	1	1
ENST00000565113.5	0.0331894	0.0133318	0.00894002	0.0110585	0.00106613	0.000498556	1	1	1
ENST00000506884.1	0.351981	0.142945	0.19242	0.118403	0.330204	0.102005	1	1	1
ENST00000504932.2	0.533329	0.264981	0.567818	0.337052	0.172786	0.0773615	1	1	1
ENST00000439129.5	0.355034	0.135327	0.201207	0.194212	0.378661	0.0615304	1	1	1
ENST00000499131.1	0.125462	0.0615711	0.352496	0.171897	0.306692	0.0552303	1	1	1
ENST00000555332.5	0.342795	0.152202	0.265263	0.149049	0.189706	0.0574953	1	1	1
ENST00000433310.6	0.0195972	0.00901259	0.0912248	0.0575798	0.031806	0.0057878	1	1	1
ENST00000382375.8	0.200104	0.0944118					1	0	0
ENST00000563922.1	0.343791	0.225966					1	0	0
ENST00000476910.6	0.472396	0.178187	0.589999	0.251232			1	1	0
ENST00000624914.3	0.495921	0.198526	0.22649	0.0632755	0.56602	0.0464203	1	1	1
ENST00000423580.2	0.15295	0.141956	0.244098	0.202851	0.0676078	0.042382	1	1	1
ENST00000307548.2	0.568937	0.127816	0.592928	0.229885			1	1	0
ENST00000606901.1	0.0509967	0.0540141	0.0208326	0.0178712	0.286601	0.0279969	1	1	1
ENST00000594461.2	0.566838	0.119873	0.279128	0.161748	0.249045	0.0755288	1	1	1
ENST00000408988.2	0.538519	0.25143	0.571877	0.276407	0.478664	0.0234131	1	1	1
ENST00000607928.1	0.336734	0.118891					1	0	0
ENST00000424852.1	0.215999	0.105431	0.135787	0.0907344	0.513816	0.0555012	1	1	1
ENST00000560282.1	0.109376	0.0435722	0.428597	0.226927	0.397083	0.0305886	1	1	1
ENST00000561652.1	0.0629688	0.0203607	0.0843373	0.0421337	0.0529684	0.00630762	1	1	1
ENST00000426261.6	0.212082	0.0919534	0.136291	0.123811	0.529053	0.054995	1	1	1
ENST00000618276.1	0.333503	0.159355	0.581021	0.307132	0.467901	0.0263197	1	1	1
ENST00000634836.1	0.17224	0.0813603	0.236067	0.144294	0.211974	0.0606882	1	1	1
ENST00000424958.2	0.0639238	0.0264254	0.0413149	0.0385803	0.367273	0.0489028	1	1	1
ENST00000518662.5	0.18116	0.0940628	0.21935	0.131067	0.364245	0.0297754	1	1	1
ENST00000610193.1	0.415585	0.1469	0.385432	0.229854	0.156704	0.0279736	1	1	1
ENST00000617901.1	0.0247977	0.0121261	0.024131	0.0116189	0.0126576	0.00152332	1	1	1
ENST00000442726.1	0.577724	0.136958	0.548405	0.294725	0.555091	0.0799258	1	1	1
ENST00000638724.1	0.0259937	0.00955116	0.0165129	0.0182242	0.0164628	0.00810747	1	1	1
ENST00000555364.5	0.279214	0.166659					1	0	0
ENST00000640670.1	0.59401	0.168482	0.239236	0.100977	0.229692	0.0394245	1	1	1
ENST00000613966.1	0.569925	0.175577	0.35622	0.227081	0.449787	0.049189	1	1	1
ENST00000567257.5	0.0648434	0.0241333	0.379446	0.212626			1	1	0
ENST00000434537.1	0.22925	0.0830792	0.424659	0.26844	0.328518	0.0876371	1	1	1
ENST00000603837.1	0.295381	0.101215	0.0527705	0.0542914	0.190706	0.0500995	1	1	1
ENST00000564489.1	0.146033	0.186742	0.217481	0.233017	0.166078	0.0353349	1	1	1
ENST00000553932.5	0.0074724	0.00192509	0.0444359	0.0399017	0.313541	0.0403984	1	1	1
ENST00000499667.6	0.142289	0.0774217			0.274701	0.0398725	1	0	1
ENST00000616428.1	0.0772945	0.0294643					1	0	0
ENST00000507248.1	0.240437	0.0782044	0.496833	0.279522	0.498961	0.0471872	1	1	1
ENST00000426021.5	0.140304	0.0490091	0.554481	0.274799			1	1	0
ENST00000423318.1	0.453149	0.148709	0.185819	0.14124	0.356371	0.0484107	1	1	1
ENST00000452378.1	0.327353	0.146259	0.232234	0.184844	0.457318	0.0169342	1	1	1
ENST00000610297.1	0.596229	0.31733					1	0	0
ENST00000564198.1	0.0163005	0.00598945	0.0544974	0.0441534	0.0775035	0.0119752	1	1	1
ENST00000416438.6	0.217593	0.134551	0.121222	0.0817596	0.525572	0.0456345	1	1	1
ENST00000621316.1	0.451589	0.193539	0.2431	0.155712	0.409394	0.0284432	1	1	1
ENST00000422956.6	0.179315	0.113483	0.121642	0.0682184	0.122915	0.0256485	1	1	1
ENST00000428156.1	0.0922257	0.0614523	0.288917	0.109504			1	1	0
ENST00000314481.3	0.0998098	0.0673924	0.179362	0.0929557	0.421248	0.0638544	1	1	1
ENST00000441399.2	0.00399217	0.0059295	0.00251847	0.00431395	0.00341969	0.0026511	1	1	1
ENST00000444500.2	0.565765	0.184648	0.436524	0.241634	0.237676	0.0224874	1	1	1
ENST00000530079.5	0.0571103	0.0403459	0.0355938	0.0341228	0.00207278	0.000759971	1	1	1
ENST00000546558.1	0.497867	0.107173					1	0	0
ENST00000630476.1	0.334026	0.12864					1	0	0
ENST00000615947.1	0.254119	0.116371	0.359027	0.225993	0.480263	0.0546733	1	1	1
ENST00000435394.5	0.262776	0.0797051	0.563733	0.297425			1	1	0
ENST00000500705.3	0.474801	0.232548	0.403032	0.246854	0.461167	0.0170558	1	1	1
ENST00000571452.1	0.0119389	0.00473131	0.024801	0.0185789	0.180153	0.0244338	1	1	1
ENST00000577956.1	0.102893	0.120516	0.544911	0.278154			1	1	0
ENST00000501211.2	0.307807	0.186408	0.0755556	0.0366279	0.0649578	0.0111408	1	1	1
ENST00000612841.1	0.260542	0.0837495	0.457904	0.246111	0.264908	0.0821131	1	1	1
ENST00000610778.1	0.294429	0.249292	0.0274023	0.0359036	0.000377234	0.000153341	1	1	1
ENST00000451706.3	0.474395	0.121008	0.197254	0.0910889	0.0990784	0.0360105	1	1	1
ENST00000624835.2	0.415281	0.142222	0.391286	0.141249	0.382855	0.0931449	1	1	1
ENST00000611079.1	0.0336995	0.0106068	0.137422	0.118356	0.163509	0.0640482	1	1	1
ENST00000437235.7	0.220942	0.0932337	0.0568105	0.0694186	0.0498325	0.0076117	1	1	1
ENST00000416381.1	0.125025	0.0908255	0.063867	0.0414635	0.396428	0.0341975	1	1	1
ENST00000606827.1	0.518703	0.286619	0.43508	0.306169	0.437544	0.0181516	1	1	1
ENST00000454572.1	0.0134058	0.0116446	0.0176082	0.0240072	0.0387171	0.021807	1	1	1
ENST00000523502.1	0.0935851	0.0490564	0.127482	0.104137	0.278246	0.0934834	1	1	1
ENST00000591974.5	0.326218	0.1228	0.035719	0.0524751	0.152501	0.0337837	1	1	1
ENST00000431327.4	0.178518	0.0666754	0.470295	0.233388	0.289497	0.0681155	1	1	1
ENST00000568093.3	0.372073	0.134156	0.181452	0.116653	0.312819	0.0355549	1	1	1
ENST00000624665.3	0.19884	0.163155	0.201328	0.103734	0.308606	0.0560012	1	1	1
ENST00000517550.1	0.501085	0.208663	0.264904	0.186828	0.559725	0.0591457	1	1	1
ENST00000548203.1	0.133824	0.141777	0.191332	0.253236	0.248889	0.103845	1	1	1
ENST00000420365.1	0.564851	0.145184					1	0	0
ENST00000502284.1	0.025253	0.012034	0.0199941	0.0111496	0.0628674	0.0191307	1	1	1
ENST00000435452.6	0.271387	0.123791	0.139025	0.0724242	0.120916	0.0705134	1	1	1
ENST00000636894.1	0.450587	0.273994	0.423124	0.225629	0.486901	0.0342012	1	1	1
ENST00000624919.1	0.0312351	0.00950207	0.1225	0.050022	0.242689	0.0261948	1	1	1
ENST00000602319.1	0.14632	0.0959204	0.441771	0.251014	0.387038	0.0489121	1	1	1
ENST00000505448.3	0.0826477	0.0609255	0.163755	0.0887252	0.552865	0.0686458	1	1	1
ENST00000623103.1	0.0171036	0.0115622	0.0295967	0.0277046	0.007664	0.00534224	1	1	1
ENST00000423323.2	0.591998	0.110461	0.472825	0.223803			1	1	0
ENST00000641790.1	0.102754	0.0451875	0.0359538	0.019465	0.0435258	0.0168495	1	1	1
ENST00000631594.2	0.0285303	0.00637132	0.0136187	0.0112907	0.0224339	0.00891192	1	1	1
ENST00000435287.1	0.428847	0.234622	0.426638	0.153117	0.533954	0.0175988	1	1	1
ENST00000486913.3	0.404115	0.247863	0.465237	0.363969	0.0983031	0.0343914	1	1	1
ENST00000565938.1	0.494276	0.176355					1	0	0
ENST00000556354.5	0.492914	0.104672	0.464988	0.147369	0.575719	0.0352736	1	1	1
ENST00000427796.5	0.334344	0.118448	0.584999	0.198721	0.120515	0.0966549	1	1	1
ENST00000563775.1	0.105906	0.067746	0.392865	0.316592	0.330882	0.0582568	1	1	1
ENST00000554732.5	0.01463	0.00368513	0.0410177	0.0392392	0.219565	0.0261209	1	1	1
ENST00000619370.1	0.144077	0.0474234	0.584062	0.3813			1	1	0
ENST00000592718.1	0.254314	0.128469	0.113494	0.0615134	0.302523	0.0394473	1	1	1
ENST00000454922.6	0.583339	0.295713	0.320866	0.168942	0.365673	0.0671286	1	1	1
ENST00000611513.1	0.0285746	0.0129325	0.0731239	0.063178	0.306846	0.0319893	1	1	1
ENST00000531894.5	0.0102121	0.00347352	0.0142819	0.0100878	0.000804741	0.000741219	1	1	1
ENST00000589795.1	0.0197217	0.010938	0.0617848	0.034797	0.0864865	0.00967045	1	1	1
ENST00000512133.6	0.212554	0.138716	0.244856	0.154582	0.258276	0.0629607	1	1	1
ENST00000451762.3	0.0489881	0.0256668	0.12568	0.0569401	0.0975028	0.0132171	1	1	1
ENST00000632369.1	0.0630217	0.0168476	0.0990198	0.0529066	0.149427	0.0189028	1	1	1
ENST00000446136.1	0.336596	0.137122	0.241275	0.122721			1	1	0
ENST00000500989.2	0.0159014	0.00573459	0.04596	0.0166558	0.260079	0.0340058	1	1	1
ENST00000587344.1	0.0680278	0.0265792	0.0790579	0.0544676	0.077935	0.0202753	1	1	1
ENST00000568063.1	0.0395861	0.0117295	0.206595	0.15161	0.204221	0.0262524	1	1	1
ENST00000500487.2	0.167189	0.08271	0.534857	0.275386			1	1	0
ENST00000501122.2	0.0340075	0.00941904	0.0772655	0.0431225	0.049446	0.0158597	1	1	1
ENST00000591283.1	0.0160133	0.0186663	0.0103956	0.0109069	0.0368923	0.0114224	1	1	1
ENST00000594512.1	0.199594	0.200927					1	0	0
ENST00000434306.1	0.57319	0.273105					1	0	0
ENST00000499098.1	0.47756	0.191336	0.268723	0.177099	0.374643	0.0505606	1	1	1
ENST00000555379.1	0.0799381	0.038131	0.063491	0.035025	0.107093	0.00964535	1	1	1
ENST00000500502.5	0.24996	0.119169	0.268292	0.134868	0.537276	0.0340826	1	1	1
ENST00000566457.1	0.0437613	0.0154073	0.108278	0.0593019	0.158839	0.0197512	1	1	1
ENST00000474814.1	0.525421	0.223806	0.450073	0.295725	0.291505	0.0258591	1	1	1
ENST00000437900.1	0.394552	0.156956	0.332326	0.184028	0.417746	0.0326421	1	1	1
ENST00000480694.2	0.0376523	0.00946359	0.0136948	0.00822692	0.174873	0.0231188	1	1	1
ENST00000442994.1	0.208097	0.168677	0.483705	0.255464			1	1	0
ENST00000453498.1	0.100943	0.0641964	0.123422	0.0522123	0.0137541	0.0128396	1	1	1
ENST00000563747.1	0.0606223	0.0203096	0.367874	0.259699			1	1	0
ENST00000608236.1	0.476953	0.12338	0.39536	0.171805	0.517188	0.0681099	1	1	1
ENST00000635570.1	0.594804	0.215504	0.4134	0.112429			1	1	0
ENST00000592283.1	0.386118	0.163645	0.431295	0.207071	0.392244	0.0918447	1	1	1
ENST00000417975.1	0.0606049	0.026846	0.247266	0.189823	0.0217688	0.00685653	1	1	1
ENST00000548760.2	0.0473359	0.0166549	0.0790513	0.0774581	0.429407	0.0368895	1	1	1
ENST00000518934.1	0.297335	0.0684941	0.551485	0.305055			1	1	0
ENST00000613232.1	0.346103	0.145136	0.470693	0.232668	0.59017	0.0804	1	1	1
ENST00000606739.5	0.251669	0.156402	0.462211	0.213719	0.437746	0.0173612	1	1	1
ENST00000380931.6	0.0269672	0.00863834	0.0555571	0.0411735	0.0409459	0.00660854	1	1	1
ENST00000541282.5	0.291858	0.147998	0.167638	0.076923	0.506522	0.0327022	1	1	1
ENST00000527209.1	0.079473	0.0416043	0.0804845	0.0591594	0.196215	0.0912294	1	1	1
ENST00000423637.1	0.317139	0.154811					1	0	0
ENST00000589888.5	0.448022	0.161103	0.0935355	0.100829	0.188428	0.0316	1	1	1
ENST00000499452.2	0.140242	0.0552019	0.478922	0.272741	0.415283	0.0271765	1	1	1
ENST00000451362.1	0.196604	0.116933	0.143544	0.0704054	0.322633	0.0218086	1	1	1
ENST00000501177.7	0.284898	0.152094	0.522018	0.164954	0.256721	0.118224	1	1	1
ENST00000429134.5	0.551601	0.189342					1	0	0
ENST00000559672.2	0.499219	0.195306					1	0	0
ENST00000620617.1	0.586725	0.321425	0.0297096	0.0273677	0.131104	0.029577	1	1	1
ENST00000508000.5	0.36503	0.116185	0.430015	0.183679	0.214681	0.0448511	1	1	1
ENST00000608183.1	0.502905	0.123326	0.0583319	0.0604771	0.383913	0.0567151	1	1	1
ENST00000458171.1	0.227248	0.165741			0.514	0.0531339	1	0	1
ENST00000457870.5	0.348219	0.164549					1	0	0
ENST00000423477.2	0.0375313	0.0211416	0.0590063	0.0589584	0.0292193	0.0146512	1	1	1
ENST00000586860.1	0.266051	0.106706	0.366323	0.221323			1	1	0
ENST00000561513.5	0.503659	0.264438	0.517201	0.245536			1	1	0
ENST00000565177.1	0.0601439	0.108785	0.0805685	0.0752652	0.448143	0.0631922	1	1	1
ENST00000602761.1	0.338799	0.114558	0.275041	0.136753			1	1	0
ENST00000569242.1	0.30689	0.198079	0.253545	0.122378	0.502939	0.0423646	1	1	1
ENST00000549896.1	0.147649	0.0391634	0.580961	0.19696			1	1	0
ENST00000623100.2	0.191299	0.191514	0.0970531	0.0882435	0.181985	0.0506194	1	1	1
ENST00000601776.1	0.0169225	0.00440954	0.0845411	0.0388171	0.269513	0.017049	1	1	1
ENST00000452737.5	0.0386865	0.0498447	0.0391298	0.0587336	0.00626502	0.0022077	1	1	1
ENST00000609737.1	0.0241602	0.0129063	0.0528884	0.0438488	0.0499483	0.0141913	1	1	1
ENST00000413628.5	0.403781	0.129859	0.0737008	0.0815471	0.135374	0.0209723	1	1	1
ENST00000629592.2	0.174242	0.0580783	0.0373353	0.0402528	0.317042	0.0701661	1	1	1
ENST00000457147.1	0.488826	0.225263	0.584882	0.143372	0.181607	0.0674802	1	1	1
ENST00000578387.1	0.0376565	0.0206547	0.279694	0.291364	0.183229	0.0559604	1	1	1
ENST00000442133.8	0.5295	0.175514	0.466695	0.247528			1	1	0
ENST00000416301.5	0.0215447	0.0140404	0.10079	0.0739697	0.0798918	0.0100371	1	1	1
ENST00000439234.5	0.208118	0.103086	0.189716	0.102398	0.0771133	0.0176781	1	1	1
ENST00000510972.5	0.288943	0.0855487	0.070587	0.0638488	0.492844	0.0351803	1	1	1
ENST00000490950.5	0.391896	0.13165	0.147104	0.159844	0.310892	0.106131	1	1	1
ENST00000366424.2	0.277375	0.135122			0.287947	0.0713278	1	0	1
ENST00000515608.5	0.190253	0.0680567	0.434532	0.213202	0.586973	0.0715231	1	1	1
ENST00000619666.1	0.0683559	0.0397472	0.387495	0.226837	0.478994	0.028692	1	1	1
ENST00000451564.1	0.490008	0.210088	0.170993	0.0677957	0.20162	0.0866598	1	1	1
ENST00000581788.1	0.393152	0.116588	0.574118	0.298244	0.50191	0.0608628	1	1	1
ENST00000623663.2	0.0350053	0.0110385	0.0971405	0.0556567	0.11407	0.0289292	1	1	1
ENST00000591368.5	0.525439	0.272691	0.529379	0.149882	0.34114	0.0816599	1	1	1
ENST00000623052.1	0.169101	0.0698163	0.363636	0.160624	0.230196	0.0341922	1	1	1
ENST00000580942.1	0.597213	0.219931	0.253344	0.116343	0.470791	0.0226984	1	1	1
ENST00000568911.5	0.0379695	0.0154589	0.141436	0.0786819	0.318126	0.0304512	1	1	1
ENST00000479311.1	0.0296037	0.0144709	0.377523	0.300625	0.113878	0.0410209	1	1	1
ENST00000631061.2	0.509013	0.135079	0.462619	0.251276			1	1	0
ENST00000448377.3	0.459261	0.138848	0.312725	0.149047			1	1	0
ENST00000560851.2	0.590025	0.172956	0.101332	0.0504435	0.198968	0.0578014	1	1	1
ENST00000606367.1	0.599663	0.305945	0.451219	0.296636	0.245162	0.0637776	1	1	1
ENST00000510694.2	0.338448	0.131313					1	0	0
ENST00000606336.5	0.287243	0.0905727	0.143273	0.101794	0.155593	0.0359582	1	1	1
ENST00000557900.1	0.102769	0.0661084			0.225387	0.0578047	1	0	1
ENST00000605917.1	0.016723	0.0117617	0.116675	0.0694208	0.0262635	0.00418005	1	1	1
ENST00000319817.3	0.588893	0.247182	0.059428	0.0576183	0.252086	0.0704316	1	1	1
ENST00000585457.5	0.361686	0.215207	0.153974	0.112527	0.302368	0.0633686	1	1	1
ENST00000464242.1	0.539744	0.10682	0.107572	0.0510153	0.299893	0.0318202	1	1	1
ENST00000611482.1	0.516064	0.21398	0.404065	0.198584	0.471937	0.0512597	1	1	1
ENST00000475953.5	0.570773	0.278261	0.505378	0.217718	0.309262	0.0898229	1	1	1
ENST00000626618.1	0.475558	0.107177					1	0	0
ENST00000370257.1	0.438207	0.193772	0.396224	0.223606	0.363853	0.0297684	1	1	1
ENST00000374983.3	0.0485479	0.0157716	0.114019	0.0767376	0.275759	0.0250982	1	1	1
ENST00000626810.1	0.56599	0.230969	0.560858	0.304698	0.505302	0.031919	1	1	1
ENST00000345111.3	0.491392	0.152116	0.0857851	0.0489376	0.161475	0.0463921	1	1	1
ENST00000314040.1	0.563653	0.109506	0.393403	0.213754	0.461965	0.0231893	1	1	1
ENST00000444188.1	0.585188	0.323295	0.31133	0.135675	0.0598378	0.029614	1	1	1
ENST00000512916.2	0.151476	0.0803091	0.378079	0.196317	0.426229	0.0184715	1	1	1
ENST00000639897.1	0.22413	0.129292	0.125346	0.105243	0.384711	0.0262333	1	1	1
ENST00000622355.1	0.00306306	0.00375775	0.00458909	0.0104746	0.00783731	0.00434755	1	1	1
ENST00000538559.6	0.0673499	0.0539238	0.288842	0.126342	0.492606	0.0412983	1	1	1
ENST00000549957.1	0.0469709	0.0176873	0.0614786	0.0366758	0.0277318	0.00314412	1	1	1
ENST00000591211.1	0.519371	0.213511	0.537758	0.185104			1	1	0
ENST00000618204.2	0.592489	0.354918			0.569878	0.0180814	1	0	1
ENST00000561283.2	0.395536	0.142693	0.186133	0.182514	0.319782	0.0229518	1	1	1
ENST00000391437.2	0.454344	0.10614	0.417233	0.260051	0.584448	0.0867289	1	1	1
ENST00000606114.1	0.364818	0.140545					1	0	0
ENST00000513626.1	0.282654	0.137934	0.198201	0.134965	0.324727	0.0307628	1	1	1
ENST00000562127.1	0.11072	0.136899	0.327148	0.184161	0.443991	0.0557773	1	1	1
ENST00000635423.1	0.271711	0.159213	0.344997	0.172104			1	1	0
ENST00000466942.2	0.236802	0.131801	0.161548	0.110047	0.406375	0.0442533	1	1	1
ENST00000445682.2	0.0298558	0.0427493	0.0205391	0.0264179	0.0109823	0.00480321	1	1	1
ENST00000419766.5	0.0562981	0.0209746	0.10299	0.0591099	0.0395414	0.00614239	1	1	1
ENST00000589217.1	0.06123	0.0638081	0.0519979	0.0320513	0.00974512	0.00460446	1	1	1
ENST00000575922.5	0.125222	0.0453975	0.121369	0.0685964	0.313531	0.0173886	1	1	1
ENST00000628855.1	0.374279	0.125186	0.369472	0.210476			1	1	0
ENST00000567829.1	0.0736705	0.0739828	0.242514	0.200535	0.405453	0.0400709	1	1	1
ENST00000548368.5	0.0191239	0.0124547	0.0726075	0.129519	0.131238	0.0451272	1	1	1
ENST00000626479.1	0.0735781	0.0459102	0.0543391	0.0287602	0.316741	0.0234095	1	1	1
ENST00000635352.1	0.59898	0.131525	0.40412	0.244135	0.461041	0.0461231	1	1	1
ENST00000637678.1	0.152091	0.0787295	0.483616	0.313139	0.374745	0.0315043	1	1	1
ENST00000446811.1	0.49072	0.137759			0.407998	0.037155	1	0	1
ENST00000591365.1	0.50914	0.254514	0.271667	0.185256	0.450271	0.0286844	1	1	1
ENST00000424349.1	0.0124578	0.00508751	0.0158233	0.015155	0.0457871	0.0115721	1	1	1
ENST00000548872.5	0.384375	0.172509	0.507614	0.320293	0.364212	0.0854656	1	1	1
ENST00000413238.1	0.0550778	0.0231285	0.113375	0.0798677	0.0771681	0.0367031	1	1	1
ENST00000506039.1	0.364595	0.190262	0.514995	0.254623			1	1	0
ENST00000585093.1	0.551987	0.226689					1	0	0
ENST00000624853.1	0.229248	0.121711	0.241013	0.199579	0.0429123	0.0250938	1	1	1
ENST00000581862.5	0.420837	0.167633	0.285969	0.183062	0.0485423	0.0101601	1	1	1
ENST00000606771.1	0.499443	0.280129	0.172847	0.0972317	0.539083	0.0342896	1	1	1
ENST00000512692.6	0.577186	0.177254	0.337826	0.138732	0.523263	0.0398151	1	1	1
ENST00000609742.2	0.0486993	0.0507734	0.213924	0.109241	0.461246	0.0411363	1	1	1
ENST00000619611.4	0.248115	0.157433	0.53416	0.234065	0.45822	0.0363987	1	1	1
ENST00000449175.1	0.0110153	0.00321108	0.0638508	0.0348127	0.118228	0.0252516	1	1	1
[truncated: 4,030 more rows]

## Sheet: Supplementary_Data2_Blast
RNA query	top protein hit	score	expect	identities	positives	gaps	frame
ENST00000400864	Q8N743	520	0	254/320 (79%)	274/320 (86%)	0/320 (0%)	+2
ENST00000567520	P50226	521	0	258/287 (90%)	273/287 (95%)	0/287 (0%)	+2
ENST00000564950	P50226	521	0	258/287 (90%)	273/287 (95%)	0/287 (0%)	+2
ENST00000567141	Q5IS51	533	0	276/286 (97%)	281/286 (98%)	0/286 (0%)	-3
ENST00000639059	Q8N0Y3	540	0	312/312 (100%)	312/312 (100%)	0/312 (0%)	+1
ENST00000635678	Q8NGS6	544	0	297/297 (100%)	297/297 (100%)	0/297 (0%)	-2
ENST00000609590	O54689	557	0	276/370 (75%)	320/370 (86%)	4/370 (1%)	+3
ENST00000600123	Q2KJF1	569	0	299/487 (61%)	347/487 (71%)	8/487 (2%)	+2
ENST00000622355	Q7TT45	571	0	272/319 (85%)	296/319 (93%)	0/319 (0%)	+2
ENST00000492040	A8K8V0	574	0	294/295 (99%)	295/295 (100%)	0/295 (0%)	-3
ENST00000530079	Q66HY8	579	0	286/421 (68%)	331/421 (79%)	24/421 (6%)	+1
ENST00000610578	P0C866	579	0	280/280 (100%)	280/280 (100%)	0/280 (0%)	+1
ENST00000568395	P61570	585	0	309/609 (51%)	417/609 (68%)	31/609 (5%)	+2
ENST00000416046	Q3SZW1	597	0	301/349 (86%)	317/349 (91%)	2/349 (1%)	-1
ENST00000601192	Q7T3P8	597	0	333/556 (60%)	397/556 (71%)	62/556 (11%)	-3
ENST00000505973	A4FV61	605	0	287/292 (98%)	291/292 (99%)	0/292 (0%)	+1
ENST00000466953	Q96JE7	607	0	313/313 (100%)	313/313 (100%)	0/313 (0%)	+3
ENST00000529089	Q66HY8	615	0	304/461 (66%)	360/461 (78%)	25/461 (5%)	+1
ENST00000531894	Q66HY8	615	0	304/461 (66%)	360/461 (78%)	25/461 (5%)	+2
ENST00000354921	Q6AW68	626	0	373/670 (56%)	441/670 (66%)	32/670 (5%)	+2
ENST00000622229	Q8K2R5	626	0	369/398 (93%)	377/398 (95%)	0/398 (0%)	-3
ENST00000433214	Q6NRL1	637	0	364/543 (67%)	420/543 (77%)	59/543 (11%)	+2
ENST00000539278	Q5DU41	649	0	340/698 (49%)	483/698 (69%)	0/698 (0%)	-2
ENST00000361558	Q8CIZ8	655	0	422/1233 (34%)	591/1233 (48%)	74/1233 (6%)	+1
ENST00000596663	O00370	679	0	335/354 (95%)	343/354 (97%)	0/354 (0%)	-2
ENST00000520515	Q4R8T9	679	0	386/395 (98%)	391/395 (99%)	0/395 (0%)	+3
ENST00000601296	Q5XIL6	721	0	396/474 (84%)	421/474 (89%)	5/474 (1%)	-3
ENST00000427965	Q9NYV6	748	0	427/598 (71%)	446/598 (75%)	118/598 (20%)	+3
ENST00000464428	Q6BCB4	876	0	533/754 (71%)	578/754 (77%)	19/754 (3%)	+3
ENST00000532526	Q9P1Z9	1174	0	592/657 (90%)	593/657 (90%)	63/657 (10%)	+3
ENST00000608963	O60290	1462	0	703/703 (100%)	703/703 (100%)	0/703 (0%)	-3
ENST00000531661	Q53H47	508	1e-176	251/315 (80%)	279/315 (89%)	5/315 (2%)	+2
ENST00000539086	Q9NYG8	516	3e-175	333/333 (100%)	333/333 (100%)	0/333 (0%)	+1
ENST00000488000	Q9HAT1	523	1e-169	291/303 (96%)	292/303 (96%)	3/303 (1%)	+3
ENST00000563328	Q15911	570	2e-168	562/567 (99%)	564/567 (99%)	0/567 (0%)	-1
ENST00000622750	Q99961	494	2e-167	266/312 (85%)	280/312 (90%)	2/312 (1%)	-2
ENST00000597346	Q9UN81	516	5e-164	270/348 (78%)	297/348 (85%)	13/348 (4%)	+1
ENST00000610688	Q8N402	457	5e-160	240/240 (100%)	240/240 (100%)	0/240 (0%)	+3
ENST00000589796	Q96MH2	452	6e-155	256/256 (100%)	256/256 (100%)	0/256 (0%)	-3
ENST00000332012	Q8N8I6	449	4e-154	264/264 (100%)	264/264 (100%)	0/264 (0%)	+1
ENST00000482609	Q7Z3G6	501	1e-153	288/288 (100%)	288/288 (100%)	0/288 (0%)	-2
ENST00000359760	Q9Y6Z5	447	1e-152	254/254 (100%)	254/254 (100%)	0/254 (0%)	+3
ENST00000561409	Q12802	471	1e-150	265/265 (100%)	265/265 (100%)	0/265 (0%)	-2
ENST00000639479	Q6NW40	449	5e-148	215/216 (99%)	216/216 (100%)	0/216 (0%)	-3
ENST00000392620	Q96MU5	429	9e-145	225/225 (100%)	225/225 (100%)	0/225 (0%)	+3
ENST00000592187	P63133	461	2e-142	261/492 (53%)	322/492 (65%)	8/492 (2%)	+2
ENST00000583516	Q1W209	425	3e-141	213/214 (99%)	214/214 (100%)	0/214 (0%)	+2
ENST00000563191	Q9HBE5	432	6e-141	249/250 (99%)	250/250 (100%)	0/250 (0%)	-2
ENST00000550268	O00370	443	1e-140	226/274 (82%)	239/274 (87%)	1/274 (0%)	+1
ENST00000606802	Q86V15	484	5e-139	247/247 (100%)	247/247 (100%)	0/247 (0%)	-3
ENST00000503611	Q6UWH4	423	6e-137	208/208 (100%)	208/208 (100%)	0/208 (0%)	-2
ENST00000623772	Q86X59	397	1e-136	251/251 (100%)	251/251 (100%)	0/251 (0%)	+1
ENST00000569969	Q9H2V7	435	2e-135	240/241 (99%)	240/241 (99%)	0/241 (0%)	+2
ENST00000426250	Q9UKU6	433	3e-132	251/253 (99%)	252/253 (99%)	0/253 (0%)	-3
ENST00000599229	P98155	405	5e-132	198/198 (100%)	198/198 (100%)	0/198 (0%)	-3
ENST00000508189	Q8N475	420	8e-132	219/260 (84%)	223/260 (86%)	0/260 (0%)	-2
ENST00000449643	Q5T848	422	1e-130	200/200 (100%)	200/200 (100%)	0/200 (0%)	-3
ENST00000312019	Q96M66	383	9e-130	190/190 (100%)	190/190 (100%)	0/190 (0%)	+2
ENST00000375204	Q9DBN1	407	2e-128	202/265 (76%)	232/265 (88%)	0/265 (0%)	+3
ENST00000624458	Q32M92	372	1e-126	178/178 (100%)	178/178 (100%)	0/178 (0%)	+1
ENST00000563357	P0CG43	377	5e-125	262/309 (85%)	267/309 (86%)	12/309 (4%)	+3
ENST00000628784	P31040	373	2e-122	192/245 (78%)	206/245 (84%)	4/245 (2%)	+3
ENST00000626861	P31040	373	2e-122	192/245 (78%)	206/245 (84%)	4/245 (2%)	+3
ENST00000633163	P0CG42	360	5e-122	258/310 (83%)	261/310 (84%)	16/310 (5%)	+2
ENST00000623111	P56693	397	4e-121	231/231 (100%)	231/231 (100%)	0/231 (0%)	-2
ENST00000591372	A1Z651	403	1e-119	265/593 (45%)	338/593 (57%)	61/593 (10%)	+3
ENST00000578774	Q8N144	356	3e-117	236/236 (100%)	236/236 (100%)	0/236 (0%)	-3
ENST00000584772	Q8IZQ8	391	3e-117	190/190 (100%)	190/190 (100%)	0/190 (0%)	-2
ENST00000631795	A8MXQ7	345	1e-115	198/222 (89%)	198/222 (89%)	24/222 (11%)	+1
ENST00000625107	Q8N8G6	349	8e-113	183/183 (100%)	183/183 (100%)	0/183 (0%)	+3
ENST00000595815	P49771	333	3e-112	209/209 (100%)	209/209 (100%)	0/209 (0%)	+3
ENST00000622734	Q8N6K7	335	2e-111	178/178 (100%)	178/178 (100%)	0/178 (0%)	+2
ENST00000455853	A8K010	333	5e-111	176/176 (100%)	176/176 (100%)	0/176 (0%)	+1
ENST00000455232	Q9UPI3	349	6e-111	205/205 (100%)	205/205 (100%)	0/205 (0%)	-2
ENST00000522863	P31311	335	2e-110	158/159 (99%)	159/159 (100%)	0/159 (0%)	-2
ENST00000624549	Q9NRJ7	333	2e-109	181/259 (70%)	187/259 (72%)	67/259 (26%)	-3
ENST00000329015	Q8N2C9	331	3e-109	160/160 (100%)	160/160 (100%)	0/160 (0%)	+3
ENST00000636386	O00370	368	5e-109	170/176 (97%)	173/176 (98%)	0/176 (0%)	-1
ENST00000437615	Q5T6M2	333	1e-108	205/205 (100%)	205/205 (100%)	0/205 (0%)	+1
ENST00000630468	Q5T6M2	333	1e-108	205/205 (100%)	205/205 (100%)	0/205 (0%)	+1
ENST00000395731	P47898	341	2e-108	168/168 (100%)	168/168 (100%)	0/168 (0%)	-3
ENST00000466942	A6NEH8	320	2e-107	165/165 (100%)	165/165 (100%)	0/165 (0%)	+1
ENST00000422086	Q32KN8	335	3e-107	181/234 (77%)	201/234 (86%)	2/234 (1%)	+3
ENST00000326341	P86434	326	6e-106	159/159 (100%)	159/159 (100%)	0/159 (0%)	+2
ENST00000548203	Q9Y219	332	6e-106	156/156 (100%)	156/156 (100%)	0/156 (0%)	+1
ENST00000592016	A1Z651	363	6e-106	214/512 (42%)	303/512 (59%)	12/512 (2%)	+2
ENST00000452284	Q32KN8	333	3e-105	180/230 (78%)	199/230 (87%)	2/230 (1%)	-2
ENST00000454260	Q658P3	340	7e-105	167/172 (97%)	167/172 (97%)	0/172 (0%)	-2
ENST00000422304	E5RIL1	308	5e-104	146/152 (96%)	149/152 (98%)	0/152 (0%)	+1
ENST00000538077	Q8IVM7	331	2e-103	164/164 (100%)	164/164 (100%)	0/164 (0%)	+3
ENST00000596747	Q53H47	317	5e-103	167/252 (66%)	191/252 (76%)	11/252 (4%)	+3
ENST00000601251	A8MVX0	324	6e-103	167/167 (100%)	167/167 (100%)	0/167 (0%)	-1
ENST00000609107	Q6ZSV7	328	6e-103	163/163 (100%)	163/163 (100%)	0/163 (0%)	+2
ENST00000520360	P31270	307	3e-101	151/160 (94%)	152/160 (95%)	4/160 (3%)	-3
ENST00000631075	Q53H47	314	3e-101	158/205 (77%)	176/205 (86%)	1/205 (0%)	+3
ENST00000587426	O00370	322	3e-101	153/161 (95%)	157/161 (98%)	0/161 (0%)	+2
ENST00000401018	Q8N9X3	307	4e-101	162/162 (100%)	162/162 (100%)	0/162 (0%)	+1
ENST00000623395	C9JDV5	301	2e-100	144/145 (99%)	144/145 (99%)	0/145 (0%)	+2
ENST00000623103	Q8N4C0	306	2e-100	152/152 (100%)	152/152 (100%)	0/152 (0%)	+1
ENST00000421331	Q8NBZ9	313	2e-100	204/204 (100%)	204/204 (100%)	0/204 (0%)	+1
ENST00000500538	Q58G82	318	2e-100	168/168 (100%)	168/168 (100%)	0/168 (0%)	-1
ENST00000605833	P08670	305	3e-100	173/173 (100%)	173/173 (100%)	0/173 (0%)	-2
ENST00000626945	Q96AA8	323	8e-99	167/174 (96%)	169/174 (97%)	0/174 (0%)	-1
ENST00000575305	Q96S15	335	8e-99	161/163 (99%)	163/163 (100%)	0/163 (0%)	-2
ENST00000408988	Q6ZTY9	308	2e-98	151/151 (100%)	151/151 (100%)	0/151 (0%)	+3
ENST00000528390	A1L4Q6	306	5e-98	167/167 (100%)	167/167 (100%)	0/167 (0%)	+2
ENST00000437374	Q9NZ38	288	2e-97	146/188 (78%)	152/188 (81%)	0/188 (0%)	+3
ENST00000578492	Q12830	338	8e-97	156/165 (95%)	161/165 (98%)	0/165 (0%)	+2
ENST00000454912	Q14676	312	1e-96	166/166 (100%)	166/166 (100%)	0/166 (0%)	-3
ENST00000455165	Q14676	312	1e-96	166/166 (100%)	166/166 (100%)	0/166 (0%)	-3
ENST00000454162	Q14676	312	1e-96	166/166 (100%)	166/166 (100%)	0/166 (0%)	-3
ENST00000442464	Q14676	312	1e-96	166/166 (100%)	166/166 (100%)	0/166 (0%)	-3
ENST00000442008	P27482	279	3e-96	138/138 (100%)	138/138 (100%)	0/138 (0%)	-3
ENST00000565988	Q86V88	297	3e-96	145/145 (100%)	145/145 (100%)	0/145 (0%)	+1
ENST00000420050	Q14676	311	4e-96	165/166 (99%)	166/166 (100%)	0/166 (0%)	-3
ENST00000525331	Q6P474	293	6e-96	142/142 (100%)	142/142 (100%)	0/142 (0%)	+3
ENST00000525523	Q9UGK8	289	2e-95	135/137 (99%)	135/137 (99%)	0/137 (0%)	+1
ENST00000521663	Q9Y4M8	291	4e-95	146/146 (100%)	146/146 (100%)	0/146 (0%)	+1
ENST00000356020	O15544	297	8e-95	149/149 (100%)	149/149 (100%)	0/149 (0%)	+2
ENST00000575310	Q92914	293	4e-94	138/138 (100%)	138/138 (100%)	0/138 (0%)	+2
ENST00000427076	E5RIL1	307	1e-93	146/152 (96%)	149/152 (98%)	0/152 (0%)	+3
ENST00000626479	Q499Z3	312	1e-93	151/151 (100%)	151/151 (100%)	0/151 (0%)	-1
ENST00000622985	Q6ZTR6	287	1e-92	163/163 (100%)	163/163 (100%)	0/163 (0%)	+3
ENST00000567598	Q9H8Q6	290	5e-92	139/139 (100%)	139/139 (100%)	0/139 (0%)	+3
ENST00000623686	Q6ZS94	290	8e-92	237/237 (100%)	237/237 (100%)	0/237 (0%)	+2
ENST00000450451	Q6P378	300	2e-91	149/188 (79%)	161/188 (86%)	2/188 (1%)	+1
ENST00000627564	Q8WZ42	304	1e-90	146/146 (100%)	146/146 (100%)	0/146 (0%)	-3
ENST00000552367	Q8WV24	271	7e-90	155/155 (100%)	155/155 (100%)	0/155 (0%)	-1
ENST00000617436	Q6UXR6	281	1e-89	183/183 (100%)	183/183 (100%)	0/183 (0%)	-3
ENST00000586076	Q96LD4	303	2e-89	225/226 (99%)	225/226 (99%)	0/226 (0%)	-3
ENST00000454482	P59020	271	2e-88	149/149 (100%)	149/149 (100%)	0/149 (0%)	+2
ENST00000424566	Q9UIX4	272	1e-87	145/145 (100%)	145/145 (100%)	0/145 (0%)	-3
ENST00000414544	Q9NRJ2	283	7e-87	163/163 (100%)	163/163 (100%)	0/163 (0%)	+1
ENST00000521244	Q5T0J3	273	3e-86	134/134 (100%)	134/134 (100%)	0/134 (0%)	+1
ENST00000624760	Q8N326	265	1e-85	129/129 (100%)	129/129 (100%)	0/129 (0%)	+2
ENST00000620519	O00370	291	1e-84	144/153 (94%)	149/153 (97%)	0/153 (0%)	-3
ENST00000505642	Q2M2E5	270	3e-84	130/130 (100%)	130/130 (100%)	0/130 (0%)	+1
ENST00000618311	Q71F78	258	5e-84	152/153 (99%)	152/153 (99%)	1/153 (1%)	+1
ENST00000512559	Q8NAS9	264	6e-84	161/161 (100%)	161/161 (100%)	0/161 (0%)	+1
ENST00000438107	A8K0R7	285	9e-84	191/279 (68%)	213/279 (76%)	7/279 (3%)	+1
ENST00000564823	Q8WVH0	274	1e-83	158/158 (100%)	158/158 (100%)	0/158 (0%)	+1
ENST00000412906	Q8N0V1	251	2e-83	137/137 (100%)	137/137 (100%)	0/137 (0%)	+1
ENST00000334165	Q9NV44	259	2e-83	126/126 (100%)	126/126 (100%)	0/126 (0%)	+2
ENST00000624527	Q96MT4	263	1e-82	127/127 (100%)	127/127 (100%)	0/127 (0%)	+3
ENST00000445604	Q8NFD4	256	2e-82	148/153 (97%)	148/153 (97%)	0/153 (0%)	+2
ENST00000637710	Q15486	244	3e-82	118/123 (96%)	119/123 (97%)	0/123 (0%)	+3
ENST00000636069	Q15486	243	5e-82	118/123 (96%)	119/123 (97%)	0/123 (0%)	+2
ENST00000562624	Q9UFV3	267	7e-82	128/128 (100%)	128/128 (100%)	0/128 (0%)	+2
ENST00000424684	P0DMU3	269	8e-82	150/169 (89%)	154/169 (91%)	0/169 (0%)	+3
ENST00000405854	Q6ZV56	254	1e-81	135/137 (99%)	135/137 (99%)	0/137 (0%)	+1
ENST00000445523	Q93033	280	1e-81	132/132 (100%)	132/132 (100%)	0/132 (0%)	-3
ENST00000454596	O00370	286	5e-81	180/349 (52%)	223/349 (64%)	11/349 (3%)	+1
ENST00000423580	P04275	270	6e-81	145/152 (95%)	149/152 (98%)	0/152 (0%)	+2
ENST00000623529	Q8N1V8	256	7e-81	128/128 (100%)	128/128 (100%)	0/128 (0%)	+3
ENST00000369071	Q8N1V8	256	8e-81	128/128 (100%)	128/128 (100%)	0/128 (0%)	+3
ENST00000625483	Q9H8X3	255	3e-80	128/128 (100%)	128/128 (100%)	0/128 (0%)	+1
ENST00000439004	Q5VVS0	258	1e-78	124/124 (100%)	124/124 (100%)	0/124 (0%)	+3
ENST00000313303	Q2M2E5	254	2e-78	121/129 (94%)	125/129 (97%)	0/129 (0%)	+1
ENST00000482368	P82094	262	2e-78	126/126 (100%)	126/126 (100%)	0/126 (0%)	-2
ENST00000549659	P42586	238	3e-78	114/114 (100%)	114/114 (100%)	0/114 (0%)	-1
ENST00000588043	Q9Y5M1	231	6e-77	114/114 (100%)	114/114 (100%)	0/114 (0%)	+1
ENST00000397841	P58512	249	8e-77	145/150 (97%)	147/150 (98%)	1/150 (1%)	+1
ENST00000536540	Q659K9	245	3e-76	131/131 (100%)	131/131 (100%)	0/131 (0%)	-2
ENST00000625168	Q5T742	248	7e-76	122/122 (100%)	122/122 (100%)	0/122 (0%)	+3
ENST00000321517	Q8WZB0	235	8e-76	136/136 (100%)	136/136 (100%)	0/136 (0%)	+2
ENST00000577614	Q8NF67	251	8e-75	126/149 (85%)	133/149 (89%)	0/149 (0%)	+3
ENST00000498308	A6NC62	220	5e-74	106/106 (100%)	106/106 (100%)	0/106 (0%)	+3
ENST00000624712	Q9Y5H7	249	6e-74	119/119 (100%)	119/119 (100%)	0/119 (0%)	-3
ENST00000420873	Q2M3A8	236	1e-73	158/158 (100%)	158/158 (100%)	0/158 (0%)	+3
ENST00000629294	P0AC41	252	1e-73	135/237 (57%)	157/237 (66%)	3/237 (1%)	+1
ENST00000628441	P0AC41	252	1e-73	135/237 (57%)	157/237 (66%)	3/237 (1%)	+1
ENST00000321214	Q8N9R0	237	3e-73	135/135 (100%)	135/135 (100%)	0/135 (0%)	+2
ENST00000638592	Q71U00	238	3e-73	149/159 (94%)	152/159 (96%)	1/159 (1%)	+1
ENST00000429953	Q6ZSN1	241	5e-72	156/163 (96%)	156/163 (96%)	0/163 (0%)	+2
ENST00000459985	Q5T5S1	243	2e-71	126/155 (81%)	126/155 (81%)	28/155 (18%)	+3
ENST00000456627	O00370	254	2e-71	113/127 (89%)	118/127 (93%)	0/127 (0%)	+2
ENST00000568189	Q13021	217	4e-71	118/118 (100%)	118/118 (100%)	0/118 (0%)	+3
ENST00000626549	P0AC41	252	1e-70	135/237 (57%)	157/237 (66%)	3/237 (1%)	+1
ENST00000630518	P31040	231	2e-70	112/130 (86%)	118/130 (91%)	0/130 (0%)	+2
ENST00000635302	P31040	231	2e-70	112/130 (86%)	118/130 (91%)	0/130 (0%)	+2
ENST00000627338	P31040	231	2e-70	112/130 (86%)	118/130 (91%)	0/130 (0%)	+2
ENST00000593139	P46092	220	3e-70	123/123 (100%)	123/123 (100%)	0/123 (0%)	-2
ENST00000617151	P0C7T7	237	4e-70	164/164 (100%)	164/164 (100%)	0/164 (0%)	+2
ENST00000627173	P11369	259	3e-69	142/322 (44%)	196/322 (61%)	28/322 (9%)	-3
ENST00000533578	Q96KT0	214	2e-68	104/104 (100%)	104/104 (100%)	0/104 (0%)	+1
ENST00000498297	Q9HBG6	239	2e-68	118/122 (97%)	118/122 (97%)	1/122 (1%)	+2
ENST00000624914	Q9H1L0	213	8e-68	117/117 (100%)	117/117 (100%)	0/117 (0%)	+3
ENST00000585691	Q96C92	228	3e-67	115/126 (91%)	117/126 (93%)	0/126 (0%)	-3
ENST00000611052	Q80XD9	209	9e-67	99/176 (56%)	129/176 (73%)	2/176 (1%)	+1
ENST00000471502	Q3YEC7	219	9e-67	102/103 (99%)	103/103 (100%)	0/103 (0%)	+2
ENST00000595954	P11369	240	5e-66	132/353 (37%)	206/353 (58%)	6/353 (2%)	+2
ENST00000623670	Q8N7H1	204	6e-66	131/131 (100%)	131/131 (100%)	0/131 (0%)	+1
ENST00000427229	Q9BXX2	248	1e-65	128/180 (71%)	141/180 (78%)	9/180 (5%)	+2
ENST00000414763	P21941	216	2e-65	107/107 (100%)	107/107 (100%)	0/107 (0%)	-2
ENST00000343999	Q6ZV56	218	8e-65	125/154 (81%)	126/154 (82%)	26/154 (17%)	+2
ENST00000526036	A6NK58	219	1e-64	112/112 (100%)	112/112 (100%)	0/112 (0%)	-2
ENST00000606727	P47963	209	2e-64	114/158 (72%)	125/158 (79%)	6/158 (4%)	-2
ENST00000436477	A8MUN3	206	3e-64	132/132 (100%)	132/132 (100%)	0/132 (0%)	+3
ENST00000630436	Q9HDB9	217	6e-64	107/117 (91%)	110/117 (94%)	3/117 (3%)	+3
ENST00000502789	Q4G0G2	199	7e-64	95/95 (100%)	95/95 (100%)	0/95 (0%)	+1
ENST00000414046	Q6MZN7	214	7e-64	132/132 (100%)	132/132 (100%)	0/132 (0%)	+2
ENST00000375625	Q8N8P6	212	8e-64	123/123 (100%)	123/123 (100%)	0/123 (0%)	+1
ENST00000628135	Q16678	209	1e-63	101/101 (100%)	101/101 (100%)	0/101 (0%)	-2
ENST00000419355	Q6MZN7	212	3e-63	131/132 (99%)	131/132 (99%)	0/132 (0%)	+2
ENST00000472805	Q06730	235	3e-63	166/377 (44%)	216/377 (57%)	12/377 (3%)	+3
ENST00000628129	Q5R616	211	5e-63	106/115 (92%)	109/115 (95%)	1/115 (1%)	+2
ENST00000408887	Q8N7H1	206	2e-62	131/131 (100%)	131/131 (100%)	0/131 (0%)	+2
ENST00000435944	Q6XLA1	207	2e-61	97/97 (100%)	97/97 (100%)	0/97 (0%)	+1
ENST00000608839	P47963	209	2e-61	114/158 (72%)	125/158 (79%)	6/158 (4%)	-3
ENST00000411600	P47963	209	2e-61	114/158 (72%)	125/158 (79%)	6/158 (4%)	-3
ENST00000435625	P47963	209	2e-61	114/158 (72%)	125/158 (79%)	6/158 (4%)	-3
ENST00000411921	P47963	206	2e-60	113/158 (72%)	124/158 (78%)	6/158 (4%)	-1
ENST00000624822	Q8TB33	193	3e-60	94/94 (100%)	94/94 (100%)	0/94 (0%)	+2
ENST00000357412	Q8TB33	193	3e-60	94/94 (100%)	94/94 (100%)	0/94 (0%)	+2
ENST00000581067	Q96FQ7	198	3e-60	95/95 (100%)	95/95 (100%)	0/95 (0%)	+3
ENST00000624656	O95931	210	4e-60	110/135 (81%)	115/135 (85%)	6/135 (4%)	-2
ENST00000563777	Q494R0	204	5e-60	121/122 (99%)	122/122 (100%)	0/122 (0%)	+3
ENST00000521025	Q8N163	224	5e-60	116/146 (79%)	117/146 (80%)	25/146 (17%)	-3
ENST00000413466	Q9BZ98	189	8e-60	89/90 (99%)	89/90 (99%)	0/90 (0%)	+2
ENST00000562248	Q8N9R0	192	1e-59	116/116 (100%)	116/116 (100%)	0/116 (0%)	+3
ENST00000617568	Q9UN81	209	1e-58	126/284 (44%)	183/284 (64%)	7/284 (2%)	+2
ENST00000400023	Q6ZV56	192	2e-58	104/104 (100%)	104/104 (100%)	0/104 (0%)	+3
ENST00000562108	D6RF30	201	4e-58	96/96 (100%)	96/96 (100%)	0/96 (0%)	+3
ENST00000640486	Q5RAY8	195	7e-58	93/99 (94%)	98/99 (99%)	0/99 (0%)	+1
ENST00000485473	Q1RN00	186	8e-58	104/104 (100%)	104/104 (100%)	0/104 (0%)	+1
ENST00000457821	Q8R0E5	201	2e-57	115/216 (53%)	153/216 (71%)	17/216 (8%)	+1
ENST00000429571	Q8R0E5	201	2e-57	115/216 (53%)	153/216 (71%)	17/216 (8%)	+1
ENST00000613187	Q02817	224	3e-57	97/97 (100%)	97/97 (100%)	0/97 (0%)	+1
ENST00000546725	Q96LM1	187	1e-56	89/89 (100%)	89/89 (100%)	0/89 (0%)	+2
ENST00000367355	A6NCI5	184	2e-56	91/91 (100%)	91/91 (100%)	0/91 (0%)	+2
ENST00000553259	P41219	206	5e-56	122/122 (100%)	122/122 (100%)	0/122 (0%)	-3
ENST00000447261	P11274	204	6e-56	102/125 (82%)	110/125 (88%)	2/125 (2%)	+2
ENST00000599944	Q14264	205	6e-56	98/126 (78%)	113/126 (90%)	1/126 (1%)	+1
ENST00000605970	A6NIR3	201	1e-55	116/122 (95%)	119/122 (98%)	0/122 (0%)	+1
ENST00000612689	P32942	204	4e-55	99/99 (100%)	99/99 (100%)	0/99 (0%)	-2
ENST00000631190	Q3ZBX1	195	2e-54	90/104 (87%)	97/104 (93%)	0/104 (0%)	-1
ENST00000453498	Q4R6N0	195	6e-54	107/126 (85%)	111/126 (88%)	0/126 (0%)	+1
ENST00000584675	Q14667	201	7e-54	127/210 (60%)	128/210 (61%)	81/210 (39%)	-2
ENST00000418282	Q9GZL8	185	2e-53	112/112 (100%)	112/112 (100%)	0/112 (0%)	+1
ENST00000628924	P0CF75	192	5e-53	109/221 (49%)	150/221 (68%)	4/221 (2%)	+1
ENST00000625445	P0CF75	192	1e-52	109/221 (49%)	150/221 (68%)	4/221 (2%)	+2
ENST00000414744	Q14667	201	1e-52	127/210 (60%)	128/210 (61%)	81/210 (39%)	-1
ENST00000452737	Q6P575	181	9e-52	112/112 (100%)	112/112 (100%)	0/112 (0%)	+2
ENST00000586923	Q8N661	184	1e-51	117/122 (96%)	118/122 (97%)	0/122 (0%)	+1
ENST00000625256	Q9YHU0	192	1e-51	141/281 (50%)	150/281 (53%)	42/281 (15%)	-1
ENST00000340510	Q6ZQT7	184	2e-51	103/117 (88%)	105/117 (90%)	0/117 (0%)	+3
ENST00000413862	Q29197	173	5e-51	87/105 (83%)	93/105 (89%)	0/105 (0%)	-2
ENST00000564224	Q9Y4X3	178	5e-51	108/161 (67%)	108/161 (67%)	49/161 (30%)	+2
ENST00000421064	Q6P575	184	5e-51	137/144 (95%)	138/144 (96%)	0/144 (0%)	+1
ENST00000414364	Q9Y6Z4	174	7e-51	100/106 (94%)	100/106 (94%)	4/106 (4%)	+1
ENST00000578387	Q96NR7	179	9e-51	145/145 (100%)	145/145 (100%)	0/145 (0%)	+1
ENST00000427391	Q9BUT9	177	3e-50	89/107 (83%)	94/107 (88%)	0/107 (0%)	+3
ENST00000603791	Q5TGL8	180	3e-50	90/111 (81%)	94/111 (85%)	1/111 (1%)	-1
ENST00000433317	Q96AY4	198	3e-50	99/99 (100%)	99/99 (100%)	0/99 (0%)	-3
ENST00000358073	Q5VZ46	194	5e-50	95/95 (100%)	95/95 (100%)	0/95 (0%)	-3
ENST00000300458	Q53H64	175	6e-50	101/101 (100%)	101/101 (100%)	0/101 (0%)	+3
ENST00000595302	P04217	185	7e-50	90/92 (98%)	91/92 (99%)	0/92 (0%)	-2
ENST00000414282	Q5VUD6	183	2e-49	95/128 (74%)	95/128 (74%)	32/128 (25%)	-1
ENST00000454741	Q96AY4	198	2e-49	99/99 (100%)	99/99 (100%)	0/99 (0%)	-3
ENST00000585780	Q99558	189	2e-48	145/189 (77%)	147/189 (78%)	40/189 (21%)	-3
ENST00000610681	O00370	192	3e-48	88/136 (65%)	111/136 (82%)	0/136 (0%)	+3
ENST00000508713	O00370	190	4e-48	90/105 (86%)	97/105 (92%)	0/105 (0%)	-3
ENST00000377548	Q5VSD8	157	7e-48	79/79 (100%)	79/79 (100%)	0/79 (0%)	+3
ENST00000426635	Q9H8W2	169	1e-47	130/130 (100%)	130/130 (100%)	0/130 (0%)	+3
ENST00000560518	Q9NQX4	185	1e-47	87/87 (100%)	87/87 (100%)	0/87 (0%)	-1
ENST00000604411	Q1W209	173	1e-46	99/126 (79%)	108/126 (86%)	0/126 (0%)	-2
ENST00000636307	Q3B7I2	164	2e-46	80/80 (100%)	80/80 (100%)	0/80 (0%)	+2
ENST00000454928	O43292	174	1e-45	120/150 (80%)	126/150 (84%)	6/150 (4%)	+3
ENST00000638199	Q9NY46	183	2e-45	91/91 (100%)	91/91 (100%)	0/91 (0%)	-1
ENST00000444180	Q14692	171	3e-45	80/89 (90%)	83/89 (93%)	2/89 (2%)	+1
ENST00000612262	P33316	166	6e-45	82/82 (100%)	82/82 (100%)	0/82 (0%)	-3
ENST00000454781	Q8IU53	157	2e-44	76/76 (100%)	76/76 (100%)	0/76 (0%)	+2
ENST00000395900	Q06250	159	2e-44	92/92 (100%)	92/92 (100%)	0/92 (0%)	+1
ENST00000625069	Q0P140	150	3e-44	74/74 (100%)	74/74 (100%)	0/74 (0%)	+1
ENST00000510613	Q96LI6	163	3e-44	77/77 (100%)	77/77 (100%)	0/77 (0%)	+3
ENST00000588341	O00370	177	4e-44	157/372 (42%)	210/372 (56%)	28/372 (8%)	+2
ENST00000502161	Q5IS78	156	7e-44	75/76 (99%)	76/76 (100%)	0/76 (0%)	-3
ENST00000624456	O00370	174	9e-44	120/335 (36%)	177/335 (53%)	32/335 (10%)	-3
ENST00000607434	O60673	178	2e-43	84/90 (93%)	86/90 (96%)	0/90 (0%)	-3
ENST00000495847	O95988	156	4e-43	74/74 (100%)	74/74 (100%)	0/74 (0%)	+2
ENST00000501176	Q4L0Y3	156	4e-43	75/76 (99%)	76/76 (100%)	0/76 (0%)	-3
ENST00000573379	O95424	153	6e-43	95/95 (100%)	95/95 (100%)	0/95 (0%)	-3
ENST00000381363	Q6U949	155	6e-43	168/168 (100%)	168/168 (100%)	0/168 (0%)	+1
ENST00000415153	Q96MW7	170	7e-43	97/191 (51%)	116/191 (61%)	11/191 (6%)	+2
ENST00000437716	Q96MW7	169	1e-42	96/191 (50%)	116/191 (61%)	11/191 (6%)	+1
ENST00000562952	P11369	174	4e-42	89/243 (37%)	142/243 (58%)	2/243 (1%)	-1
ENST00000456447	Q96M15	149	1e-41	71/81 (88%)	75/81 (93%)	2/81 (2%)	+3
ENST00000420508	Q5BKY6	151	1e-41	100/102 (98%)	100/102 (98%)	0/102 (0%)	+1
ENST00000440150	O00370	167	2e-41	99/205 (48%)	121/205 (59%)	14/205 (7%)	-2
ENST00000415226	P52951	145	3e-41	79/91 (87%)	81/91 (89%)	5/91 (5%)	-1
ENST00000629295	P11260	159	3e-41	93/261 (36%)	141/261 (54%)	25/261 (10%)	-3
ENST00000510972	Q1W209	149	4e-41	72/80 (90%)	73/80 (91%)	0/80 (0%)	+1
ENST00000582141	Q75NE6	148	5e-41	70/70 (100%)	70/70 (100%)	0/70 (0%)	+2
ENST00000542265	Q66H76	152	5e-41	70/78 (90%)	74/78 (95%)	0/78 (0%)	-1
ENST00000610870	Q9H478	140	2e-40	68/68 (100%)	68/68 (100%)	0/68 (0%)	+1
ENST00000535200	Q66H76	154	2e-40	70/71 (99%)	71/71 (100%)	0/71 (0%)	-1
ENST00000483329	A4D2B8	147	3e-40	72/73 (99%)	72/73 (99%)	0/73 (0%)	-2
ENST00000447433	Q8N2B8	144	1e-39	69/69 (100%)	69/69 (100%)	0/69 (0%)	+1
ENST00000522673	Q15293	149	1e-39	74/77 (96%)	75/77 (97%)	0/77 (0%)	-3
ENST00000593524	Q8N594	152	5e-39	79/112 (71%)	80/112 (71%)	31/112 (28%)	-2
ENST00000467897	P06798	141	6e-39	85/146 (58%)	98/146 (67%)	13/146 (9%)	+1
ENST00000486913	O65059	141	1e-38	69/97 (71%)	84/97 (87%)	0/97 (0%)	-3
ENST00000531126	Q9BXW3	131	2e-38	62/62 (100%)	62/62 (100%)	0/62 (0%)	+3
ENST00000610245	Q9BV10	153	2e-38	75/77 (97%)	76/77 (99%)	0/77 (0%)	-2
ENST00000432316	Q8R0E5	142	7e-38	89/175 (51%)	116/175 (66%)	17/175 (10%)	+1
ENST00000448229	Q8R0E5	142	7e-38	89/175 (51%)	116/175 (66%)	17/175 (10%)	+1
ENST00000362077	P82932	130	1e-37	66/88 (75%)	73/88 (83%)	0/88 (0%)	+2
ENST00000456226	Q28433	145	1e-37	69/69 (100%)	69/69 (100%)	0/69 (0%)	-1
ENST00000432068	P62752	140	2e-37	70/88 (80%)	75/88 (85%)	0/88 (0%)	+3
ENST00000422960	P62752	140	2e-37	70/88 (80%)	75/88 (85%)	0/88 (0%)	+3
ENST00000591628	A2RUB1	155	2e-37	73/73 (100%)	73/73 (100%)	0/73 (0%)	-2
ENST00000578152	Q8N2A0	141	3e-37	73/94 (78%)	78/94 (83%)	0/94 (0%)	+1
ENST00000556379	Q9P1J3	136	4e-37	65/65 (100%)	65/65 (100%)	0/65 (0%)	-3
ENST00000453611	Q8R0E5	142	5e-37	89/175 (51%)	116/175 (66%)	17/175 (10%)	+3
ENST00000591702	O00370	151	6e-37	100/257 (39%)	141/257 (55%)	10/257 (4%)	-2
ENST00000618276	Q02505	152	7e-37	68/77 (88%)	68/77 (88%)	3/77 (4%)	-3
ENST00000588445	G1SRW8	135	3e-36	63/82 (77%)	71/82 (87%)	0/82 (0%)	-1
ENST00000437204	P52756	151	3e-36	76/103 (74%)	76/103 (74%)	26/103 (25%)	-3
ENST00000440007	Q8N2A0	138	6e-36	72/90 (80%)	75/90 (83%)	0/90 (0%)	-1
ENST00000551288	Q8N2A0	138	6e-36	72/90 (80%)	75/90 (83%)	0/90 (0%)	-1
ENST00000557440	Q8N8Y5	138	7e-36	74/96 (77%)	78/96 (81%)	1/96 (1%)	-2
ENST00000439529	M3XQV7	145	8e-36	86/109 (79%)	92/109 (84%)	10/109 (9%)	-2
ENST00000553932	Q8N8Y5	138	9e-36	74/96 (77%)	78/96 (81%)	1/96 (1%)	-2
ENST00000637995	Q9UGC7	142	9e-36	68/68 (100%)	68/68 (100%)	0/68 (0%)	-3
ENST00000617439	Q8N2A0	137	1e-35	71/98 (72%)	78/98 (80%)	0/98 (0%)	-1
ENST00000619172	Q8N402	139	1e-35	117/260 (45%)	147/260 (57%)	41/260 (16%)	+2
ENST00000535913	P14780	146	1e-35	85/118 (72%)	86/118 (73%)	32/118 (27%)	-3
ENST00000624072	O60733	153	1e-35	78/98 (80%)	82/98 (84%)	4/98 (4%)	-2
ENST00000602436	Q8WTZ3	138	2e-35	70/101 (69%)	74/101 (73%)	4/101 (4%)	+2
ENST00000518409	Q9JM01	138	4e-35	68/91 (75%)	78/91 (86%)	0/91 (0%)	+2
ENST00000624936	P0CG42	137	6e-35	64/67 (96%)	65/67 (97%)	0/67 (0%)	+1
ENST00000424995	P11369	146	7e-35	74/120 (62%)	88/120 (73%)	1/120 (1%)	+3
ENST00000448214	Q5R9N0	127	1e-34	64/75 (85%)	67/75 (89%)	1/75 (1%)	-2
ENST00000600652	Q9H4T2	138	2e-34	66/70 (94%)	69/70 (99%)	0/70 (0%)	-3
ENST00000572691	O95201	142	4e-34	69/69 (100%)	69/69 (100%)	0/69 (0%)	-1
ENST00000428747	B1AJZ9	146	4e-34	70/77 (91%)	70/77 (91%)	0/77 (0%)	-3
ENST00000634820	Q8N7I0	121	5e-34	64/82 (78%)	65/82 (79%)	1/82 (1%)	-2
ENST00000563949	Q2TBQ3	133	7e-34	79/158 (50%)	92/158 (58%)	3/158 (2%)	-1
ENST00000428825	Q6ZS81	139	2e-33	62/62 (100%)	62/62 (100%)	0/62 (0%)	-1
ENST00000474115	Q9ULK0	142	2e-33	71/83 (86%)	72/83 (87%)	7/83 (8%)	-2
ENST00000565214	B6SEH9	140	4e-33	84/198 (42%)	116/198 (59%)	17/198 (9%)	+3
ENST00000417456	Q7L0L9	130	7e-33	167/167 (100%)	167/167 (100%)	0/167 (0%)	+1
ENST00000500853	Q8N2A0	127	8e-33	67/98 (68%)	74/98 (76%)	0/98 (0%)	+3
ENST00000429464	Q6B4Z3	139	8e-33	68/85 (80%)	72/85 (85%)	0/85 (0%)	+1
ENST00000425981	D0VWQ3	126	9e-33	63/73 (86%)	66/73 (90%)	0/73 (0%)	-1
ENST00000507424	Q8N2A0	128	1e-32	69/100 (69%)	74/100 (74%)	0/100 (0%)	+1
ENST00000506039	Q8N2A0	127	2e-32	71/92 (77%)	72/92 (78%)	0/92 (0%)	+2
ENST00000570175	P06865	136	2e-32	66/79 (84%)	70/79 (89%)	0/79 (0%)	-3
ENST00000507031	Q8N7I0	127	3e-32	70/95 (74%)	71/95 (75%)	4/95 (4%)	+1
ENST00000512200	Q14264	137	3e-32	66/129 (51%)	83/129 (64%)	6/129 (5%)	+3
ENST00000621052	O00370	140	4e-32	66/84 (79%)	73/84 (87%)	0/84 (0%)	-2
ENST00000451400	Q6B4Z3	139	5e-32	68/85 (80%)	72/85 (85%)	0/85 (0%)	+1
ENST00000513358	Q8N2A0	126	6e-32	67/89 (75%)	71/89 (80%)	0/89 (0%)	-3
ENST00000625157	Q8N2A0	127	6e-32	68/93 (73%)	74/93 (80%)	0/93 (0%)	+2
ENST00000623980	Q8N2A0	128	6e-32	72/99 (73%)	77/99 (78%)	5/99 (5%)	+2
ENST00000637478	Q8N2A0	125	8e-32	70/98 (71%)	75/98 (77%)	0/98 (0%)	+3
ENST00000600074	Q9Y286	131	1e-31	61/61 (100%)	61/61 (100%)	0/61 (0%)	-3
ENST00000633876	Q0VDD5	117	2e-31	57/57 (100%)	57/57 (100%)	0/57 (0%)	+3
ENST00000515329	Q8N2A0	124	2e-31	67/88 (76%)	71/88 (81%)	0/88 (0%)	-1
ENST00000428584	Q96AY4	139	2e-31	65/65 (100%)	65/65 (100%)	0/65 (0%)	-1
ENST00000640437	A6YRY8	126	3e-31	56/58 (97%)	56/58 (97%)	0/58 (0%)	+2
ENST00000638739	Q9H6N6	127	3e-31	65/66 (98%)	65/66 (98%)	0/66 (0%)	-3
ENST00000623420	Q8N2A0	124	4e-31	67/89 (75%)	71/89 (80%)	0/89 (0%)	-1
ENST00000523871	Q8WTZ3	125	7e-31	63/93 (68%)	68/93 (73%)	4/93 (4%)	-2
ENST00000484285	Q5SY85	120	1e-30	97/97 (100%)	97/97 (100%)	0/97 (0%)	+3
ENST00000529743	Q9H741	122	1e-30	71/140 (51%)	85/140 (61%)	16/140 (11%)	+1
ENST00000500365	Q8N7I0	122	1e-30	65/83 (78%)	67/83 (81%)	1/83 (1%)	+3
ENST00000485974	P23347	128	1e-30	62/71 (87%)	67/71 (94%)	0/71 (0%)	-2
ENST00000515403	Q8TEP8	135	1e-30	111/264 (42%)	147/264 (56%)	32/264 (12%)	+2
ENST00000576956	Q5S3G4	119	2e-30	72/129 (56%)	81/129 (63%)	5/129 (4%)	+3
ENST00000566225	Q8N2A0	121	2e-30	64/85 (75%)	70/85 (82%)	0/85 (0%)	-3
ENST00000339021	Q8N2A0	122	2e-30	73/100 (73%)	79/100 (79%)	0/100 (0%)	+1
ENST00000569869	Q8N2A0	122	2e-30	65/87 (75%)	69/87 (79%)	0/87 (0%)	-1
ENST00000555332	Q8N2A0	122	2e-30	62/88 (70%)	67/88 (76%)	0/88 (0%)	+1
ENST00000625713	O00370	133	2e-30	61/79 (77%)	66/79 (84%)	0/79 (0%)	+1
ENST00000413053	Q8N976	120	3e-30	65/91 (71%)	73/91 (80%)	3/91 (3%)	+2
ENST00000443935	Q8N2A0	120	3e-30	67/99 (68%)	71/99 (72%)	1/99 (1%)	+2
ENST00000601776	Q8N2A0	122	3e-30	80/150 (53%)	88/150 (59%)	17/150 (11%)	+3
ENST00000499624	Q8N2A0	123	3e-30	68/102 (67%)	73/102 (72%)	0/102 (0%)	-1
ENST00000610046	Q8WTZ3	124	3e-30	65/99 (66%)	70/99 (71%)	4/99 (4%)	-2
ENST00000427447	Q8N2A0	122	4e-30	63/93 (68%)	73/93 (78%)	0/93 (0%)	+1
ENST00000581303	Q8N7I0	120	5e-30	65/94 (69%)	72/94 (77%)	1/94 (1%)	+1
ENST00000596283	Q8N2A0	120	6e-30	63/88 (72%)	67/88 (76%)	0/88 (0%)	+1
ENST00000631432	A8MXQ7	120	6e-30	59/74 (80%)	63/74 (85%)	1/74 (1%)	+3
ENST00000429998	Q8N7I0	122	7e-30	65/90 (72%)	71/90 (79%)	1/90 (1%)	+1
ENST00000612545	Q8N2A0	120	8e-30	63/87 (72%)	69/87 (79%)	1/87 (1%)	+3
ENST00000524499	Q7YRA3	119	9e-30	58/60 (97%)	58/60 (97%)	0/60 (0%)	-2
ENST00000586231	Q8N2A0	119	1e-29	64/93 (69%)	72/93 (77%)	0/93 (0%)	+1
ENST00000623440	Q8N2A0	121	1e-29	66/92 (72%)	70/92 (76%)	0/92 (0%)	+2
ENST00000502659	Q8WTZ3	121	1e-29	70/137 (51%)	80/137 (58%)	15/137 (11%)	+3
ENST00000584805	Q8WTZ3	122	1e-29	70/115 (61%)	77/115 (67%)	4/115 (3%)	-2
ENST00000514298	Q29983	125	1e-29	76/109 (70%)	81/109 (74%)	0/109 (0%)	+1
ENST00000450611	Q29983	125	1e-29	76/109 (70%)	81/109 (74%)	0/109 (0%)	+1
ENST00000514986	Q29983	125	1e-29	76/109 (70%)	81/109 (74%)	0/109 (0%)	+1
ENST00000535211	Q86SY8	112	2e-29	53/53 (100%)	53/53 (100%)	0/53 (0%)	+3
ENST00000638964	Q8N7I0	117	2e-29	63/92 (68%)	67/92 (73%)	1/92 (1%)	-1
ENST00000639998	Q8N7I0	117	2e-29	63/92 (68%)	67/92 (73%)	1/92 (1%)	-1
ENST00000564585	Q8N2A0	119	2e-29	69/98 (70%)	74/98 (76%)	5/98 (5%)	+1
ENST00000601034	Q8N7I0	119	2e-29	63/83 (76%)	67/83 (81%)	2/83 (2%)	+3
ENST00000448901	Q8N2A0	119	2e-29	65/90 (72%)	70/90 (78%)	0/90 (0%)	+1
ENST00000638437	Q8N2A0	120	2e-29	64/91 (70%)	69/91 (76%)	0/91 (0%)	-2
ENST00000637926	Q8WTZ3	121	2e-29	63/90 (70%)	66/90 (73%)	0/90 (0%)	+2
ENST00000634676	P11283	130	2e-29	114/344 (33%)	153/344 (44%)	33/344 (10%)	-1
ENST00000439621	O00341	126	3e-29	62/62 (100%)	62/62 (100%)	0/62 (0%)	-2
ENST00000488720	Q9MZD2	122	4e-29	58/60 (97%)	59/60 (98%)	0/60 (0%)	-1
ENST00000546714	Q9UKN5	126	4e-29	57/57 (100%)	57/57 (100%)	0/57 (0%)	-2
ENST00000425008	Q9ULM3	128	7e-29	79/90 (88%)	84/90 (93%)	0/90 (0%)	-1
ENST00000418747	Q8N2A0	117	1e-28	64/92 (70%)	68/92 (74%)	0/92 (0%)	+1
ENST00000641153	Q6UX73	119	1e-28	59/79 (75%)	63/79 (80%)	1/79 (1%)	+1
ENST00000435295	Q8IVF5	128	1e-28	80/81 (99%)	81/81 (100%)	0/81 (0%)	-3
ENST00000457283	Q8N2A0	114	2e-28	61/88 (69%)	67/88 (76%)	0/88 (0%)	+3
ENST00000441052	O43374	125	2e-28	64/67 (96%)	64/67 (96%)	0/67 (0%)	-1
ENST00000528300	Q8N2A0	115	3e-28	68/96 (71%)	71/96 (74%)	8/96 (8%)	-2
ENST00000442007	Q8N2A0	110	5e-28	60/89 (67%)	64/89 (72%)	0/89 (0%)	-3
ENST00000366424	Q96MD7	114	5e-28	55/63 (87%)	58/63 (92%)	0/63 (0%)	-3
ENST00000449169	Q8N2A0	114	5e-28	60/89 (67%)	69/89 (78%)	1/89 (1%)	+2
ENST00000484550	Q8N2A0	115	5e-28	62/87 (71%)	66/87 (76%)	0/87 (0%)	+2
ENST00000613809	Q8N7I0	115	6e-28	63/85 (74%)	67/85 (79%)	2/85 (2%)	+3
ENST00000306641	Q6UVK1	116	6e-28	62/112 (55%)	73/112 (65%)	17/112 (15%)	+1
ENST00000455485	Q8IZJ4	122	6e-28	108/108 (100%)	108/108 (100%)	0/108 (0%)	-3
ENST00000457356	O75762	127	6e-28	59/70 (84%)	62/70 (89%)	0/70 (0%)	-2
ENST00000581850	A8K010	109	7e-28	55/55 (100%)	55/55 (100%)	0/55 (0%)	+1
ENST00000607781	Q8N2A0	113	7e-28	61/84 (73%)	66/84 (79%)	0/84 (0%)	-2
ENST00000453174	P11260	119	8e-28	61/134 (46%)	86/134 (64%)	2/134 (1%)	-2
ENST00000570230	Q8N2A0	113	1e-27	63/89 (71%)	67/89 (75%)	0/89 (0%)	-1
ENST00000391666	Q8N2A0	114	1e-27	63/82 (77%)	66/82 (80%)	1/82 (1%)	-3
ENST00000441895	Q8N7I0	114	1e-27	64/90 (71%)	66/90 (73%)	2/90 (2%)	+1
ENST00000572067	Q6P2E9	125	1e-27	60/60 (100%)	60/60 (100%)	0/60 (0%)	+3
ENST00000457484	Q96PY0	116	2e-27	60/62 (97%)	60/62 (97%)	0/62 (0%)	+3
ENST00000523703	Q6B4Z3	118	2e-27	58/85 (68%)	65/85 (76%)	0/85 (0%)	-2
ENST00000608574	Q8N2A0	112	3e-27	76/149 (51%)	87/149 (58%)	24/149 (16%)	-2
ENST00000607222	Q8WTZ3	114	3e-27	57/91 (63%)	63/91 (69%)	4/91 (4%)	+3
ENST00000411553	Q8WTZ3	115	3e-27	67/117 (57%)	77/117 (66%)	4/117 (3%)	-2
ENST00000574526	Q6UX73	117	3e-27	56/84 (67%)	65/84 (77%)	0/84 (0%)	-1
ENST00000448377	Q7Z304	120	3e-27	59/89 (66%)	66/89 (74%)	4/89 (4%)	-3
ENST00000427111	Q61838	123	3e-27	64/98 (65%)	74/98 (76%)	6/98 (6%)	-3
ENST00000447563	Q8N7I0	113	4e-27	66/102 (65%)	71/102 (70%)	6/102 (6%)	+3
ENST00000427524	P15880	114	4e-27	60/72 (83%)	62/72 (86%)	0/72 (0%)	+3
ENST00000637940	Q8N2A0	111	5e-27	62/98 (63%)	67/98 (68%)	0/98 (0%)	-3
ENST00000507444	Q8N2A0	111	5e-27	63/91 (69%)	67/91 (74%)	0/91 (0%)	+2
ENST00000641360	Q8N7I0	112	6e-27	64/95 (67%)	67/95 (71%)	5/95 (5%)	+2
ENST00000505153	Q96MD7	112	6e-27	56/71 (79%)	61/71 (86%)	0/71 (0%)	-2
ENST00000557108	Q8N2A0	112	6e-27	63/88 (72%)	67/88 (76%)	2/88 (2%)	-1
ENST00000572950	Q8N2A0	110	8e-27	62/93 (67%)	71/93 (76%)	0/93 (0%)	+3
ENST00000458667	Q8N2A0	110	1e-26	62/86 (72%)	64/86 (74%)	0/86 (0%)	-3
ENST00000631655	Q8N2A0	110	1e-26	71/96 (74%)	74/96 (77%)	1/96 (1%)	+3
ENST00000623717	Q8N7I0	111	1e-26	64/94 (68%)	66/94 (70%)	4/94 (4%)	+1
ENST00000379317	Q8WTZ3	113	1e-26	69/111 (62%)	78/111 (70%)	5/111 (5%)	+1
ENST00000596000	Q96MD7	102	2e-26	55/70 (79%)	58/70 (83%)	0/70 (0%)	-3
ENST00000588097	Q8N2A0	110	2e-26	60/82 (73%)	64/82 (78%)	3/82 (4%)	+2
ENST00000507248	Q8N7I0	111	2e-26	60/92 (65%)	64/92 (70%)	1/92 (1%)	+1
ENST00000624919	Q8N2A0	112	2e-26	67/93 (72%)	71/93 (76%)	0/93 (0%)	+1
ENST00000632369	Q8N2A0	110	3e-26	71/96 (74%)	74/96 (77%)	1/96 (1%)	+3
ENST00000451362	Q8N2A0	110	3e-26	62/92 (67%)	68/92 (74%)	1/92 (1%)	+1
ENST00000629917	Q14185	113	5e-26	65/91 (71%)	71/91 (78%)	13/91 (14%)	-2
ENST00000561538	Q1W209	103	6e-26	49/56 (88%)	50/56 (89%)	0/56 (0%)	+3
ENST00000607727	Q8N2A0	108	6e-26	60/100 (60%)	69/100 (69%)	0/100 (0%)	+3
ENST00000420877	Q8WTZ3	110	6e-26	65/98 (66%)	69/98 (70%)	4/98 (4%)	-1
ENST00000499418	Q6UX73	116	6e-26	59/80 (74%)	63/80 (79%)	1/80 (1%)	+3
ENST00000419300	Q8WTZ3	112	7e-26	53/84 (63%)	59/84 (70%)	0/84 (0%)	+3
ENST00000562507	Q8N2A0	109	8e-26	63/96 (66%)	68/96 (71%)	5/96 (5%)	+2
ENST00000558208	Q8WTZ3	110	9e-26	58/92 (63%)	62/92 (67%)	4/92 (4%)	+1
ENST00000623650	Q8N7I0	103	1e-25	64/97 (66%)	69/97 (71%)	5/97 (5%)	-3
ENST00000429561	Q8N2A0	107	1e-25	67/100 (67%)	72/100 (72%)	0/100 (0%)	-2
ENST00000526566	Q8N2A0	107	1e-25	60/85 (71%)	64/85 (75%)	0/85 (0%)	+3
ENST00000607520	Q8N2A0	108	1e-25	68/93 (73%)	71/93 (76%)	0/93 (0%)	+2
ENST00000458463	Q8WTZ3	109	1e-25	54/76 (71%)	58/76 (76%)	0/76 (0%)	+2
ENST00000639363	O13672	106	2e-25	53/88 (60%)	63/88 (72%)	0/88 (0%)	+1
ENST00000456177	Q8N7I0	107	2e-25	63/94 (67%)	67/94 (71%)	4/94 (4%)	+2
ENST00000494582	Q8N2A0	107	2e-25	59/92 (64%)	68/92 (74%)	0/92 (0%)	+2
ENST00000613921	Q8N2A0	107	2e-25	56/76 (74%)	59/76 (78%)	0/76 (0%)	-3
ENST00000635780	Q8N2A0	107	2e-25	58/82 (71%)	64/82 (78%)	0/82 (0%)	-2
ENST00000381106	A8K0R7	111	2e-25	90/146 (62%)	101/146 (69%)	5/146 (3%)	+1
ENST00000540136	Q9UPP2	112	2e-25	62/96 (65%)	70/96 (73%)	3/96 (3%)	-1
ENST00000504184	Q8N7I0	107	3e-25	60/88 (68%)	63/88 (72%)	1/88 (1%)	-1
ENST00000575401	Q17RA5	103	4e-25	79/79 (100%)	79/79 (100%)	0/79 (0%)	+3
ENST00000635626	Q8N2A0	106	4e-25	60/91 (66%)	67/91 (74%)	2/91 (2%)	+2
ENST00000573259	P0C1S8	114	4e-25	55/56 (98%)	56/56 (100%)	0/56 (0%)	-1
ENST00000564402	Q8N2A0	106	5e-25	55/95 (58%)	66/95 (69%)	0/95 (0%)	-2
ENST00000499227	Q53H82	110	5e-25	50/50 (100%)	50/50 (100%)	0/50 (0%)	-1
ENST00000598917	P09326	105	6e-25	49/50 (98%)	50/50 (100%)	0/50 (0%)	-2
ENST00000563320	Q8NAS9	105	6e-25	59/72 (82%)	63/72 (88%)	0/72 (0%)	+1
ENST00000412349	Q8N2A0	105	6e-25	63/96 (66%)	69/96 (72%)	0/96 (0%)	-3
ENST00000600534	Q8N7I0	106	6e-25	58/82 (71%)	61/82 (74%)	1/82 (1%)	+3
ENST00000585150	Q8N2A0	105	9e-25	59/89 (66%)	65/89 (73%)	0/89 (0%)	-2
ENST00000641357	O00370	109	9e-25	77/156 (49%)	95/156 (61%)	18/156 (12%)	+2
ENST00000456429	Q8N8E1	103	1e-24	123/123 (100%)	123/123 (100%)	0/123 (0%)	+3
ENST00000489670	Q8N2A0	103	1e-24	63/87 (72%)	66/87 (76%)	0/87 (0%)	+1
ENST00000621282	Q8N2A0	105	1e-24	58/89 (65%)	63/89 (71%)	6/89 (7%)	+2
ENST00000640623	Q8N2A0	105	1e-24	60/89 (67%)	64/89 (72%)	0/89 (0%)	+3
ENST00000411427	P20591	108	1e-24	52/53 (98%)	53/53 (100%)	0/53 (0%)	-3
ENST00000590717	O14556	111	1e-24	55/55 (100%)	55/55 (100%)	0/55 (0%)	-3
ENST00000609998	Q6B4Z3	117	1e-24	66/117 (56%)	75/117 (64%)	0/117 (0%)	+1
ENST00000574306	Q0VDD5	100	2e-24	48/49 (98%)	48/49 (98%)	0/49 (0%)	+3
ENST00000632329	Q0VDD5	100	2e-24	48/49 (98%)	48/49 (98%)	0/49 (0%)	+3
ENST00000573447	Q8N7I0	102	2e-24	60/91 (66%)	61/91 (67%)	3/91 (3%)	+3
ENST00000565192	E2RYF7	105	2e-24	61/81 (75%)	70/81 (86%)	0/81 (0%)	+2
ENST00000588286	O14556	111	2e-24	55/55 (100%)	55/55 (100%)	0/55 (0%)	-3
ENST00000596521	Q8WTZ3	105	3e-24	56/93 (60%)	61/93 (66%)	4/93 (4%)	+2
ENST00000550135	Q8N2A0	105	3e-24	60/94 (64%)	65/94 (69%)	1/94 (1%)	+1
ENST00000421598	Q8WTZ3	105	4e-24	62/103 (60%)	71/103 (69%)	4/103 (4%)	-3
ENST00000561542	Q86U02	101	6e-24	53/79 (67%)	59/79 (75%)	0/79 (0%)	+3
ENST00000472655	Q8WTZ3	105	7e-24	54/86 (63%)	58/86 (67%)	4/86 (5%)	+1
ENST00000533812	Q6UX73	108	7e-24	53/69 (77%)	55/69 (80%)	0/69 (0%)	-3
ENST00000637634	Q8N7I0	103	8e-24	59/86 (69%)	64/86 (74%)	2/86 (2%)	-3
ENST00000504409	Q8WTZ3	106	8e-24	65/99 (66%)	70/99 (71%)	6/99 (6%)	-1
ENST00000563592	Q9BRR6	110	8e-24	65/65 (100%)	65/65 (100%)	0/65 (0%)	-2
ENST00000381796	Q86TI2	112	8e-24	50/56 (89%)	52/56 (93%)	0/56 (0%)	-3
ENST00000604666	Q86U02	100	1e-23	50/67 (75%)	50/67 (75%)	0/67 (0%)	+2
ENST00000420821	Q8N2A0	101	1e-23	65/95 (68%)	71/95 (75%)	0/95 (0%)	-3
ENST00000623888	Q8N2A0	102	1e-23	62/91 (68%)	70/91 (77%)	0/91 (0%)	-1
ENST00000417927	Q9HBE4	102	1e-23	49/49 (100%)	49/49 (100%)	0/49 (0%)	-2
ENST00000503695	Q8N7I0	103	1e-23	57/84 (68%)	60/84 (71%)	1/84 (1%)	+1
ENST00000611189	Q8N2A0	103	1e-23	59/89 (66%)	67/89 (75%)	0/89 (0%)	+2
ENST00000355837	Q8N2A0	104	1e-23	52/70 (74%)	56/70 (80%)	0/70 (0%)	-2
ENST00000433126	Q96BD0	107	1e-23	57/64 (89%)	58/64 (91%)	1/64 (2%)	-1
ENST00000415174	Q6UX73	108	1e-23	59/86 (69%)	65/86 (76%)	2/86 (2%)	+2
ENST00000484207	Q86U02	99.8	2e-23	54/86 (63%)	59/86 (69%)	1/86 (1%)	+1
ENST00000630889	Q75L30	100	2e-23	64/129 (50%)	70/129 (54%)	33/129 (26%)	+3
ENST00000579781	Q8WTZ3	103	2e-23	56/94 (60%)	67/94 (71%)	5/94 (5%)	-1
ENST00000416209	Q8WTZ3	103	2e-23	56/88 (64%)	59/88 (67%)	4/88 (5%)	+1
ENST00000607850	Q8WTZ3	104	2e-23	56/87 (64%)	60/87 (69%)	5/87 (6%)	-2
ENST00000634876	Q6UX73	107	2e-23	57/85 (67%)	64/85 (75%)	1/85 (1%)	+1
ENST00000623163	Q8N2A0	96.7	3e-23	59/89 (66%)	62/89 (70%)	5/89 (6%)	-1
ENST00000527083	Q1W209	97.8	3e-23	58/63 (92%)	59/63 (94%)	0/63 (0%)	+1
ENST00000610972	Q9H0H9	98.2	3e-23	63/118 (53%)	65/118 (55%)	32/118 (27%)	+2
ENST00000603624	Q8N976	99.8	3e-23	52/74 (70%)	57/74 (77%)	0/74 (0%)	+2
ENST00000634837	Q8N2A0	100	3e-23	62/86 (72%)	66/86 (77%)	0/86 (0%)	+1
ENST00000562284	Q8N2A0	102	3e-23	60/92 (65%)	67/92 (73%)	0/92 (0%)	-1
ENST00000449486	A0JNA8	109	3e-23	68/129 (53%)	80/129 (62%)	29/129 (22%)	-3
ENST00000521131	Q1W209	94	4e-23	48/59 (81%)	50/59 (85%)	2/59 (3%)	+1
ENST00000445878	Q8WTZ3	102	4e-23	58/93 (62%)	63/93 (68%)	4/93 (4%)	+3
ENST00000501397	A6NI28	108	4e-23	51/52 (98%)	52/52 (100%)	0/52 (0%)	-2
ENST00000436105	Q76N89	110	5e-23	51/51 (100%)	51/51 (100%)	0/51 (0%)	-3
ENST00000624219	Q8N2A0	101	6e-23	66/98 (67%)	74/98 (76%)	7/98 (7%)	+1
ENST00000424890	Q8WTZ3	102	6e-23	56/93 (60%)	59/93 (63%)	4/93 (4%)	-1
ENST00000637369	Q8WTZ3	103	7e-23	57/87 (66%)	60/87 (69%)	4/87 (5%)	-2
ENST00000502027	Q8N7I0	100	8e-23	57/89 (64%)	61/89 (69%)	1/89 (1%)	+3
ENST00000635215	A8MUP6	103	9e-23	55/66 (83%)	57/66 (86%)	2/66 (3%)	-1
ENST00000608290	Q8N7I0	98.2	1e-22	63/90 (70%)	67/90 (74%)	4/90 (4%)	+2
ENST00000612584	Q8N2A0	100	1e-22	57/84 (68%)	62/84 (74%)	1/84 (1%)	+2
ENST00000575034	Q8WTZ3	101	1e-22	61/112 (54%)	66/112 (59%)	6/112 (5%)	-2
ENST00000636467	Q8WTZ3	102	1e-22	57/87 (66%)	60/87 (69%)	4/87 (5%)	-1
ENST00000605834	Q6UX73	105	1e-22	54/80 (68%)	58/80 (73%)	1/80 (1%)	-3
ENST00000567515	Q86UK7	96.3	2e-22	46/46 (100%)	46/46 (100%)	0/46 (0%)	-3
ENST00000526704	Q75L30	97.4	2e-22	63/129 (49%)	69/129 (53%)	33/129 (26%)	+3
ENST00000443966	O95467	100	2e-22	62/62 (100%)	62/62 (100%)	0/62 (0%)	-2
ENST00000440698	Q6UX73	105	2e-22	49/67 (73%)	56/67 (84%)	0/67 (0%)	+1
ENST00000561523	Q8N2A0	98.6	3e-22	57/91 (63%)	62/91 (68%)	0/91 (0%)	-1
ENST00000600206	Q70EL1	100	3e-22	64/66 (97%)	66/66 (100%)	0/66 (0%)	-3
ENST00000629817	Q9NY46	101	3e-22	43/51 (84%)	44/51 (86%)	6/51 (12%)	-3
ENST00000615947	Q6UX73	104	3e-22	50/71 (70%)	56/71 (79%)	0/71 (0%)	+2
ENST00000608477	Q6UX73	105	3e-22	51/71 (72%)	57/71 (80%)	0/71 (0%)	-3
ENST00000570267	Q96MD7	97.8	4e-22	50/65 (77%)	52/65 (80%)	0/65 (0%)	+3
ENST00000570148	Q86U02	95.5	6e-22	48/66 (73%)	49/66 (74%)	0/66 (0%)	+1
ENST00000592201	Q8N2A0	96.7	6e-22	50/71 (70%)	56/71 (79%)	0/71 (0%)	+1
ENST00000598970	Q8N7I0	98.6	6e-22	63/129 (49%)	74/129 (57%)	8/129 (6%)	-1
ENST00000420724	Q6B4Z3	103	6e-22	53/84 (63%)	62/84 (74%)	0/84 (0%)	+1
ENST00000534160	Q6ZN92	90.9	7e-22	46/74 (62%)	55/74 (74%)	1/74 (1%)	+3
ENST00000421157	Q8N2A0	97.1	7e-22	72/112 (64%)	77/112 (69%)	7/112 (6%)	+2
ENST00000501259	Q6W349	94	8e-22	51/75 (68%)	51/75 (68%)	1/75 (1%)	+3
ENST00000382265	O00370	104	8e-22	49/84 (58%)	63/84 (75%)	0/84 (0%)	-1
ENST00000432735	O60318	105	8e-22	45/45 (100%)	45/45 (100%)	0/45 (0%)	-1
ENST00000501520	Q8N2A0	96.3	1e-21	56/74 (76%)	59/74 (80%)	0/74 (0%)	+3
ENST00000505289	Q8N2A0	96.7	1e-21	58/96 (60%)	69/96 (72%)	2/96 (2%)	+1
ENST00000500276	Q8N7I0	96.7	1e-21	56/96 (58%)	64/96 (67%)	1/96 (1%)	-1
ENST00000577066	Q8N2A0	97.1	1e-21	54/71 (76%)	56/71 (79%)	1/71 (1%)	-1
ENST00000634046	Q8WTZ3	97.8	1e-21	56/97 (58%)	63/97 (65%)	11/97 (11%)	-2
ENST00000626053	Q3V6T2	97.8	1e-21	49/49 (100%)	49/49 (100%)	0/49 (0%)	-3
ENST00000566996	Q6UX73	102	1e-21	49/71 (69%)	55/71 (77%)	0/71 (0%)	-1
ENST00000638785	F1PT61	103	1e-21	57/61 (93%)	59/61 (97%)	0/61 (0%)	-3
ENST00000521487	O00370	104	1e-21	50/80 (63%)	62/80 (78%)	0/80 (0%)	+1
ENST00000455995	Q9H0H9	94.7	2e-21	53/70 (76%)	54/70 (77%)	2/70 (3%)	+3
ENST00000620585	Q9H0H9	94.7	2e-21	53/70 (76%)	54/70 (77%)	2/70 (3%)	+3
ENST00000569087	Q96MD7	95.5	2e-21	51/68 (75%)	54/68 (79%)	0/68 (0%)	+2
ENST00000544461	Q8N2A0	96.3	2e-21	56/95 (59%)	66/95 (69%)	3/95 (3%)	-2
ENST00000636983	Q8N7I0	97.4	2e-21	55/80 (69%)	57/80 (71%)	1/80 (1%)	+2
ENST00000602319	Q8WTZ3	98.6	2e-21	55/99 (56%)	63/99 (64%)	3/99 (3%)	-3
ENST00000608216	P35125	98.6	2e-21	48/67 (72%)	54/67 (81%)	3/67 (4%)	+3
ENST00000413129	P97402	100	2e-21	45/69 (65%)	54/69 (78%)	0/69 (0%)	-3
ENST00000484892	Q6UX73	103	2e-21	50/70 (71%)	55/70 (79%)	0/70 (0%)	-1
ENST00000541775	Q9NZP8	103	2e-21	50/50 (100%)	50/50 (100%)	0/50 (0%)	-2
ENST00000620523	Q8WTZ3	96.3	3e-21	53/89 (60%)	59/89 (66%)	5/89 (6%)	-2
ENST00000607540	Q5SP85	101	3e-21	59/110 (54%)	61/110 (55%)	40/110 (36%)	+3
ENST00000418574	P11369	103	3e-21	62/180 (34%)	99/180 (55%)	4/180 (2%)	+3
ENST00000610128	Q86U02	94	4e-21	48/65 (74%)	50/65 (77%)	0/65 (0%)	+3
ENST00000500612	Q8N2A0	95.1	4e-21	61/88 (69%)	65/88 (74%)	0/88 (0%)	-3
ENST00000571305	Q8N2A0	93.2	5e-21	58/85 (68%)	64/85 (75%)	0/85 (0%)	+2
ENST00000527092	Q8BXR6	95.5	5e-21	45/46 (98%)	45/46 (98%)	0/46 (0%)	-2
ENST00000574616	Q8WTZ3	98.2	6e-21	49/74 (66%)	56/74 (76%)	4/74 (5%)	+3
ENST00000448407	P59103	93.2	8e-21	66/133 (50%)	71/133 (53%)	8/133 (6%)	-1
ENST00000442673	Q96MD7	94.4	8e-21	49/66 (74%)	53/66 (80%)	0/66 (0%)	-1
ENST00000621103	Q9H015	99.8	9e-21	48/49 (98%)	49/49 (100%)	0/49 (0%)	-3
ENST00000381466	Q8N2A0	92.8	1e-20	63/94 (67%)	68/94 (72%)	1/94 (1%)	-2
ENST00000608495	Q8N7I0	93.6	1e-20	54/79 (68%)	57/79 (72%)	1/79 (1%)	-3
ENST00000447832	Q8N2A0	94	1e-20	56/95 (59%)	65/95 (68%)	2/95 (2%)	+2
ENST00000635775	Q8N7I0	94.7	1e-20	54/83 (65%)	59/83 (71%)	3/83 (4%)	-1
ENST00000612023	Q8WTZ3	95.1	1e-20	52/86 (60%)	59/86 (69%)	5/86 (6%)	+3
ENST00000452320	Q8N2A0	95.1	1e-20	54/86 (63%)	59/86 (69%)	1/86 (1%)	+2
ENST00000573951	Q8WTZ3	95.5	1e-20	52/94 (55%)	57/94 (61%)	10/94 (11%)	+2
ENST00000499521	Q96MD7	95.5	1e-20	47/62 (76%)	51/62 (82%)	0/62 (0%)	-1
ENST00000567359	Q8WTZ3	96.3	1e-20	54/99 (55%)	64/99 (65%)	5/99 (5%)	+1
ENST00000570073	Q6B4Z3	102	1e-20	55/85 (65%)	59/85 (69%)	0/85 (0%)	-3
ENST00000577956	O00370	102	1e-20	95/235 (40%)	136/235 (58%)	7/235 (3%)	-3
ENST00000572856	Q86U02	90.9	2e-20	47/70 (67%)	52/70 (74%)	3/70 (4%)	+1
ENST00000600671	Q8N7I0	94.4	2e-20	50/78 (64%)	55/78 (71%)	1/78 (1%)	+3
ENST00000447623	P49746	95.1	2e-20	68/70 (97%)	68/70 (97%)	0/70 (0%)	-1
ENST00000561847	Q6UX73	99.8	2e-20	55/80 (69%)	58/80 (73%)	7/80 (9%)	+3
ENST00000634406	Q8IZF0	101	2e-20	44/44 (100%)	44/44 (100%)	0/44 (0%)	-3
ENST00000602653	Q8N2A0	89	3e-20	63/140 (45%)	78/140 (56%)	20/140 (14%)	+2
ENST00000526377	Q6UX73	94.7	3e-20	50/80 (63%)	57/80 (71%)	1/80 (1%)	+2
ENST00000434256	A7MB80	96.7	3e-20	47/51 (92%)	47/51 (92%)	0/51 (0%)	-1
ENST00000567327	Q6UX73	98.6	3e-20	50/70 (71%)	54/70 (77%)	1/70 (1%)	-3
ENST00000425110	H7BZ55	100	3e-20	51/52 (98%)	52/52 (100%)	0/52 (0%)	-1
ENST00000448729	Q6UX73	96.7	4e-20	54/84 (64%)	61/84 (73%)	3/84 (4%)	-1
ENST00000567795	Q6UX73	97.1	4e-20	50/79 (63%)	52/79 (66%)	0/79 (0%)	+2
ENST00000522158	Q6UX73	97.4	5e-20	55/78 (71%)	57/78 (73%)	1/78 (1%)	-3
ENST00000501371	Q13936	99.8	5e-20	48/54 (89%)	49/54 (91%)	0/54 (0%)	-2
ENST00000550678	Q8N2A0	91.3	6e-20	49/76 (64%)	55/76 (72%)	0/76 (0%)	+1
ENST00000492569	Q8WTZ3	93.2	6e-20	49/85 (58%)	56/85 (66%)	4/85 (5%)	-1
ENST00000560387	Q8N7I0	91.3	7e-20	57/101 (56%)	62/101 (61%)	5/101 (5%)	-1
ENST00000609975	A6NHS1	87.8	8e-20	57/80 (71%)	63/80 (79%)	5/80 (6%)	-1
ENST00000382488	Q86U02	89.4	8e-20	47/67 (70%)	49/67 (73%)	0/67 (0%)	+3
ENST00000414120	Q86U02	89.4	8e-20	48/71 (68%)	50/71 (70%)	1/71 (1%)	+2
ENST00000611654	Q8WTZ3	93.2	8e-20	49/81 (60%)	52/81 (64%)	0/81 (0%)	+2
ENST00000427421	Q86U02	89	9e-20	50/82 (61%)	55/82 (67%)	0/82 (0%)	-2
ENST00000629828	Q9NS23	90.5	9e-20	39/39 (100%)	39/39 (100%)	0/39 (0%)	-1
ENST00000634535	Q8N2A0	90.5	1e-19	58/100 (58%)	68/100 (68%)	2/100 (2%)	+3
ENST00000635048	Q8N2A0	91.7	1e-19	58/103 (56%)	64/103 (62%)	1/103 (1%)	+2
ENST00000563775	Q8N7I0	92	1e-19	61/133 (46%)	65/133 (49%)	47/133 (35%)	+2
ENST00000436681	Q8N402	93.2	1e-19	66/143 (46%)	85/143 (59%)	35/143 (24%)	+2
ENST00000452840	Q8WTZ3	93.2	1e-19	57/97 (59%)	67/97 (69%)	7/97 (7%)	-3
ENST00000636894	Q6B4Z3	98.2	1e-19	56/86 (65%)	64/86 (74%)	1/86 (1%)	-2
ENST00000605896	Q8N2A0	90.5	2e-19	62/96 (65%)	67/96 (70%)	1/96 (1%)	+2
ENST00000499642	Q8N2A0	90.9	2e-19	50/70 (71%)	53/70 (76%)	0/70 (0%)	-2
ENST00000623511	Q8N402	91.7	2e-19	59/110 (54%)	66/110 (60%)	25/110 (23%)	+1
ENST00000510694	Q6UX73	94	2e-19	48/73 (66%)	56/73 (77%)	2/73 (3%)	-1
ENST00000636682	Q6B4Z3	96.7	2e-19	49/85 (58%)	56/85 (66%)	0/85 (0%)	-2
ENST00000621929	Q96MW7	97.1	2e-19	51/174 (29%)	96/174 (55%)	13/174 (7%)	+3
ENST00000553416	Q6R5P0	98.2	2e-19	58/81 (72%)	67/81 (83%)	0/81 (0%)	-1
ENST00000442133	Q70EL1	98.6	2e-19	48/50 (96%)	49/50 (98%)	0/50 (0%)	-1
ENST00000612792	Q8N2A0	89.7	3e-19	52/85 (61%)	58/85 (68%)	6/85 (7%)	-2
ENST00000569644	Q8N2A0	89.7	3e-19	51/93 (55%)	61/93 (66%)	0/93 (0%)	+2
ENST00000626104	Q96MD7	90.1	3e-19	48/69 (70%)	53/69 (77%)	0/69 (0%)	+3
ENST00000630119	Q96MD7	90.1	3e-19	48/69 (70%)	53/69 (77%)	0/69 (0%)	+3
ENST00000587038	Q6UX73	93.2	3e-19	46/70 (66%)	51/70 (73%)	0/70 (0%)	-3
ENST00000596326	A6NNF4	95.1	3e-19	43/43 (100%)	43/43 (100%)	0/43 (0%)	-2
ENST00000617901	Q6B4Z3	99	3e-19	56/97 (58%)	60/97 (62%)	11/97 (11%)	+1
ENST00000605386	Q86U02	87.4	4e-19	44/59 (75%)	45/59 (76%)	0/59 (0%)	-2
ENST00000602663	Q6UX73	94	4e-19	49/83 (59%)	60/83 (72%)	6/83 (7%)	+1
ENST00000585065	Q6UX73	95.5	4e-19	52/84 (62%)	57/84 (68%)	1/84 (1%)	+1
ENST00000565493	Q86U02	87.8	5e-19	46/77 (60%)	50/77 (65%)	0/77 (0%)	-1
ENST00000606367	Q8N976	87.8	5e-19	47/77 (61%)	55/77 (71%)	8/77 (10%)	-2
ENST00000608605	Q8N2A0	88.6	5e-19	60/89 (67%)	64/89 (72%)	0/89 (0%)	+2
ENST00000641799	Q1W209	88.2	6e-19	52/80 (65%)	55/80 (69%)	3/80 (4%)	+1
ENST00000569459	P20701	89	6e-19	45/56 (80%)	46/56 (82%)	3/56 (5%)	-2
ENST00000619697	Q6UX73	92.4	6e-19	46/70 (66%)	55/70 (79%)	1/70 (1%)	-1
ENST00000490577	O43261	85.1	7e-19	40/40 (100%)	40/40 (100%)	0/40 (0%)	+3
ENST00000628587	Q6ZN92	86.3	7e-19	49/80 (61%)	55/80 (69%)	8/80 (10%)	+2
ENST00000639181	P0C866	90.1	7e-19	46/73 (63%)	55/73 (75%)	11/73 (15%)	-2
ENST00000501381	Q8N976	86.7	8e-19	43/55 (78%)	46/55 (84%)	0/55 (0%)	+2
ENST00000582251	Q8N7I0	89	8e-19	49/75 (65%)	52/75 (69%)	1/75 (1%)	+1
ENST00000635954	Q86U02	86.3	9e-19	48/84 (57%)	54/84 (64%)	2/84 (2%)	-3
ENST00000641571	Q1W209	87.8	9e-19	52/80 (65%)	55/80 (69%)	3/80 (4%)	+1
ENST00000339037	Q6UX73	88.2	1e-18	49/84 (58%)	55/84 (65%)	1/84 (1%)	-2
ENST00000515491	O00541	89	1e-18	47/64 (73%)	52/64 (81%)	0/64 (0%)	-3
ENST00000564534	Q8WTZ3	89	1e-18	49/89 (55%)	54/89 (61%)	3/89 (3%)	-1
ENST00000426089	B7ZC32	95.5	1e-18	50/73 (68%)	54/73 (74%)	3/73 (4%)	-3
ENST00000586101	Q8N976	85.5	2e-18	42/52 (81%)	45/52 (87%)	0/52 (0%)	-3
ENST00000455991	Q7Z2W7	85.9	2e-18	40/40 (100%)	40/40 (100%)	0/40 (0%)	-2
ENST00000390329	Q6PGQ1	86.7	2e-18	55/55 (100%)	55/55 (100%)	0/55 (0%)	+1
ENST00000521128	Q8WTZ3	89	2e-18	53/106 (50%)	64/106 (60%)	8/106 (8%)	-3
ENST00000609125	Q8N2A0	86.3	3e-18	55/96 (57%)	65/96 (68%)	2/96 (2%)	+2
ENST00000592572	Q8WTZ3	89	3e-18	58/93 (62%)	63/93 (68%)	3/93 (3%)	-1
ENST00000501122	Q8N2A0	89.4	3e-18	52/91 (57%)	59/91 (65%)	1/91 (1%)	-1
ENST00000425094	Q14155	90.9	3e-18	44/44 (100%)	44/44 (100%)	0/44 (0%)	-2
ENST00000399868	Q6UX73	92	3e-18	44/69 (64%)	50/69 (72%)	0/69 (0%)	+2
ENST00000522615	O75094	94.7	3e-18	44/46 (96%)	44/46 (96%)	0/46 (0%)	-3
ENST00000623740	Q6UX73	92	4e-18	49/71 (69%)	53/71 (75%)	0/71 (0%)	+1
ENST00000552885	Q8N7I0	87	5e-18	48/82 (59%)	53/82 (65%)	1/82 (1%)	-3
ENST00000443063	Q8WTZ3	87.4	5e-18	55/109 (50%)	59/109 (54%)	10/109 (9%)	-2
ENST00000619092	Q6UX73	91.7	5e-18	51/82 (62%)	57/82 (70%)	1/82 (1%)	-1
ENST00000641955	Q8WTZ3	89	6e-18	54/99 (55%)	65/99 (66%)	5/99 (5%)	-3
ENST00000636153	A6NCI5	81.6	7e-18	41/55 (75%)	42/55 (76%)	4/55 (7%)	+3
ENST00000602324	Q8N2A0	86.3	7e-18	48/73 (66%)	51/73 (70%)	0/73 (0%)	+1
ENST00000444500	Q86U02	84	8e-18	43/64 (67%)	46/64 (72%)	0/64 (0%)	+1
ENST00000640504	Q8N7I0	85.5	9e-18	58/81 (72%)	61/81 (75%)	1/81 (1%)	+1
ENST00000625287	Q68D85	90.9	9e-18	39/76 (51%)	51/76 (67%)	0/76 (0%)	+1
ENST00000307533	B2RBV5	82.8	1e-17	58/58 (100%)	58/58 (100%)	0/58 (0%)	+1
ENST00000633454	Q8N2A0	84.7	1e-17	51/104 (49%)	61/104 (59%)	6/104 (6%)	+2
ENST00000621919	Q8WTZ3	87.8	1e-17	53/110 (48%)	62/110 (56%)	13/110 (12%)	-3
ENST00000630034	Q6UX73	91.7	1e-17	52/80 (65%)	59/80 (74%)	1/80 (1%)	-3
ENST00000534918	P48764	92	1e-17	43/44 (98%)	44/44 (100%)	0/44 (0%)	-3
ENST00000637098	A6NCI5	80.9	2e-17	37/37 (100%)	37/37 (100%)	0/37 (0%)	+2
ENST00000566945	Q6W349	81.6	2e-17	44/71 (62%)	47/71 (66%)	0/71 (0%)	-1
ENST00000635031	B2RBV5	82.4	2e-17	58/58 (100%)	58/58 (100%)	0/58 (0%)	+2
ENST00000587694	Q86U02	82.4	2e-17	44/61 (72%)	44/61 (72%)	0/61 (0%)	-2
ENST00000469754	Q8N976	83.6	2e-17	45/70 (64%)	51/70 (73%)	1/70 (1%)	-3
ENST00000600348	Q8N2A0	83.6	2e-17	49/85 (58%)	54/85 (64%)	0/85 (0%)	-1
ENST00000427859	Q8N2A0	84	2e-17	56/88 (64%)	59/88 (67%)	2/88 (2%)	+2
ENST00000625127	Q8N7I0	85.1	2e-17	52/78 (67%)	57/78 (73%)	1/78 (1%)	+1
ENST00000595059	Q8N7I0	86.3	2e-17	57/97 (59%)	64/97 (66%)	3/97 (3%)	-3
ENST00000588387	O88917	91.7	2e-17	41/41 (100%)	41/41 (100%)	0/41 (0%)	-3
ENST00000608721	Q8N1X5	83.2	3e-17	100/100 (100%)	100/100 (100%)	0/100 (0%)	+2
ENST00000606723	Q8N976	83.2	3e-17	51/100 (51%)	59/100 (59%)	6/100 (6%)	+1
ENST00000569833	Q8N2A0	83.6	3e-17	44/61 (72%)	49/61 (80%)	2/61 (3%)	-3
ENST00000584382	Q8N2A0	84	3e-17	55/77 (71%)	60/77 (78%)	0/77 (0%)	+1
ENST00000594934	Q8WTZ3	85.1	3e-17	61/132 (46%)	66/132 (50%)	24/132 (18%)	-3
ENST00000439298	Q6UX73	87.8	3e-17	49/77 (64%)	55/77 (71%)	1/77 (1%)	-3
ENST00000434264	A6NF83	78.2	4e-17	51/87 (59%)	55/87 (63%)	17/87 (20%)	+3
ENST00000610494	Q86U02	82	4e-17	38/53 (72%)	42/53 (79%)	0/53 (0%)	+1
ENST00000615251	Q8N2A0	84	4e-17	63/91 (69%)	65/91 (71%)	0/91 (0%)	+3
ENST00000533232	O00370	89.4	4e-17	43/72 (60%)	53/72 (74%)	0/72 (0%)	-3
ENST00000639773	O00370	91.3	4e-17	44/74 (59%)	55/74 (74%)	1/74 (1%)	-2
ENST00000523011	Q8N2A0	82.4	5e-17	51/106 (48%)	60/106 (57%)	6/106 (6%)	+3
ENST00000397381	Q98298	84.7	5e-17	63/207 (30%)	101/207 (49%)	8/207 (4%)	+3
ENST00000398177	P11369	89.7	5e-17	70/180 (39%)	98/180 (54%)	23/180 (13%)	+2
ENST00000619370	Q8N2A0	82.4	6e-17	47/94 (50%)	53/94 (56%)	0/94 (0%)	+1
ENST00000538297	Q8WTZ3	83.2	6e-17	52/84 (62%)	54/84 (64%)	4/84 (5%)	+2
ENST00000633582	Q6UX73	84	6e-17	47/80 (59%)	52/80 (65%)	1/80 (1%)	-1
ENST00000366221	Q8N7I0	82.8	7e-17	51/97 (53%)	56/97 (58%)	1/97 (1%)	-2
ENST00000518301	P60509	87.8	8e-17	58/171 (34%)	85/171 (50%)	14/171 (8%)	+3
ENST00000546421	P42166	82.8	9e-17	46/77 (60%)	46/77 (60%)	31/77 (40%)	-3
ENST00000626215	Q8N7I0	83.2	9e-17	56/105 (53%)	60/105 (57%)	8/105 (8%)	-1
ENST00000630740	Q96ST2	85.1	9e-17	41/42 (98%)	42/42 (100%)	0/42 (0%)	-3
ENST00000518580	P60509	87.8	9e-17	58/171 (34%)	85/171 (50%)	14/171 (8%)	+3
ENST00000592718	Q86U02	80.9	1e-16	39/49 (80%)	41/49 (84%)	0/49 (0%)	-1
ENST00000638084	Q8N7I0	82	1e-16	49/73 (67%)	54/73 (74%)	1/73 (1%)	+3
ENST00000567093	Q8N2A0	82.4	1e-16	41/55 (75%)	43/55 (78%)	0/55 (0%)	+3
ENST00000588717	Q6UX73	86.3	1e-16	49/84 (58%)	55/84 (65%)	1/84 (1%)	-3
ENST00000606070	Q9UGP8	88.2	1e-16	38/40 (95%)	39/40 (98%)	0/40 (0%)	-1
ENST00000427705	Q1XHV8	79	2e-16	38/38 (100%)	38/38 (100%)	0/38 (0%)	-2
ENST00000455027	Q1XHV8	79	2e-16	38/38 (100%)	38/38 (100%)	0/38 (0%)	-1
ENST00000455907	Q1XHV8	79	2e-16	38/38 (100%)	38/38 (100%)	0/38 (0%)	-2
ENST00000585627	Q86U02	79.7	2e-16	42/67 (63%)	46/67 (69%)	0/67 (0%)	+2
ENST00000567829	Q9W6H5	80.9	2e-16	37/40 (93%)	38/40 (95%)	0/40 (0%)	-3
ENST00000568106	Q6Y1Z4	81.3	2e-16	37/40 (93%)	38/40 (95%)	0/40 (0%)	-1
ENST00000454799	Q96MD7	81.3	2e-16	41/66 (62%)	49/66 (74%)	0/66 (0%)	-2
ENST00000435253	Q8N7I0	81.6	2e-16	43/72 (60%)	49/72 (68%)	1/72 (1%)	+1
ENST00000639159	P0C866	83.6	2e-16	39/39 (100%)	39/39 (100%)	0/39 (0%)	-3
ENST00000591217	Q86VH2	84	2e-16	56/86 (65%)	60/86 (70%)	23/86 (27%)	-1
ENST00000500148	Q6UX73	85.5	2e-16	48/83 (58%)	55/83 (66%)	1/83 (1%)	+1
ENST00000499025	P11369	86.7	2e-16	55/84 (65%)	64/84 (76%)	0/84 (0%)	+1
ENST00000399869	A0A096LPI5	79	3e-16	43/82 (52%)	49/82 (60%)	20/82 (24%)	+2
ENST00000508000	Q8N2A0	79.3	3e-16	55/102 (54%)	57/102 (56%)	23/102 (23%)	-2
ENST00000460833	Q8N2A0	81.3	3e-16	54/92 (59%)	62/92 (67%)	0/92 (0%)	-3
ENST00000425966	P38982	82.8	3e-16	38/38 (100%)	38/38 (100%)	0/38 (0%)	-1
ENST00000515617	Q8WTZ3	83.2	3e-16	48/101 (48%)	57/101 (56%)	9/101 (9%)	+1
ENST00000474814	Q9BXW3	76.3	4e-16	35/36 (97%)	35/36 (97%)	0/36 (0%)	+3
ENST00000457898	Q8N2A0	80.9	4e-16	56/94 (60%)	61/94 (65%)	0/94 (0%)	+1
ENST00000588548	Q68D85	85.5	4e-16	40/76 (53%)	49/76 (64%)	2/76 (3%)	+1
ENST00000406213	Q6DN04	77.4	5e-16	36/36 (100%)	36/36 (100%)	0/36 (0%)	-2
ENST00000623664	Q8N976	79	5e-16	47/77 (61%)	53/77 (69%)	8/77 (10%)	+2
ENST00000441208	Q6UX73	85.1	5e-16	50/86 (58%)	59/86 (69%)	3/86 (3%)	+3
ENST00000591705	P35125	88.2	5e-16	39/41 (95%)	39/41 (95%)	0/41 (0%)	-2
ENST00000590523	Q86U02	77.8	6e-16	44/68 (65%)	46/68 (68%)	0/68 (0%)	+1
ENST00000558831	Q9Y6I4	84.7	6e-16	38/39 (97%)	39/39 (100%)	0/39 (0%)	-3
ENST00000627071	P11369	85.9	6e-16	37/61 (61%)	51/61 (84%)	0/61 (0%)	+2
ENST00000557373	Q9NRL2	86.3	6e-16	37/38 (97%)	38/38 (100%)	0/38 (0%)	-2
ENST00000342892	Q68FH0	87.8	6e-16	43/55 (78%)	47/55 (85%)	3/55 (5%)	-1
ENST00000534904	Q8N7I0	80.9	9e-16	53/84 (63%)	58/84 (69%)	3/84 (4%)	+1
ENST00000500765	O94988	86.7	9e-16	42/42 (100%)	42/42 (100%)	0/42 (0%)	-3
ENST00000554687	Q96MW7	79.7	1e-15	39/80 (49%)	55/80 (69%)	1/80 (1%)	+3
ENST00000452622	Q8WTZ3	81.6	1e-15	53/125 (42%)	63/125 (50%)	4/125 (3%)	-2
ENST00000427451	Q6UX73	82.8	1e-15	47/81 (58%)	51/81 (63%)	2/81 (2%)	-1
ENST00000499871	Q6UX73	83.2	1e-15	39/58 (67%)	44/58 (76%)	0/58 (0%)	+2
ENST00000585593	Q6B4Z3	85.5	1e-15	50/86 (58%)	58/86 (67%)	4/86 (5%)	-3
ENST00000580278	A8MUN3	76.6	2e-15	50/65 (77%)	54/65 (83%)	2/65 (3%)	-1
ENST00000572035	Q6UX73	78.6	2e-15	57/86 (66%)	61/86 (71%)	1/86 (1%)	-3
ENST00000500705	Q96NF6	79.7	2e-15	37/50 (74%)	40/50 (80%)	0/50 (0%)	+1
ENST00000599952	Q9NWS9	81.3	2e-15	57/79 (72%)	64/79 (81%)	0/79 (0%)	-3
ENST00000425497	Q8N2A0	77.4	3e-15	54/97 (56%)	67/97 (69%)	1/97 (1%)	-2
ENST00000602516	Q8N976	77.4	3e-15	41/74 (55%)	49/74 (66%)	3/74 (4%)	-2
ENST00000559985	Q8N2A0	78.2	3e-15	54/98 (55%)	56/98 (57%)	9/98 (9%)	-1
ENST00000529902	Q96MD7	79	3e-15	44/66 (67%)	47/66 (71%)	1/66 (2%)	+2
ENST00000629357	Q6UX73	83.2	3e-15	42/62 (68%)	46/62 (74%)	2/62 (3%)	+2
ENST00000608442	Q8N556	85.5	3e-15	64/64 (100%)	64/64 (100%)	0/64 (0%)	-2
ENST00000625655	Q8N2A0	77.8	5e-15	38/52 (73%)	42/52 (81%)	0/52 (0%)	-3
ENST00000562242	Q8WTZ3	79.7	5e-15	58/144 (40%)	66/144 (46%)	37/144 (26%)	-3
ENST00000614400	Q6UX73	82	5e-15	41/59 (69%)	44/59 (75%)	0/59 (0%)	-2
ENST00000507361	Q96CB5	76.3	6e-15	35/44 (80%)	40/44 (91%)	0/44 (0%)	+3
ENST00000621167	Q8N2A0	76.6	6e-15	49/104 (47%)	65/104 (63%)	10/104 (10%)	+3
ENST00000616177	Q6UX73	82.8	6e-15	46/84 (55%)	54/84 (64%)	1/84 (1%)	-1
ENST00000509993	Q9Y6H5	77.4	8e-15	38/38 (100%)	38/38 (100%)	0/38 (0%)	-3
ENST00000581719	P18509	77.4	9e-15	37/37 (100%)	37/37 (100%)	0/37 (0%)	-3
ENST00000418273	Q15847	73.2	1e-14	35/36 (97%)	35/36 (97%)	0/36 (0%)	-3
ENST00000582363	Q86U02	74.7	1e-14	40/61 (66%)	42/61 (69%)	0/61 (0%)	-1
ENST00000316124	Q8N7I0	77	1e-14	64/98 (65%)	70/98 (71%)	6/98 (6%)	+1
ENST00000500093	Q8WTZ3	77.4	1e-14	39/62 (63%)	40/62 (65%)	4/62 (6%)	-3
ENST00000504876	Q8WTZ3	79.3	1e-14	44/83 (53%)	47/83 (57%)	9/83 (11%)	-2
ENST00000566385	Q6UX73	80.9	1e-14	46/84 (55%)	52/84 (62%)	1/84 (1%)	-2
ENST00000605778	Q6UX73	81.6	1e-14	40/58 (69%)	42/58 (72%)	0/58 (0%)	-2
ENST00000420364	Q8N2A0	73.9	2e-14	55/98 (56%)	62/98 (63%)	5/98 (5%)	+3
ENST00000582008	Q86U02	74.3	2e-14	40/61 (66%)	42/61 (69%)	0/61 (0%)	-2
ENST00000590478	Q8N976	74.7	2e-14	40/62 (65%)	45/62 (73%)	0/62 (0%)	-3
ENST00000614316	Q96CB5	74.7	2e-14	35/50 (70%)	42/50 (84%)	0/50 (0%)	-2
ENST00000567801	Q8N2A0	77	2e-14	36/52 (69%)	41/52 (79%)	0/52 (0%)	+3
ENST00000426261	A8MQB3	77	2e-14	44/62 (71%)	46/62 (74%)	5/62 (8%)	+1
ENST00000569981	P56671	80.5	2e-14	37/37 (100%)	37/37 (100%)	0/37 (0%)	-1
ENST00000527620	Q0VET5	80.9	2e-14	38/52 (73%)	45/52 (87%)	0/52 (0%)	-2
ENST00000571197	Q12968	82.4	2e-14	40/40 (100%)	40/40 (100%)	0/40 (0%)	-3
ENST00000641534	P04198	71.2	3e-14	32/32 (100%)	32/32 (100%)	0/32 (0%)	-1
ENST00000460754	Q8N2A0	75.1	3e-14	48/92 (52%)	54/92 (59%)	0/92 (0%)	+3
ENST00000637009	Q8WTZ3	78.2	3e-14	43/84 (51%)	45/84 (54%)	18/84 (21%)	+1
ENST00000546738	Q86U02	73.2	4e-14	41/61 (67%)	42/61 (69%)	4/61 (7%)	+2
ENST00000455228	E7EU14	75.1	4e-14	36/49 (73%)	42/49 (86%)	0/49 (0%)	+2
ENST00000614517	P51957	82	4e-14	38/46 (83%)	41/46 (89%)	0/46 (0%)	-2
ENST00000592283	Q8N2A0	70.9	5e-14	48/107 (45%)	58/107 (54%)	7/107 (7%)	+2
ENST00000571370	Q6UX73	76.3	5e-14	40/58 (69%)	44/58 (76%)	1/58 (2%)	-3
ENST00000606573	Q30KR1	71.2	7e-14	33/33 (100%)	33/33 (100%)	0/33 (0%)	-3
ENST00000538304	Q86U02	72	7e-14	42/67 (63%)	47/67 (70%)	2/67 (3%)	-2
ENST00000482677	Q8N7I0	74.3	7e-14	44/83 (53%)	53/83 (64%)	4/83 (5%)	+2
ENST00000566986	Q86U02	70.9	8e-14	36/64 (56%)	39/64 (61%)	0/64 (0%)	-3
ENST00000449316	Q6UX73	79	8e-14	46/82 (56%)	53/82 (65%)	1/82 (1%)	+1
ENST00000504610	Q86U02	71.6	1e-13	41/59 (69%)	44/59 (75%)	0/59 (0%)	+2
ENST00000604724	Q96CB5	72.8	1e-13	34/45 (76%)	40/45 (89%)	0/45 (0%)	+3
ENST00000637676	Q8WTZ3	75.9	1e-13	46/95 (48%)	50/95 (53%)	9/95 (9%)	-1
ENST00000623040	Q8WTZ3	75.9	1e-13	46/95 (48%)	50/95 (53%)	9/95 (9%)	-1
ENST00000452802	O00370	77	1e-13	36/66 (55%)	49/66 (74%)	0/66 (0%)	+3
ENST00000632484	Q6UX73	77.8	1e-13	40/58 (69%)	44/58 (76%)	0/58 (0%)	+1
ENST00000570335	Q6B4Z3	79.7	1e-13	42/75 (56%)	50/75 (67%)	1/75 (1%)	+2
ENST00000518014	P51957	80.5	1e-13	38/46 (83%)	41/46 (89%)	0/46 (0%)	-2
ENST00000608373	Q8N976	72	2e-13	36/54 (67%)	41/54 (76%)	0/54 (0%)	+3
ENST00000572453	Q8IXM2	73.6	2e-13	35/36 (97%)	35/36 (97%)	0/36 (0%)	-2
ENST00000501211	Q8N7I0	74.7	2e-13	46/80 (58%)	51/80 (64%)	3/80 (4%)	+1
ENST00000429289	Q8WTZ3	75.5	2e-13	46/101 (46%)	56/101 (55%)	9/101 (9%)	-3
ENST00000510705	O00370	77.8	2e-13	38/58 (66%)	43/58 (74%)	0/58 (0%)	-2
ENST00000634502	O00370	79	2e-13	38/51 (75%)	41/51 (80%)	0/51 (0%)	+1
ENST00000396588	Q86U02	70.5	3e-13	33/48 (69%)	34/48 (71%)	0/48 (0%)	+1
ENST00000424376	Q8N2A0	73.9	3e-13	53/88 (60%)	59/88 (67%)	4/88 (5%)	+3
ENST00000419485	Q8N2A0	73.9	3e-13	53/88 (60%)	59/88 (67%)	4/88 (5%)	+1
ENST00000455169	Q8N2A0	73.9	3e-13	53/88 (60%)	59/88 (67%)	4/88 (5%)	+1
ENST00000453342	Q8WTZ3	74.3	3e-13	46/88 (52%)	53/88 (60%)	10/88 (11%)	-2
ENST00000605830	Q9NX77	77.4	3e-13	46/151 (30%)	76/151 (50%)	7/151 (5%)	+3
ENST00000541558	O00370	77	4e-13	37/44 (84%)	41/44 (93%)	0/44 (0%)	-1
ENST00000446807	Q5ZLG1	70.5	5e-13	34/35 (97%)	34/35 (97%)	0/35 (0%)	+1
ENST00000457234	P13688	75.1	5e-13	36/36 (100%)	36/36 (100%)	0/36 (0%)	-1
ENST00000436249	A0A096LPI5	66.2	6e-13	32/40 (80%)	34/40 (85%)	0/40 (0%)	+1
ENST00000608206	Q86U02	69.3	6e-13	36/57 (63%)	39/57 (68%)	1/57 (2%)	+1
ENST00000608183	A0A096LPI5	69.3	6e-13	44/84 (52%)	46/84 (55%)	8/84 (10%)	+2
ENST00000618285	Q8N2A0	71.6	6e-13	48/90 (53%)	60/90 (67%)	8/90 (9%)	+3
ENST00000429581	Q6UX73	75.5	6e-13	46/70 (66%)	48/70 (69%)	2/70 (3%)	-2
ENST00000499143	E7EU14	71.2	7e-13	35/52 (67%)	39/52 (75%)	0/52 (0%)	+1
ENST00000457825	Q8N2A0	73.2	7e-13	52/88 (59%)	59/88 (67%)	4/88 (5%)	+3
ENST00000617795	Q8WTZ3	72.8	8e-13	41/87 (47%)	51/87 (59%)	3/87 (3%)	-1
ENST00000566551	Q86U02	70.1	9e-13	33/49 (67%)	36/49 (73%)	0/49 (0%)	+3
ENST00000590750	E7EU14	69.7	1e-12	32/50 (64%)	38/50 (76%)	0/50 (0%)	+2
ENST00000556462	Q8N7I0	70.9	1e-12	45/81 (56%)	50/81 (62%)	3/81 (4%)	-3
ENST00000452639	Q8WTZ3	71.2	1e-12	37/56 (66%)	39/56 (70%)	3/56 (5%)	-3
ENST00000456633	Q9H869	71.6	1e-12	34/35 (97%)	34/35 (97%)	0/35 (0%)	-2
ENST00000583427	O00370	72.4	1e-12	50/126 (40%)	66/126 (52%)	27/126 (21%)	-3
ENST00000520259	Q6UX73	74.3	1e-12	37/65 (57%)	44/65 (68%)	0/65 (0%)	-3
ENST00000456099	Q6ZT62	75.1	1e-12	34/34 (100%)	34/34 (100%)	0/34 (0%)	-3
ENST00000586798	Q6B4Z3	76.6	1e-12	48/90 (53%)	54/90 (60%)	10/90 (11%)	-1
ENST00000607675	Q86T65	76.6	1e-12	37/37 (100%)	37/37 (100%)	0/37 (0%)	-3
ENST00000631276	A0A096LPI5	69.3	2e-12	35/47 (74%)	37/47 (79%)	0/47 (0%)	+2
ENST00000565312	Q8N2A0	69.7	2e-12	53/89 (60%)	58/89 (65%)	17/89 (19%)	-1
ENST00000439246	Q8N2A0	70.1	2e-12	35/41 (85%)	36/41 (88%)	0/41 (0%)	-2
ENST00000562796	Q8N2A0	70.1	2e-12	36/46 (78%)	38/46 (83%)	2/46 (4%)	-3
ENST00000568797	Q8N7I0	70.5	2e-12	47/83 (57%)	51/83 (61%)	3/83 (4%)	+3
ENST00000416405	Q8N402	70.9	2e-12	48/95 (51%)	54/95 (57%)	25/95 (26%)	+3
ENST00000637678	Q8WTZ3	70.9	2e-12	48/104 (46%)	59/104 (57%)	10/104 (10%)	-1
ENST00000423530	Q6UX73	73.2	2e-12	41/80 (51%)	50/80 (63%)	1/80 (1%)	+2
ENST00000562262	Q9TTC2	74.7	2e-12	75/288 (26%)	121/288 (42%)	41/288 (14%)	-2
ENST00000634446	Q96CB5	65.1	3e-12	32/45 (71%)	37/45 (82%)	0/45 (0%)	+2
ENST00000622372	A0A096LPI5	66.6	3e-12	41/90 (46%)	50/90 (56%)	5/90 (6%)	+2
ENST00000528233	Q96NF6	66.6	3e-12	35/55 (64%)	37/55 (67%)	2/55 (4%)	+3
ENST00000619492	E7EU14	69.3	3e-12	33/56 (59%)	37/56 (66%)	0/56 (0%)	+2
ENST00000499962	Q4R550	74.3	3e-12	31/32 (97%)	31/32 (97%)	0/32 (0%)	-1
ENST00000625477	Q8N2A0	66.6	4e-12	33/47 (70%)	38/47 (81%)	0/47 (0%)	-3
ENST00000499988	Q6UX73	70.5	5e-12	41/62 (66%)	44/62 (71%)	1/62 (2%)	-1
ENST00000418968	Q12884	74.7	5e-12	35/49 (71%)	37/49 (76%)	0/49 (0%)	-2
ENST00000452578	B7Z368	65.9	6e-12	30/30 (100%)	30/30 (100%)	0/30 (0%)	-1
ENST00000440088	Q8N976	67	6e-12	43/98 (44%)	51/98 (52%)	2/98 (2%)	+3
ENST00000358748	Q96CB5	68.6	6e-12	32/57 (56%)	42/57 (74%)	0/57 (0%)	-2
ENST00000635290	P11369	73.2	6e-12	37/85 (44%)	50/85 (59%)	13/85 (15%)	+1
ENST00000634701	P11369	73.6	6e-12	37/85 (44%)	50/85 (59%)	13/85 (15%)	+3
ENST00000591343	Q6UX73	67.8	7e-12	33/50 (66%)	35/50 (70%)	1/50 (2%)	-3
ENST00000510897	Q8N976	67.8	8e-12	34/52 (65%)	37/52 (71%)	0/52 (0%)	-3
ENST00000628622	E7EU14	68.6	8e-12	34/49 (69%)	36/49 (73%)	0/49 (0%)	+3
ENST00000558617	Q9NXK6	70.5	8e-12	30/31 (97%)	31/31 (100%)	0/31 (0%)	-2
ENST00000444728	P25858	65.1	9e-12	28/40 (70%)	33/40 (83%)	0/40 (0%)	-1
ENST00000626442	Q96CB5	63.5	1e-11	32/45 (71%)	36/45 (80%)	0/45 (0%)	+2
ENST00000575612	Q8TD57	64.3	1e-11	28/28 (100%)	28/28 (100%)	0/28 (0%)	-3
ENST00000500118	Q8N769	65.9	1e-11	32/38 (84%)	33/38 (87%)	0/38 (0%)	+1
ENST00000589795	Q8N2A0	68.6	1e-11	54/145 (37%)	68/145 (47%)	37/145 (26%)	+1
ENST00000635352	Q8WTZ3	69.3	1e-11	42/98 (43%)	53/98 (54%)	9/98 (9%)	-3
ENST00000608661	Q5JPI9	70.1	1e-11	44/81 (54%)	48/81 (59%)	4/81 (5%)	-3
ENST00000629592	P11369	72	1e-11	30/59 (51%)	43/59 (73%)	0/59 (0%)	-3
ENST00000506606	B9EJR8	72	1e-11	38/72 (53%)	48/72 (67%)	0/72 (0%)	-2
ENST00000497988	P11369	72.8	1e-11	33/58 (57%)	43/58 (74%)	0/58 (0%)	+1
ENST00000612722	P14708	74.7	1e-11	74/320 (23%)	134/320 (42%)	6/320 (2%)	+2
ENST00000428945	Q8N976	66.2	2e-11	34/53 (64%)	38/53 (72%)	0/53 (0%)	+2
ENST00000414257	Q8N2A0	66.6	2e-11	38/60 (63%)	42/60 (70%)	0/60 (0%)	+3
ENST00000606164	Q8N2A0	67	2e-11	54/154 (35%)	74/154 (48%)	20/154 (13%)	+2
ENST00000416689	Q8N2A0	67	2e-11	47/91 (52%)	50/91 (55%)	1/91 (1%)	-2
ENST00000431770	Q4R8R1	67	2e-11	44/46 (96%)	46/46 (100%)	0/46 (0%)	-3
ENST00000562897	Q8WTZ3	68.9	2e-11	40/89 (45%)	49/89 (55%)	9/89 (10%)	-2
ENST00000587004	Q6TAC4	68.9	2e-11	32/47 (68%)	40/47 (85%)	0/47 (0%)	-3
ENST00000593393	Q8WTZ3	68.9	2e-11	35/56 (63%)	41/56 (73%)	1/56 (2%)	+1
ENST00000545177	O00370	70.1	2e-11	31/41 (76%)	36/41 (88%)	0/41 (0%)	-2
ENST00000371639	P11369	72	2e-11	31/61 (51%)	44/61 (72%)	0/61 (0%)	-2
ENST00000455929	O00370	72	2e-11	34/46 (74%)	37/46 (80%)	0/46 (0%)	-2
ENST00000448963	Q8C0X8	72.4	2e-11	54/173 (31%)	82/173 (47%)	3/173 (2%)	-1
ENST00000448490	Q8C0X8	72.4	2e-11	54/173 (31%)	82/173 (47%)	3/173 (2%)	-1
ENST00000569215	Q8N2A0	65.5	3e-11	40/84 (48%)	53/84 (63%)	2/84 (2%)	-2
ENST00000500682	Q9MZ37	67.4	3e-11	35/48 (73%)	36/48 (75%)	1/48 (2%)	-2
ENST00000413541	Q6UX73	69.7	3e-11	41/64 (64%)	42/64 (66%)	1/64 (2%)	-2
ENST00000565181	Q9Z1K5	70.5	3e-11	33/33 (100%)	33/33 (100%)	0/33 (0%)	-3
ENST00000456601	O15055	71.6	3e-11	34/34 (100%)	34/34 (100%)	0/34 (0%)	-3
ENST00000428156	Q86U02	63.9	4e-11	33/61 (54%)	37/61 (61%)	0/61 (0%)	+2
ENST00000499322	Q8N976	64.7	4e-11	34/57 (60%)	40/57 (70%)	0/57 (0%)	-1
ENST00000501817	Q8N2A0	65.9	4e-11	47/86 (55%)	51/86 (59%)	16/86 (19%)	+1
ENST00000626206	Q01082	67	4e-11	29/32 (91%)	31/32 (97%)	0/32 (0%)	-1
ENST00000613291	A0A096LPI5	64.7	6e-11	33/43 (77%)	34/43 (79%)	0/43 (0%)	+3
ENST00000605741	E7EU14	66.2	6e-11	32/51 (63%)	34/51 (67%)	0/51 (0%)	+3
ENST00000608412	Q8N7I0	66.2	6e-11	55/91 (60%)	61/91 (67%)	6/91 (7%)	+2
ENST00000569476	Q6UX73	69.7	6e-11	42/87 (48%)	53/87 (61%)	6/87 (7%)	-3
ENST00000559008	Q6UX73	70.9	6e-11	43/85 (51%)	48/85 (56%)	4/85 (5%)	-3
ENST00000557882	Q6W349	60.1	7e-11	29/50 (58%)	35/50 (70%)	0/50 (0%)	+1
ENST00000453410	Q8N976	62.8	7e-11	30/43 (70%)	35/43 (81%)	0/43 (0%)	+1
ENST00000624599	Q96CB5	65.5	7e-11	32/46 (70%)	37/46 (80%)	0/46 (0%)	-3
ENST00000564681	Q96MD7	65.9	7e-11	38/63 (60%)	41/63 (65%)	0/63 (0%)	-1
ENST00000437781	A6NLW8	66.2	7e-11	33/81 (41%)	51/81 (63%)	2/81 (2%)	+2
ENST00000599924	Q8N2A0	59.3	8e-11	31/43 (72%)	34/43 (79%)	2/43 (5%)	+2
ENST00000619625	Q8N976	65.9	8e-11	31/46 (67%)	37/46 (80%)	0/46 (0%)	+1
ENST00000505626	Q96CB5	64.7	9e-11	29/39 (74%)	34/39 (87%)	0/39 (0%)	+2
ENST00000505731	P78316	68.9	9e-11	31/39 (79%)	35/39 (90%)	0/39 (0%)	-3
ENST00000560180	Q6W349	59.7	1e-10	29/50 (58%)	35/50 (70%)	0/50 (0%)	+2
ENST00000574520	Q7Z5D8	62.8	1e-10	30/40 (75%)	33/40 (83%)	0/40 (0%)	-2
ENST00000593581	Q8N2A0	63.2	1e-10	46/111 (41%)	55/111 (50%)	19/111 (17%)	+1
ENST00000493033	Q86U02	63.5	1e-10	31/39 (79%)	34/39 (87%)	0/39 (0%)	-1
ENST00000628253	Q9UGM5	64.7	1e-10	28/29 (97%)	28/29 (97%)	0/29 (0%)	-3
ENST00000430050	Q8N2A0	65.1	1e-10	58/86 (67%)	63/86 (73%)	0/86 (0%)	+3
ENST00000451775	Q6UX73	66.6	1e-10	35/58 (60%)	40/58 (69%)	0/58 (0%)	-3
ENST00000455821	Q96N38	67	1e-10	33/47 (70%)	36/47 (77%)	0/47 (0%)	+3
ENST00000414159	Q8WTZ3	67.4	1e-10	46/103 (45%)	53/103 (51%)	4/103 (4%)	-2
ENST00000391625	Q96N38	69.7	1e-10	35/53 (66%)	38/53 (72%)	0/53 (0%)	+3
ENST00000567246	P10273	70.5	1e-10	67/233 (29%)	109/233 (47%)	28/233 (12%)	+2
ENST00000447372	A0A096LPI5	62.8	2e-10	33/54 (61%)	38/54 (70%)	0/54 (0%)	+1
ENST00000581360	Q8N2A0	63.9	2e-10	57/101 (56%)	64/101 (63%)	8/101 (8%)	-2
ENST00000415801	Q96CB5	64.3	2e-10	31/44 (70%)	36/44 (82%)	0/44 (0%)	-1
ENST00000629870	P0CF75	65.1	2e-10	29/64 (45%)	45/64 (70%)	5/64 (8%)	+2
ENST00000545339	P26842	65.5	2e-10	30/30 (100%)	30/30 (100%)	0/30 (0%)	-3
ENST00000523176	O94929	69.3	2e-10	30/30 (100%)	30/30 (100%)	0/30 (0%)	-2
ENST00000515627	Q8N2A0	62	3e-10	38/67 (57%)	44/67 (66%)	1/67 (1%)	-1
ENST00000604514	E7EU14	62.8	3e-10	34/53 (64%)	37/53 (70%)	0/53 (0%)	-1
ENST00000623122	Q96CB5	63.2	3e-10	35/68 (51%)	44/68 (65%)	7/68 (10%)	+2
ENST00000636550	Q8WTZ3	63.9	3e-10	46/92 (50%)	55/92 (60%)	3/92 (3%)	+3
ENST00000606114	O60266	65.9	3e-10	31/55 (56%)	37/55 (67%)	0/55 (0%)	-2
ENST00000609436	Q15652	66.6	3e-10	49/49 (100%)	49/49 (100%)	0/49 (0%)	-2
ENST00000414948	Q96CB5	60.5	4e-10	29/36 (81%)	31/36 (86%)	0/36 (0%)	-2
ENST00000456248	A0A096LPI5	61.2	4e-10	30/44 (68%)	34/44 (77%)	0/44 (0%)	-1
ENST00000563449	Q8N2A0	62.8	4e-10	36/69 (52%)	43/69 (62%)	5/69 (7%)	+2
ENST00000444210	Q8N2A0	63.5	4e-10	55/92 (60%)	64/92 (70%)	1/92 (1%)	+1
ENST00000498032	Q8NEM8	65.1	4e-10	31/42 (74%)	31/42 (74%)	0/42 (0%)	-3
ENST00000470546	O00370	66.2	4e-10	37/85 (44%)	51/85 (60%)	7/85 (8%)	-2
ENST00000513207	P11369	66.2	5e-10	39/92 (42%)	52/92 (57%)	11/92 (12%)	+1
ENST00000501338	Q8NAE3	61.2	6e-10	35/86 (41%)	44/86 (51%)	8/86 (9%)	-2
ENST00000418970	Q8N7I0	63.2	6e-10	43/76 (57%)	45/76 (59%)	5/76 (7%)	+1
ENST00000454922	Q6UX73	64.7	6e-10	31/50 (62%)	34/50 (68%)	0/50 (0%)	+1
ENST00000508313	Q8WTZ3	65.1	6e-10	40/100 (40%)	48/100 (48%)	3/100 (3%)	-1
ENST00000606697	Q6UX73	65.5	6e-10	31/57 (54%)	37/57 (65%)	0/57 (0%)	+1
ENST00000565008	Q6UX73	65.5	6e-10	32/49 (65%)	37/49 (76%)	0/49 (0%)	+2
ENST00000448359	Q96K62	66.2	6e-10	30/33 (91%)	31/33 (94%)	0/33 (0%)	-3
ENST00000442860	Q6UX73	58.2	7e-10	29/36 (81%)	29/36 (81%)	0/36 (0%)	+1
ENST00000422059	Q8N2A0	62.4	7e-10	46/98 (47%)	58/98 (59%)	9/98 (9%)	+2
ENST00000556053	Q8NEM8	67	7e-10	30/37 (81%)	30/37 (81%)	0/37 (0%)	-2
ENST00000634601	A0A096LPI5	60.1	8e-10	29/42 (69%)	31/42 (74%)	0/42 (0%)	+3
ENST00000486671	Q96N38	66.2	8e-10	32/47 (68%)	36/47 (77%)	0/47 (0%)	-1
ENST00000582106	E7EU14	61.6	9e-10	29/42 (69%)	34/42 (81%)	0/42 (0%)	-2
ENST00000565254	Q96N38	66.6	9e-10	30/37 (81%)	33/37 (89%)	0/37 (0%)	-1
ENST00000383038	A0A096LPI5	58.9	1e-09	30/47 (64%)	32/47 (68%)	0/47 (0%)	+1
ENST00000262354	Q6W349	58.9	1e-09	30/55 (55%)	34/55 (62%)	0/55 (0%)	+2
ENST00000566570	Q9H0H9	60.8	1e-09	33/60 (55%)	36/60 (60%)	0/60 (0%)	-2
ENST00000430140	Q8N2A0	61.6	1e-09	49/96 (51%)	55/96 (57%)	6/96 (6%)	+1
ENST00000441160	Q1W209	61.6	1e-09	30/30 (100%)	30/30 (100%)	0/30 (0%)	+1
ENST00000614292	Q3UD82	62	1e-09	31/42 (74%)	34/42 (81%)	1/42 (2%)	+2
ENST00000597983	Q5R4A3	62.4	1e-09	27/28 (96%)	27/28 (96%)	0/28 (0%)	-1
ENST00000641941	Q8N7I0	63.5	1e-09	37/68 (54%)	43/68 (63%)	2/68 (3%)	+3
ENST00000426529	Q6UX73	65.9	1e-09	32/56 (57%)	35/56 (63%)	0/56 (0%)	+3
ENST00000568593	Q86U02	59.3	2e-09	35/63 (56%)	37/63 (59%)	1/63 (2%)	-1
ENST00000445817	O26141	60.5	2e-09	24/66 (36%)	45/66 (68%)	0/66 (0%)	+2
ENST00000512496	Q7Z5D8	60.5	2e-09	28/33 (85%)	31/33 (94%)	0/33 (0%)	-1
ENST00000429282	Q96CB5	60.5	2e-09	32/46 (70%)	36/46 (78%)	0/46 (0%)	-3
ENST00000619611	Q8N2A0	60.5	2e-09	48/85 (56%)	57/85 (67%)	2/85 (2%)	+2
ENST00000621156	Q3UD82	60.8	2e-09	29/36 (81%)	31/36 (86%)	1/36 (3%)	+2
ENST00000621058	Q3UD82	60.8	2e-09	29/36 (81%)	31/36 (86%)	1/36 (3%)	+2
ENST00000314957	Q05481	65.1	2e-09	29/34 (85%)	31/34 (91%)	0/34 (0%)	-3
ENST00000567832	O00370	65.9	2e-09	36/82 (44%)	51/82 (62%)	0/82 (0%)	-2
ENST00000380931	O00370	66.6	2e-09	41/94 (44%)	54/94 (57%)	3/94 (3%)	+1
ENST00000627409	Q7TPH6	59.3	3e-09	25/25 (100%)	25/25 (100%)	0/25 (0%)	-2
ENST00000483087	E7EU14	60.5	3e-09	28/40 (70%)	31/40 (78%)	0/40 (0%)	+2
ENST00000610036	Q8N976	60.5	3e-09	30/51 (59%)	40/51 (78%)	1/51 (2%)	-2
ENST00000613452	Q8N3A8	62.4	3e-09	31/42 (74%)	34/42 (81%)	1/42 (2%)	+3
ENST00000618966	P10272	65.9	3e-09	34/73 (47%)	44/73 (60%)	0/73 (0%)	+1
ENST00000577055	Q8WTZ3	60.8	4e-09	44/106 (42%)	49/106 (46%)	12/106 (11%)	+2
ENST00000567257	Q8NHA8	62.8	4e-09	27/35 (77%)	29/35 (83%)	0/35 (0%)	-1
ENST00000614062	Q3UD82	60.5	5e-09	28/30 (93%)	29/30 (97%)	1/30 (3%)	+1
ENST00000610936	Q8R0F9	60.8	5e-09	29/46 (63%)	35/46 (76%)	0/46 (0%)	-2
ENST00000514569	Q8N769	57.8	6e-09	30/39 (77%)	33/39 (85%)	0/39 (0%)	+3
ENST00000423403	Q6UX73	62.8	6e-09	30/46 (65%)	33/46 (72%)	0/46 (0%)	+3
ENST00000587413	Q6UX73	57.8	7e-09	30/50 (60%)	36/50 (72%)	1/50 (2%)	+3
ENST00000569740	Q86U02	58.5	7e-09	32/49 (65%)	35/49 (71%)	0/49 (0%)	+2
ENST00000456327	Q8N2A0	58.5	7e-09	30/33 (91%)	30/33 (91%)	0/33 (0%)	-2
ENST00000594219	O00370	62	8e-09	29/37 (78%)	33/37 (89%)	0/37 (0%)	+1
ENST00000432330	Q8N7I0	58.5	9e-09	41/79 (52%)	46/79 (58%)	5/79 (6%)	+3
ENST00000612422	Q9P1C3	54.7	1e-08	26/34 (76%)	29/34 (85%)	0/34 (0%)	-2
ENST00000357168	E7EU14	58.2	1e-08	30/49 (61%)	35/49 (71%)	6/49 (12%)	+3
ENST00000436123	O42584	59.7	1e-08	29/62 (47%)	40/62 (65%)	0/62 (0%)	+2
ENST00000422216	P17542	62	1e-08	30/30 (100%)	30/30 (100%)	0/30 (0%)	-3
ENST00000593621	P32241	57.4	2e-08	29/44 (66%)	33/44 (75%)	5/44 (11%)	-2
ENST00000556405	Q8N7I0	58.9	2e-08	42/82 (51%)	47/82 (57%)	20/82 (24%)	+3
ENST00000604845	P11369	61.2	2e-08	48/123 (39%)	69/123 (56%)	19/123 (15%)	-1
ENST00000590823	Q8N1G1	62	2e-08	53/53 (100%)	53/53 (100%)	0/53 (0%)	-2
ENST00000564198	Q05481	63.2	2e-08	29/31 (94%)	30/31 (97%)	0/31 (0%)	+1
ENST00000503768	Q8N976	56.6	3e-08	29/44 (66%)	34/44 (77%)	3/44 (7%)	-2
ENST00000499390	Q7Z5D8	57.4	3e-08	26/33 (79%)	28/33 (85%)	0/33 (0%)	-1
ENST00000448136	Q8N2A0	58.2	3e-08	43/89 (48%)	50/89 (56%)	14/89 (16%)	+3
ENST00000459662	E7EU14	58.2	3e-08	30/49 (61%)	35/49 (71%)	6/49 (12%)	+2
ENST00000606343	Q8N7I0	58.5	3e-08	39/70 (56%)	42/70 (60%)	2/70 (3%)	-1
ENST00000501695	Q96DM1	60.8	3e-08	29/41 (71%)	31/41 (76%)	0/41 (0%)	-2
ENST00000501652	Q8NHA8	58.9	4e-08	45/140 (32%)	60/140 (43%)	18/140 (13%)	-3
ENST00000622091	Q8NHA8	59.3	4e-08	26/29 (90%)	26/29 (90%)	0/29 (0%)	-1
ENST00000637598	Q96N38	60.5	4e-08	29/41 (71%)	31/41 (76%)	0/41 (0%)	-1
ENST00000409590	O00370	60.8	4e-08	41/133 (31%)	67/133 (50%)	3/133 (2%)	-3
ENST00000558888	Q71LX4	63.2	4e-08	44/44 (100%)	44/44 (100%)	0/44 (0%)	-1
ENST00000504932	Q8N976	55.5	5e-08	31/56 (55%)	39/56 (70%)	1/56 (2%)	-2
ENST00000500262	E7EU14	56.6	5e-08	26/40 (65%)	32/40 (80%)	0/40 (0%)	+2
ENST00000442417	Q63065	57.4	5e-08	28/38 (74%)	29/38 (76%)	3/38 (8%)	-2
ENST00000623966	Q5JPI9	59.3	5e-08	43/79 (54%)	48/79 (61%)	2/79 (3%)	-1
ENST00000499291	Q86U02	55.8	6e-08	27/37 (73%)	29/37 (78%)	0/37 (0%)	+3
ENST00000638821	Q8N2A0	56.6	6e-08	42/93 (45%)	48/93 (52%)	11/93 (12%)	-1
ENST00000424528	Q6UX73	59.7	6e-08	30/48 (63%)	33/48 (69%)	0/48 (0%)	+3
ENST00000555438	Q9H5L9	56.2	7e-08	26/29 (90%)	26/29 (90%)	0/29 (0%)	+1
ENST00000521267	Q96MW7	57	7e-08	27/35 (77%)	28/35 (80%)	0/35 (0%)	+2
ENST00000634975	P11369	59.3	9e-08	27/55 (49%)	39/55 (71%)	0/55 (0%)	+2
ENST00000560740	Q86U02	53.5	1e-07	28/36 (78%)	28/36 (78%)	0/36 (0%)	+2
ENST00000558499	Q96CB5	56.6	1e-07	27/49 (55%)	35/49 (71%)	0/49 (0%)	-3
ENST00000634594	Q6UX73	58.9	1e-07	30/48 (63%)	33/48 (69%)	0/48 (0%)	+2
ENST00000501916	P11369	59.3	1e-07	27/55 (49%)	39/55 (71%)	0/55 (0%)	+1
ENST00000619086	Q99959	59.3	1e-07	27/35 (77%)	29/35 (83%)	0/35 (0%)	+1
ENST00000537616	P08548	59.3	1e-07	25/43 (58%)	32/43 (74%)	0/43 (0%)	-1
ENST00000560705	Q86U02	52	2e-07	24/36 (67%)	27/36 (75%)	0/36 (0%)	+3
ENST00000619530	Q6W349	52.4	2e-07	27/48 (56%)	32/48 (67%)	0/48 (0%)	+1
ENST00000499217	Q86U02	53.1	2e-07	30/56 (54%)	34/56 (61%)	7/56 (13%)	+3
ENST00000636929	Q8N769	53.1	2e-07	30/53 (57%)	34/53 (64%)	2/53 (4%)	+1
ENST00000481898	Q8N2A0	53.9	2e-07	39/97 (40%)	51/97 (53%)	7/97 (7%)	+3
ENST00000568885	A0A096LPI5	54.3	2e-07	28/45 (62%)	33/45 (73%)	2/45 (4%)	-3
ENST00000564214	Q8N2A0	54.7	2e-07	49/90 (54%)	54/90 (60%)	14/90 (16%)	+1
ENST00000451786	Q86U02	54.7	2e-07	30/43 (70%)	32/43 (74%)	0/43 (0%)	+2
ENST00000584637	Q05481	56.2	2e-07	25/39 (64%)	31/39 (79%)	0/39 (0%)	-1
ENST00000450443	Q8BFP9	57	2e-07	28/38 (74%)	29/38 (76%)	3/38 (8%)	-1
ENST00000229465	Q8CEL2	58.2	2e-07	26/39 (67%)	31/39 (79%)	0/39 (0%)	+1
ENST00000452364	Q99743	59.3	2e-07	29/29 (100%)	29/29 (100%)	0/29 (0%)	-3
ENST00000606901	Q5DRB0	59.7	2e-07	69/197 (35%)	88/197 (45%)	19/197 (10%)	+1
ENST00000558342	Q9P1C3	50.1	3e-07	25/31 (81%)	25/31 (81%)	0/31 (0%)	-3
ENST00000583030	A6NIU2	52.4	3e-07	24/35 (69%)	28/35 (80%)	0/35 (0%)	-3
ENST00000635800	Q8N769	52.8	3e-07	26/33 (79%)	28/33 (85%)	0/33 (0%)	-2
ENST00000579859	Q5HZ97	52.8	3e-07	23/23 (100%)	23/23 (100%)	0/23 (0%)	-1
ENST00000636060	Q8N7M2	53.1	3e-07	23/26 (88%)	24/26 (92%)	0/26 (0%)	-3
ENST00000500487	Q8N2A0	54.7	3e-07	49/90 (54%)	54/90 (60%)	14/90 (16%)	+1
ENST00000436991	Q6ZSR6	55.5	3e-07	26/43 (60%)	30/43 (70%)	1/43 (2%)	-3
ENST00000454196	Q13585	57	3e-07	27/27 (100%)	27/27 (100%)	0/27 (0%)	-2
ENST00000448245	Q8N976	50.8	4e-07	25/35 (71%)	28/35 (80%)	0/35 (0%)	-1
ENST00000580022	Q5HZ97	52.8	4e-07	23/23 (100%)	23/23 (100%)	0/23 (0%)	-1
ENST00000501541	Q8N7I0	54.3	4e-07	34/75 (45%)	43/75 (57%)	6/75 (8%)	+2
ENST00000451302	Q8IUI4	54.7	4e-07	24/30 (80%)	25/30 (83%)	0/30 (0%)	+3
ENST00000599439	Q8WTZ3	55.1	4e-07	25/40 (63%)	31/40 (78%)	0/40 (0%)	+1
ENST00000423473	Q5SXY1	55.1	4e-07	26/34 (76%)	28/34 (82%)	0/34 (0%)	+1
ENST00000561236	P11369	57.8	4e-07	33/76 (43%)	46/76 (61%)	4/76 (5%)	+2
ENST00000451564	Q86U02	52	5e-07	26/36 (72%)	27/36 (75%)	0/36 (0%)	+3
ENST00000451108	Q96N38	53.1	5e-07	27/40 (68%)	30/40 (75%)	0/40 (0%)	+2
ENST00000425669	Q5H9K5	55.1	5e-07	25/40 (63%)	31/40 (78%)	1/40 (3%)	+2
ENST00000517909	Q8C6A8	56.6	5e-07	26/26 (100%)	26/26 (100%)	0/26 (0%)	-3
ENST00000611079	Q96J02	57	5e-07	28/36 (78%)	30/36 (83%)	0/36 (0%)	-3
ENST00000573319	A0A096LPI5	51.2	6e-07	25/42 (60%)	28/42 (67%)	0/42 (0%)	+1
ENST00000635009	Q6NY19	55.5	6e-07	25/33 (76%)	29/33 (88%)	0/33 (0%)	+2
ENST00000587128	P08548	57	6e-07	37/78 (47%)	45/78 (58%)	3/78 (4%)	-2
ENST00000563101	Q96N38	57	6e-07	28/42 (67%)	32/42 (76%)	0/42 (0%)	+1
ENST00000603487	O00370	58.9	6e-07	26/38 (68%)	32/38 (84%)	0/38 (0%)	-1
ENST00000527518	Q8N7I0	53.1	7e-07	27/40 (68%)	30/40 (75%)	2/40 (5%)	+3
ENST00000409819	Q8N2A0	53.9	7e-07	39/84 (46%)	45/84 (54%)	1/84 (1%)	-2
ENST00000607056	O00370	57	7e-07	37/98 (38%)	50/98 (51%)	1/98 (1%)	+2
ENST00000633579	A6NF83	51.2	8e-07	26/35 (74%)	27/35 (77%)	0/35 (0%)	+2
ENST00000437991	Q8N976	52.4	8e-07	33/67 (49%)	40/67 (60%)	4/67 (6%)	+2
ENST00000577309	Q9H606	54.3	8e-07	25/28 (89%)	27/28 (96%)	0/28 (0%)	-2
ENST00000563079	Q6B4Z3	56.6	8e-07	37/63 (59%)	42/63 (67%)	0/63 (0%)	-3
ENST00000634980	Q6NY19	54.7	9e-07	25/41 (61%)	31/41 (76%)	0/41 (0%)	+3
ENST00000630386	Q1W209	52.4	1e-06	23/26 (88%)	23/26 (88%)	0/26 (0%)	-1
ENST00000484222	Q8N2A0	52.8	1e-06	42/85 (49%)	47/85 (55%)	5/85 (6%)	+3
ENST00000606771	P49790	54.3	1e-06	23/23 (100%)	23/23 (100%)	0/23 (0%)	-1
ENST00000414885	Q08AI6	55.5	1e-06	26/30 (87%)	28/30 (93%)	0/30 (0%)	-1
ENST00000613829	P51957	55.5	1e-06	30/55 (55%)	36/55 (65%)	2/55 (4%)	+1
ENST00000438483	A6NER0	56.2	1e-06	26/51 (51%)	32/51 (63%)	0/51 (0%)	+2
ENST00000528482	Q6UX73	56.2	1e-06	27/37 (73%)	29/37 (78%)	0/37 (0%)	+2
ENST00000431265	A6NER0	56.2	1e-06	26/51 (51%)	32/51 (63%)	0/51 (0%)	+2
ENST00000457219	A6NER0	56.2	1e-06	26/51 (51%)	32/51 (63%)	0/51 (0%)	+2
ENST00000640149	Q8WXX0	57	1e-06	30/61 (49%)	38/61 (62%)	0/61 (0%)	+3
ENST00000434401	Q9P1C3	48.9	2e-06	23/33 (70%)	28/33 (85%)	0/33 (0%)	-2
ENST00000527642	Q96CB5	49.3	2e-06	25/38 (66%)	28/38 (74%)	0/38 (0%)	-3
ENST00000577297	Q86U02	49.3	2e-06	36/82 (44%)	42/82 (51%)	14/82 (17%)	+3
ENST00000435287	P29279	49.7	2e-06	32/70 (46%)	32/70 (46%)	38/70 (54%)	-2
ENST00000640550	A0A096LPI5	50.1	2e-06	22/31 (71%)	27/31 (87%)	0/31 (0%)	+3
ENST00000630553	Q8N9U9	50.1	2e-06	21/28 (75%)	26/28 (93%)	0/28 (0%)	+2
ENST00000634868	E7EU14	51.2	2e-06	29/57 (51%)	33/57 (58%)	3/57 (5%)	+1
ENST00000417039	Q96NF6	52	2e-06	23/30 (77%)	24/30 (80%)	0/30 (0%)	+3
ENST00000401499	Q8N7I0	52	2e-06	28/48 (58%)	33/48 (69%)	0/48 (0%)	-1
ENST00000505254	Q8N9U9	52	2e-06	26/42 (62%)	32/42 (76%)	0/42 (0%)	-2
ENST00000596718	Q8N2A0	52.8	2e-06	27/35 (77%)	29/35 (83%)	0/35 (0%)	-2
ENST00000640128	Q9EQC4	52.8	2e-06	45/145 (31%)	62/145 (43%)	43/145 (30%)	+3
ENST00000564041	Q6UX73	53.5	2e-06	27/38 (71%)	30/38 (79%)	0/38 (0%)	+3
ENST00000435043	A4D2B8	53.9	2e-06	24/30 (80%)	26/30 (87%)	0/30 (0%)	+3
ENST00000524003	P11260	54.7	2e-06	40/131 (31%)	66/131 (50%)	14/131 (11%)	+2
ENST00000454932	P13751	54.7	2e-06	22/28 (79%)	26/28 (93%)	0/28 (0%)	-3
ENST00000628060	P51957	55.5	2e-06	30/55 (55%)	36/55 (65%)	2/55 (4%)	+3
ENST00000543008	P51957	56.6	2e-06	29/38 (76%)	31/38 (82%)	0/38 (0%)	+2
ENST00000565936	Q8N7P7	56.6	2e-06	99/409 (24%)	139/409 (34%)	21/409 (5%)	-3
ENST00000594114	Q5T7P6	45.4	3e-06	19/31 (61%)	24/31 (77%)	0/31 (0%)	-2
ENST00000640862	Q9EQC4	52.8	3e-06	45/145 (31%)	62/145 (43%)	43/145 (30%)	+2
ENST00000421077	Q09FC8	54.3	3e-06	33/82 (40%)	42/82 (51%)	1/82 (1%)	+2
ENST00000425397	P13751	54.7	3e-06	22/28 (79%)	26/28 (93%)	0/28 (0%)	-3
ENST00000503929	B6SEH9	55.1	3e-06	27/49 (55%)	34/49 (69%)	0/49 (0%)	+2
ENST00000595301	A0A096LPI5	47	4e-06	20/42 (48%)	27/42 (64%)	0/42 (0%)	-1
ENST00000635621	Q8N2A0	50.4	4e-06	31/58 (53%)	36/58 (62%)	8/58 (14%)	+2
ENST00000638012	Q8N9U9	51.2	4e-06	24/31 (77%)	27/31 (87%)	0/31 (0%)	-2
ENST00000641163	Q7Z5D8	51.2	4e-06	23/33 (70%)	26/33 (79%)	0/33 (0%)	+2
ENST00000639573	Q9EQC4	52.8	4e-06	45/145 (31%)	62/145 (43%)	43/145 (30%)	+1
ENST00000564762	Q96QE4	54.7	4e-06	32/56 (57%)	37/56 (66%)	1/56 (2%)	-2
ENST00000634281	O00370	55.1	4e-06	24/37 (65%)	30/37 (81%)	0/37 (0%)	-2
ENST00000435485	Q8N769	49.7	5e-06	36/83 (43%)	46/83 (55%)	9/83 (11%)	+3
ENST00000432267	Q3ZCU0	52	5e-06	24/37 (65%)	30/37 (81%)	0/37 (0%)	+2
ENST00000414466	Q8N2A0	52	5e-06	26/45 (58%)	32/45 (71%)	1/45 (2%)	-3
ENST00000503134	Q5H9K5	53.1	5e-06	28/41 (68%)	31/41 (76%)	0/41 (0%)	+1
ENST00000500914	Q9P1C3	47.4	6e-06	24/37 (65%)	27/37 (73%)	0/37 (0%)	-3
ENST00000556430	Q8N769	50.1	6e-06	24/37 (65%)	29/37 (78%)	0/37 (0%)	-2
ENST00000578888	E7EU14	50.1	7e-06	25/54 (46%)	32/54 (59%)	3/54 (6%)	+3
ENST00000638931	P08548	53.5	7e-06	26/41 (63%)	30/41 (73%)	0/41 (0%)	+3
ENST00000588040	Q8N2A0	49.7	8e-06	28/41 (68%)	32/41 (78%)	1/41 (2%)	+3
ENST00000553979	Q96CB5	49.7	9e-06	26/44 (59%)	30/44 (68%)	0/44 (0%)	+2
ENST00000436786	Q53H47	53.1	9e-06	34/73 (47%)	38/73 (52%)	6/73 (8%)	+3
ENST00000471357	A0A096LPI5	48.1	1e-05	29/55 (53%)	32/55 (58%)	3/55 (5%)	+1
ENST00000488882	Q8N769	48.5	1e-05	34/92 (37%)	49/92 (53%)	1/92 (1%)	-2
ENST00000529893	P08548	50.4	1e-05	24/48 (50%)	31/48 (65%)	2/48 (4%)	-2
ENST00000640962	Q9EQC4	51.6	1e-05	43/136 (32%)	59/136 (43%)	43/136 (32%)	+1
ENST00000504474	Q5H9K5	53.1	1e-05	28/41 (68%)	31/41 (76%)	0/41 (0%)	+1
ENST00000484322	B2RXF0	53.1	1e-05	25/25 (100%)	25/25 (100%)	0/25 (0%)	-2
ENST00000503052	Q9P1C3	45.4	2e-05	25/41 (61%)	27/41 (66%)	0/41 (0%)	-2
ENST00000437763	Q8N2A0	48.9	2e-05	30/61 (49%)	38/61 (62%)	2/61 (3%)	-3
ENST00000423477	Q8N7I0	49.3	2e-05	30/55 (55%)	33/55 (60%)	1/55 (2%)	-3
ENST00000399760	Q8N2A0	49.3	2e-05	37/81 (46%)	44/81 (54%)	1/81 (1%)	-3
ENST00000409845	Q8N9W6	49.3	2e-05	21/23 (91%)	22/23 (96%)	0/23 (0%)	-2
ENST00000639086	Q9ESZ8	50.1	2e-05	26/33 (79%)	30/33 (91%)	1/33 (3%)	+2
ENST00000514269	P11369	52.4	2e-05	22/38 (58%)	29/38 (76%)	0/38 (0%)	+1
ENST00000601263	Q9BUA6	45.4	3e-05	22/27 (81%)	23/27 (85%)	0/27 (0%)	-1
ENST00000458492	A0A096LPI5	46.6	3e-05	22/26 (85%)	23/26 (88%)	0/26 (0%)	+2
ENST00000424989	Q8N976	47.4	3e-05	23/32 (72%)	25/32 (78%)	0/32 (0%)	+1
ENST00000414554	Q8N7I0	48.1	3e-05	32/81 (40%)	37/81 (46%)	27/81 (33%)	+3
ENST00000562143	E7EU14	49.7	3e-05	26/48 (54%)	31/48 (65%)	0/48 (0%)	-1
ENST00000417578	Q96NF6	47.4	4e-05	23/36 (64%)	28/36 (78%)	2/36 (6%)	-2
ENST00000627215	E7EU14	49.3	4e-05	22/41 (54%)	26/41 (63%)	0/41 (0%)	-1
ENST00000560962	A6QR55	50.4	4e-05	23/52 (44%)	36/52 (69%)	0/52 (0%)	-1
ENST00000561320	Q5T7N2	51.2	4e-05	23/51 (45%)	35/51 (69%)	0/51 (0%)	+2
ENST00000500817	Q5H9K5	49.7	5e-05	22/28 (79%)	24/28 (86%)	0/28 (0%)	+1
ENST00000433005	P35869	46.2	6e-05	22/22 (100%)	22/22 (100%)	0/22 (0%)	-1
ENST00000526436	P11369	50.8	6e-05	22/45 (49%)	32/45 (71%)	0/45 (0%)	-3
ENST00000502515	Q5CZ79	49.3	7e-05	23/29 (79%)	26/29 (90%)	0/29 (0%)	-3
ENST00000514823	Q5T7P6	47.8	8e-05	21/33 (64%)	24/33 (73%)	0/33 (0%)	+2
ENST00000437181	Q8N2A0	46.6	9e-05	39/92 (42%)	48/92 (52%)	19/92 (21%)	+3
ENST00000621462	B2RTY4	48.1	9e-05	22/59 (37%)	32/59 (54%)	0/59 (0%)	+1
ENST00000627688	Q6W349	43.5	0.0001	18/32 (56%)	22/32 (69%)	0/32 (0%)	+3
ENST00000577849	Q8N976	45.4	0.0001	25/47 (53%)	31/47 (66%)	0/47 (0%)	-3
ENST00000512901	Q8N2A0	47	0.0001	32/81 (40%)	39/81 (48%)	0/81 (0%)	-3
ENST00000433040	Q9Y6U3	47	0.0001	21/21 (100%)	21/21 (100%)	0/21 (0%)	-3
ENST00000451894	Q96M98	47.4	0.0001	21/28 (75%)	25/28 (89%)	0/28 (0%)	+3
ENST00000614747	Q05940	48.5	0.0001	23/25 (92%)	24/25 (96%)	0/25 (0%)	-3
ENST00000439234	O75564	49.3	0.0001	33/123 (27%)	52/123 (42%)	12/123 (10%)	+2
ENST00000445520	Q9P1C3	40.8	0.0002	19/27 (70%)	22/27 (81%)	0/27 (0%)	-1
ENST00000609399	A6NIU2	42.4	0.0002	21/26 (81%)	21/26 (81%)	0/26 (0%)	+3
ENST00000520496	Q96T75	42.7	0.0002	24/38 (63%)	26/38 (68%)	1/38 (3%)	-2
ENST00000628933	Q9UQD0	46.6	0.0002	21/24 (88%)	22/24 (92%)	0/24 (0%)	-3
ENST00000609118	Q5T3J3	48.1	0.0002	22/22 (100%)	22/22 (100%)	0/22 (0%)	-2
ENST00000503709	P78316	48.1	0.0002	22/24 (92%)	23/24 (96%)	0/24 (0%)	-3
ENST00000573602	Q96CB5	45.4	0.0003	27/69 (39%)	34/69 (49%)	2/69 (3%)	+3
ENST00000562298	Q9Y2B5	45.8	0.0003	32/32 (100%)	32/32 (100%)	0/32 (0%)	-3
ENST00000596334	P51957	46.2	0.0003	25/44 (57%)	32/44 (73%)	0/44 (0%)	+1
ENST00000606034	P09593	47.4	0.0003	54/181 (30%)	71/181 (39%)	0/181 (0%)	-3
ENST00000497452	Q05481	48.1	0.0003	23/31 (74%)	25/31 (81%)	0/31 (0%)	-1
ENST00000453010	Q5BIP8	48.9	0.0003	46/138 (33%)	59/138 (43%)	26/138 (19%)	+1
ENST00000532886	P11369	49.7	0.0003	26/43 (60%)	32/43 (74%)	3/43 (7%)	-1
ENST00000563063	P61583	42.7	0.0004	20/25 (80%)	22/25 (88%)	0/25 (0%)	+1
ENST00000412781	Q8HZY8	45.4	0.0004	21/21 (100%)	21/21 (100%)	0/21 (0%)	-1
ENST00000607598	O95271	47	0.0004	22/22 (100%)	22/22 (100%)	0/22 (0%)	-2
ENST00000512675	Q5CZ79	47	0.0004	22/29 (76%)	25/29 (86%)	0/29 (0%)	-3
ENST00000549905	Q9H606	43.5	0.0005	21/30 (70%)	24/30 (80%)	0/30 (0%)	+2
ENST00000502999	P63174	39.3	0.0006	21/40 (53%)	25/40 (63%)	4/40 (10%)	-1
ENST00000521292	P43698	46.2	0.0006	21/21 (100%)	21/21 (100%)	0/21 (0%)	-1
ENST00000508458	P55809	46.6	0.0006	23/23 (100%)	23/23 (100%)	0/23 (0%)	-1
ENST00000414287	Q96N38	47	0.0006	26/48 (54%)	30/48 (63%)	1/48 (2%)	+3
ENST00000610032	Q3ZCU0	47.8	0.0006	26/54 (48%)	37/54 (69%)	2/54 (4%)	+3
ENST00000515194	P78316	48.1	0.0006	22/24 (92%)	23/24 (96%)	0/24 (0%)	-3
ENST00000501855	A6NIU2	42	0.0008	18/26 (69%)	20/26 (77%)	0/26 (0%)	+2
ENST00000606379	Q5T4S7	47.8	0.0009	23/25 (92%)	23/25 (92%)	0/25 (0%)	+3
ENST00000571404	P61571	41.6	0.001	21/57 (37%)	35/57 (61%)	1/57 (2%)	+3
ENST00000568177	P61583	42	0.001	21/31 (68%)	25/31 (81%)	1/31 (3%)	+2
ENST00000637523	A0A096LPI5	42.4	0.001	25/49 (51%)	29/49 (59%)	6/49 (12%)	+2
ENST00000416570	Q5U5Z8	42.7	0.001	21/31 (68%)	23/31 (74%)	0/31 (0%)	+2
ENST00000443685	Q86U02	42.7	0.001	22/44 (50%)	26/44 (59%)	0/44 (0%)	+3
ENST00000569279	Q9NRJ1	43.1	0.001	20/30 (67%)	24/30 (80%)	0/30 (0%)	+2
ENST00000508145	Q96CB5	43.1	0.001	20/42 (48%)	26/42 (62%)	0/42 (0%)	-1
ENST00000421273	Q1WSA7	43.5	0.001	22/55 (40%)	31/55 (56%)	0/55 (0%)	-3
ENST00000452731	Q8TDB8	44.3	0.001	24/54 (44%)	33/54 (61%)	3/54 (6%)	+2
ENST00000414142	Q96NF6	44.7	0.001	22/35 (63%)	27/35 (77%)	2/35 (6%)	-2
ENST00000560750	Q04864	44.7	0.001	28/53 (53%)	33/53 (62%)	7/53 (13%)	-2
ENST00000454178	Q8WTZ3	45.1	0.001	26/67 (39%)	30/67 (45%)	3/67 (4%)	-1
ENST00000518739	Q8IUI4	45.4	0.001	20/22 (91%)	21/22 (95%)	0/22 (0%)	-2
ENST00000631278	O00370	46.2	0.001	22/33 (67%)	25/33 (76%)	0/33 (0%)	+1
ENST00000502934	K7EIQ3	42	0.002	21/55 (38%)	33/55 (60%)	10/55 (18%)	-3
ENST00000482787	Q8N769	43.9	0.002	23/31 (74%)	24/31 (77%)	0/31 (0%)	-2
ENST00000582581	Q9BUA6	44.7	0.002	19/23 (83%)	20/23 (87%)	0/23 (0%)	-1
ENST00000422117	Q5T7N2	45.8	0.002	21/66 (32%)	41/66 (62%)	5/66 (8%)	+3
ENST00000608189	Q5U5Z8	42.7	0.003	21/31 (68%)	23/31 (74%)	0/31 (0%)	+1
ENST00000449005	Q5U5Z8	42.7	0.003	21/31 (68%)	23/31 (74%)	0/31 (0%)	+1
ENST00000566747	Q8N769	42.7	0.003	21/31 (68%)	23/31 (74%)	0/31 (0%)	+1
ENST00000590100	Q8N769	40	0.004	21/35 (60%)	24/35 (69%)	0/35 (0%)	+2
ENST00000558082	Q8IV13	44.3	0.004	19/30 (63%)	23/30 (77%)	0/30 (0%)	+2
ENST00000452716	Q99959	45.1	0.004	28/46 (61%)	29/46 (63%)	11/46 (24%)	-3
ENST00000589921	Q8N769	41.6	0.005	21/29 (72%)	22/29 (76%)	0/29 (0%)	+1
ENST00000499522	Q9P1C3	38.1	0.006	17/28 (61%)	20/28 (71%)	0/28 (0%)	-2
ENST00000624692	E7EU14	40.8	0.006	20/33 (61%)	23/33 (70%)	0/33 (0%)	+2
ENST00000433624	O00370	43.5	0.006	17/51 (33%)	27/51 (53%)	0/51 (0%)	-2
ENST00000419745	P63135	43.5	0.006	22/33 (67%)	25/33 (76%)	0/33 (0%)	+1
ENST00000632982	Q9NRJ1	40.4	0.007	21/42 (50%)	25/42 (60%)	1/42 (2%)	+1
ENST00000616994	Q9BUA6	43.1	0.007	20/30 (67%)	22/30 (73%)	0/30 (0%)	-3
ENST00000569711	P11369	43.9	0.007	21/57 (37%)	34/57 (60%)	0/57 (0%)	+3
ENST00000417072	Q9BZ97	39.3	0.008	16/23 (70%)	19/23 (83%)	0/23 (0%)	-3
ENST00000436616	Q86U02	39.3	0.008	19/33 (58%)	22/33 (67%)	0/33 (0%)	+3
ENST00000449958	Q96CB5	39.7	0.009	21/32 (66%)	23/32 (72%)	0/32 (0%)	+3
ENST00000542219	Q8TDB8	43.9	0.009	21/23 (91%)	22/23 (96%)	0/23 (0%)	-2
ENST00000588290	Q9NV72	38.9	0.012	19/30 (63%)	20/30 (67%)	0/30 (0%)	-1
ENST00000430111	Q8NDH2	43.1	0.012	32/98 (33%)	53/98 (54%)	5/98 (5%)	-1
ENST00000612390	Q9P1C3	38.9	0.014	19/34 (56%)	23/34 (68%)	0/34 (0%)	-2
ENST00000418471	Q86V71	41.2	0.014	21/35 (60%)	24/35 (69%)	1/35 (3%)	+2
ENST00000562866	Q42376	41.2	0.014	15/69 (22%)	33/69 (48%)	0/69 (0%)	-3
ENST00000597549	Q5VK71	42.4	0.014	20/29 (69%)	24/29 (83%)	0/29 (0%)	-1
ENST00000377121	P11369	42.4	0.014	25/95 (26%)	47/95 (49%)	17/95 (18%)	+3
ENST00000563613	P61576	39.3	0.016	22/59 (37%)	35/59 (59%)	1/59 (2%)	+3
ENST00000452482	Q7FB12	39.3	0.017	34/127 (27%)	50/127 (39%)	24/127 (19%)	+1
ENST00000419035	P11369	42.4	0.017	26/67 (39%)	43/67 (64%)	2/67 (3%)	-3
ENST00000437331	Q8WTZ3	42.4	0.017	35/98 (36%)	47/98 (48%)	15/98 (15%)	-3
ENST00000431497	Q8WTZ3	42.4	0.019	35/98 (36%)	47/98 (48%)	15/98 (15%)	-3
ENST00000514568	P70323	41.6	0.021	24/40 (60%)	29/40 (73%)	1/40 (3%)	-1
ENST00000500117	Q3ZCU0	41.2	0.022	29/78 (37%)	38/78 (49%)	4/78 (5%)	+3
ENST00000423715	Q8CEL2	43.5	0.022	21/36 (58%)	28/36 (78%)	0/36 (0%)	+1
ENST00000611894	Q9BXX2	40.4	0.024	18/20 (90%)	19/20 (95%)	0/20 (0%)	+3
ENST00000538868	Q8IUI4	41.2	0.024	18/20 (90%)	18/20 (90%)	0/20 (0%)	+3
ENST00000527317	Q8CEL2	42.4	0.025	20/31 (65%)	25/31 (81%)	0/31 (0%)	+2
ENST00000414438	O00370	39.7	0.026	38/117 (32%)	56/117 (48%)	9/117 (8%)	-3
ENST00000565390	Q86U02	39.3	0.027	18/26 (69%)	19/26 (73%)	0/26 (0%)	+3
ENST00000632155	Q99501	40.4	0.028	27/72 (38%)	36/72 (50%)	5/72 (7%)	-3
ENST00000562575	Q99933	40.4	0.03	47/153 (31%)	72/153 (47%)	36/153 (24%)	+1
ENST00000412835	Q8TDB8	40.8	0.03	18/27 (67%)	20/27 (74%)	0/27 (0%)	+3
ENST00000443546	P34056	39.7	0.031	15/15 (100%)	15/15 (100%)	0/15 (0%)	-2
ENST00000415611	A0A067YBQ3	40	0.031	16/42 (38%)	27/42 (64%)	0/42 (0%)	+3
ENST00000509873	O00370	40.8	0.032	18/35 (51%)	26/35 (74%)	0/35 (0%)	-2
ENST00000630242	O74423	43.9	0.032	32/102 (31%)	43/102 (42%)	0/102 (0%)	-1
ENST00000635218	Q9BUB5	40	0.034	25/54 (46%)	31/54 (57%)	0/54 (0%)	+3
ENST00000615095	P08548	40.4	0.034	28/59 (47%)	34/59 (58%)	3/59 (5%)	-2
ENST00000635458	Q9BUB5	40.4	0.038	27/60 (45%)	34/60 (57%)	1/60 (2%)	+2
ENST00000457290	O00370	41.2	0.04	22/50 (44%)	30/50 (60%)	3/50 (6%)	+3
ENST00000611923	O14735	37.7	0.042	15/16 (94%)	15/16 (94%)	0/16 (0%)	-3
ENST00000623370	A0LPR5	40.4	0.043	24/56 (43%)	31/56 (55%)	2/56 (4%)	+3
ENST00000492352	Q9P1C3	36.2	0.048	17/27 (63%)	19/27 (70%)	0/27 (0%)	-3
ENST00000639829	Q8NEY8	40	0.049	22/35 (63%)	22/35 (63%)	0/35 (0%)	+3
ENST00000445118	Q5U5Z8	42.7	0.05	20/29 (69%)	22/29 (76%)	0/29 (0%)	+3
ENST00000550287	Q96CB5	38.5	0.051	21/38 (55%)	24/38 (63%)	0/38 (0%)	-1
ENST00000626237	P08021	42	0.051	35/119 (29%)	56/119 (47%)	0/119 (0%)	+2
ENST00000425492	P51817	38.5	0.056	38/56 (68%)	39/56 (70%)	8/56 (14%)	+1
ENST00000502167	A4YN81	40	0.06	28/101 (28%)	44/101 (44%)	13/101 (13%)	-3
ENST00000619068	Q8NAE3	38.9	0.062	20/46 (43%)	24/46 (52%)	2/46 (4%)	-1
ENST00000586450	Q9WUL6	38.9	0.063	18/18 (100%)	18/18 (100%)	0/18 (0%)	-2
ENST00000568092	P11369	41.6	0.063	16/28 (57%)	19/28 (68%)	0/28 (0%)	-3
ENST00000506769	Q8L7I2	40.8	0.066	19/63 (30%)	32/63 (51%)	1/63 (2%)	+3
ENST00000501715	K7EIQ3	36.6	0.068	15/18 (83%)	17/18 (94%)	0/18 (0%)	+1
ENST00000640307	O00370	42	0.068	23/68 (34%)	35/68 (51%)	2/68 (3%)	+3
ENST00000380601	O00370	39.7	0.071	29/118 (25%)	46/118 (39%)	27/118 (23%)	+2
ENST00000449034	Q9P1C3	35.8	0.072	20/37 (54%)	24/37 (65%)	0/37 (0%)	-1
ENST00000635616	Q8N769	37.7	0.073	21/32 (66%)	24/32 (75%)	1/32 (3%)	+2
ENST00000420777	P05549	39.3	0.078	15/15 (100%)	15/15 (100%)	0/15 (0%)	-1
ENST00000567753	Q8N976	37.7	0.079	21/47 (45%)	23/47 (49%)	0/47 (0%)	+3
ENST00000597230	Q3URU2	40.8	0.081	23/62 (37%)	27/62 (44%)	10/62 (16%)	+2
ENST00000508619	P54408	38.5	0.094	17/62 (27%)	30/62 (48%)	0/62 (0%)	-1
ENST00000554735	B3EY95	40.4	0.095	49/212 (23%)	82/212 (39%)	32/212 (15%)	-3
ENST00000629948	Q2RRT3	37	0.097	26/99 (26%)	38/99 (38%)	15/99 (15%)	+1
ENST00000635570	Q8N769	37	0.1	17/18 (94%)	18/18 (100%)	0/18 (0%)	-3
ENST00000423600	Q96CB5	37.7	0.1	21/39 (54%)	26/39 (67%)	0/39 (0%)	-1
ENST00000437258	Q5NXZ4	38.1	0.1	23/76 (30%)	38/76 (50%)	14/76 (18%)	-1
ENST00000512001	O00370	39.7	0.1	22/75 (29%)	45/75 (60%)	3/75 (4%)	-3
ENST00000508813	Q482P4	36.6	0.11	17/37 (46%)	23/37 (62%)	1/37 (3%)	+2
ENST00000457147	Q95LN2	37.7	0.11	15/15 (100%)	15/15 (100%)	0/15 (0%)	-1
ENST00000592671	Q8N976	34.3	0.12	20/46 (43%)	27/46 (59%)	0/46 (0%)	+3
ENST00000400362	Q87C83	38.5	0.12	32/120 (27%)	57/120 (48%)	19/120 (16%)	-3
ENST00000453229	Q9P1C3	34.3	0.13	18/29 (62%)	19/29 (66%)	0/29 (0%)	-1
ENST00000569165	Q9SGY1	37	0.13	22/66 (33%)	33/66 (50%)	6/66 (9%)	+1
ENST00000630043	Q7VMH0	37	0.14	22/67 (33%)	29/67 (43%)	7/67 (10%)	-3
ENST00000562811	P08548	38.9	0.15	18/57 (32%)	34/57 (60%)	0/57 (0%)	-2
ENST00000500076	P11369	38.9	0.15	23/68 (34%)	36/68 (53%)	0/68 (0%)	-1
ENST00000435350	P11369	40	0.15	21/44 (48%)	32/44 (73%)	9/44 (20%)	+1
ENST00000488315	Q8IWY8	40	0.15	26/87 (30%)	42/87 (48%)	9/87 (10%)	+3
ENST00000631198	A0A1U8QYH7	37	0.16	19/58 (33%)	33/58 (57%)	7/58 (12%)	+1
ENST00000628809	Q7VMH0	37	0.16	17/44 (39%)	21/44 (48%)	0/44 (0%)	-1
ENST00000507304	Q28RK4	37.7	0.16	24/90 (27%)	38/90 (42%)	8/90 (9%)	+1
ENST00000314481	B2UVF6	38.5	0.16	19/47 (40%)	24/47 (51%)	1/47 (2%)	-1
ENST00000447028	Q8N769	35	0.17	18/36 (50%)	24/36 (67%)	1/36 (3%)	+3
ENST00000501579	A4JJS1	37	0.17	19/42 (45%)	25/42 (60%)	1/42 (2%)	-1
ENST00000446979	P04676	38.1	0.17	22/67 (33%)	33/67 (49%)	1/67 (1%)	-2
ENST00000562570	Q8L7R8	39.7	0.17	28/117 (24%)	48/117 (41%)	4/117 (3%)	+2
ENST00000507035	Q1MX22	36.2	0.18	35/106 (33%)	51/106 (48%)	18/106 (17%)	+1
ENST00000412932	B5X3C1	37.4	0.18	32/121 (26%)	51/121 (42%)	21/121 (17%)	-2
ENST00000444853	Q8N7I0	33.1	0.19	19/33 (58%)	21/33 (64%)	2/33 (6%)	-2
ENST00000565938	B0SJR2	35.8	0.21	30/108 (28%)	41/108 (38%)	19/108 (18%)	-2
ENST00000556417	A0KQJ4	36.6	0.21	19/53 (36%)	32/53 (60%)	0/53 (0%)	+1
ENST00000554737	B2VBP1	36.6	0.21	24/64 (38%)	32/64 (50%)	7/64 (11%)	-1
ENST00000568729	P0A3Z2	38.9	0.21	27/82 (33%)	42/82 (51%)	10/82 (12%)	+2
ENST00000509548	Q8N2A0	34.3	0.22	29/55 (53%)	35/55 (64%)	3/55 (5%)	+2
ENST00000610809	P11369	38.9	0.23	27/68 (40%)	35/68 (51%)	3/68 (4%)	+2
ENST00000601556	Q4KHG3	38.9	0.23	23/57 (40%)	26/57 (46%)	1/57 (2%)	-2
ENST00000621548	Q9BUA6	37.7	0.24	17/22 (77%)	18/22 (82%)	0/22 (0%)	+2
ENST00000508564	G5EDN3	38.1	0.24	36/118 (31%)	50/118 (42%)	14/118 (12%)	+1
ENST00000594203	Q4KHG3	38.9	0.24	23/57 (40%)	26/57 (46%)	1/57 (2%)	-1
ENST00000528844	A7GXW7	35.8	0.25	18/51 (35%)	27/51 (53%)	1/51 (2%)	+1
ENST00000420707	Q49690	36.6	0.25	23/65 (35%)	28/65 (43%)	1/65 (2%)	-1
ENST00000555444	Q16825	37	0.25	17/27 (63%)	19/27 (70%)	0/27 (0%)	-2
ENST00000549957	P11369	40	0.25	21/44 (48%)	32/44 (73%)	9/44 (20%)	+2
ENST00000612013	Q9JPA3	38.1	0.26	18/55 (33%)	30/55 (55%)	5/55 (9%)	-2
ENST00000554742	P08548	38.9	0.26	17/42 (40%)	25/42 (60%)	1/42 (2%)	+2
ENST00000627194	P08548	38.9	0.26	17/42 (40%)	25/42 (60%)	1/42 (2%)	+2
ENST00000521197	Q5IS58	35.8	0.27	22/61 (36%)	33/61 (54%)	2/61 (3%)	-1
ENST00000600323	Q6ZSR6	36.6	0.27	21/48 (44%)	28/48 (58%)	2/48 (4%)	+2
ENST00000634775	B6H711	37	0.27	17/55 (31%)	30/55 (55%)	7/55 (13%)	+3
ENST00000581080	Q58997	37.7	0.27	17/46 (37%)	24/46 (52%)	3/46 (7%)	-2
ENST00000590398	Q56TU4	38.5	0.27	36/112 (32%)	53/112 (47%)	13/112 (12%)	-1
ENST00000439120	Q8I4R2	37	0.28	20/52 (38%)	31/52 (60%)	1/52 (2%)	+2
ENST00000446562	B7ILG9	37.7	0.28	18/49 (37%)	28/49 (57%)	4/49 (8%)	-2
ENST00000561909	Q1RLU9	37	0.29	16/64 (25%)	31/64 (48%)	1/64 (2%)	+3
ENST00000325811	A8XSV3	38.9	0.29	29/86 (34%)	39/86 (45%)	5/86 (6%)	+3
ENST00000400540	B3E7T2	37	0.3	25/95 (26%)	43/95 (45%)	1/95 (1%)	+2
ENST00000635247	P84888	37.4	0.31	35/113 (31%)	54/113 (48%)	22/113 (19%)	+2
ENST00000634708	A4D2B8	37	0.32	16/21 (76%)	18/21 (86%)	2/21 (10%)	+3
ENST00000626948	Q1KKS8	35.8	0.33	21/71 (30%)	33/71 (46%)	2/71 (3%)	+2
ENST00000367716	Q9JIF3	37.7	0.33	35/143 (24%)	60/143 (42%)	21/143 (15%)	+3
ENST00000454115	Q9ERU9	33.9	0.34	29/86 (34%)	36/86 (42%)	27/86 (31%)	-1
ENST00000626283	Q7VMH0	35.8	0.34	17/44 (39%)	21/44 (48%)	0/44 (0%)	-1
ENST00000597828	Q1KKS8	35.8	0.35	21/71 (30%)	33/71 (46%)	2/71 (3%)	+1
ENST00000419628	P83293	37.4	0.37	37/120 (31%)	53/120 (44%)	8/120 (7%)	+3
ENST00000424208	Q8Q038	38.5	0.38	28/88 (32%)	45/88 (51%)	8/88 (9%)	-2
ENST00000507950	G5EBM1	33.9	0.39	25/89 (28%)	37/89 (42%)	14/89 (16%)	-3
ENST00000627575	Q5WJC1	37.4	0.41	52/246 (21%)	91/246 (37%)	57/246 (23%)	-3
ENST00000566070	Q4V348	37.7	0.42	27/85 (32%)	43/85 (51%)	8/85 (9%)	-1
ENST00000566220	P10272	37	0.43	19/49 (39%)	26/49 (53%)	0/49 (0%)	+2
ENST00000554988	Q5UE93	35	0.44	36/125 (29%)	58/125 (46%)	21/125 (17%)	-1
ENST00000568045	Q96NF6	36.2	0.44	20/46 (43%)	26/46 (57%)	1/46 (2%)	-3
ENST00000415386	A1CFM1	36.6	0.44	16/44 (36%)	22/44 (50%)	0/44 (0%)	-2
ENST00000634619	A4D2B8	36.2	0.45	16/24 (67%)	19/24 (79%)	0/24 (0%)	+3
ENST00000440887	Q5ZKN1	36.2	0.46	19/54 (35%)	29/54 (54%)	1/54 (2%)	-2
ENST00000581471	Q8N8U3	37.4	0.46	16/43 (37%)	27/43 (63%)	0/43 (0%)	+1
ENST00000636975	P0DN24	33.9	0.47	13/32 (41%)	19/32 (59%)	0/32 (0%)	+1
ENST00000605920	Q8FS66	36.6	0.47	31/91 (34%)	40/91 (44%)	11/91 (12%)	-1
ENST00000513849	B7UVU3	37.4	0.47	25/80 (31%)	38/80 (48%)	6/80 (8%)	-1
ENST00000467438	P51609	37.4	0.48	23/71 (32%)	33/71 (46%)	3/71 (4%)	+3
ENST00000513220	B2S2A7	38.5	0.48	31/99 (31%)	47/99 (47%)	16/99 (16%)	-3
ENST00000630706	Q9KNA8	35.8	0.49	17/57 (30%)	29/57 (51%)	0/57 (0%)	-1
ENST00000631061	B3QQZ3	37.4	0.49	21/78 (27%)	32/78 (41%)	0/78 (0%)	-2
ENST00000567749	Q9M895	38.9	0.49	18/41 (44%)	24/41 (59%)	0/41 (0%)	-1
ENST00000563230	A8WGA0	33.9	0.5	12/39 (31%)	23/39 (59%)	0/39 (0%)	-1
ENST00000436955	P08630	35	0.5	16/63 (25%)	32/63 (51%)	2/63 (3%)	+2
ENST00000568609	Q96NF6	36.2	0.51	20/46 (43%)	26/46 (57%)	1/46 (2%)	-1
ENST00000608176	A3CS45	36.2	0.53	24/66 (36%)	35/66 (53%)	5/66 (8%)	-3
ENST00000638628	Q8VHE6	36.2	0.54	22/65 (34%)	29/65 (45%)	4/65 (6%)	+3
ENST00000413591	O00370	38.1	0.54	42/132 (32%)	60/132 (45%)	7/132 (5%)	+1
ENST00000521341	Q6ZN92	35.4	0.55	21/50 (42%)	28/50 (56%)	6/50 (12%)	+1
ENST00000564471	O00370	37	0.55	15/32 (47%)	24/32 (75%)	0/32 (0%)	+2
ENST00000503985	B0USG1	36.6	0.56	19/74 (26%)	33/74 (45%)	0/74 (0%)	+3
ENST00000607906	Q9ZTP5	34.7	0.57	17/57 (30%)	26/57 (46%)	4/57 (7%)	+3
ENST00000589723	Q9Z2R9	38.5	0.57	26/86 (30%)	37/86 (43%)	18/86 (21%)	-2
ENST00000505793	Q0WKV8	36.6	0.58	26/68 (38%)	34/68 (50%)	7/68 (10%)	+1
ENST00000606624	O35049	34.3	0.59	40/137 (29%)	54/137 (39%)	24/137 (18%)	+1
ENST00000424404	P23726	35	0.59	17/50 (34%)	24/50 (48%)	0/50 (0%)	+1
ENST00000493521	Q1KKS8	35.8	0.59	21/71 (30%)	33/71 (46%)	2/71 (3%)	+2
ENST00000544842	O49146	37	0.59	17/45 (38%)	26/45 (58%)	2/45 (4%)	-3
ENST00000637973	Q9D2F7	37	0.59	22/59 (37%)	31/59 (53%)	3/59 (5%)	+1
ENST00000567718	Q5VV63	38.1	0.59	20/70 (29%)	33/70 (47%)	3/70 (4%)	-3
ENST00000414256	Q7MH94	34.3	0.6	17/62 (27%)	30/62 (48%)	2/62 (3%)	+1
ENST00000587904	Q01579	36.6	0.6	16/38 (42%)	22/38 (58%)	2/38 (5%)	+3
ENST00000535544	F4I4B6	37.7	0.6	18/51 (35%)	24/51 (47%)	0/51 (0%)	+2
ENST00000595732	Q9P1C3	32.3	0.61	16/28 (57%)	18/28 (64%)	0/28 (0%)	-3
ENST00000418557	Q8ZW23	34.7	0.61	21/57 (37%)	30/57 (53%)	3/57 (5%)	+2
ENST00000556159	Q2YUL9	34.7	0.61	15/42 (36%)	23/42 (55%)	0/42 (0%)	-3
ENST00000507514	O00370	34.7	0.62	15/29 (52%)	18/29 (62%)	0/29 (0%)	+2
ENST00000507044	Q6PJW8	35	0.62	20/51 (39%)	25/51 (49%)	0/51 (0%)	-2
ENST00000631653	Q6ZQ08	37.4	0.62	23/74 (31%)	37/74 (50%)	10/74 (14%)	-3
ENST00000446475	A8MDD0	33.9	0.65	17/50 (34%)	26/50 (52%)	0/50 (0%)	-2
ENST00000499900	Q6Q880	36.6	0.65	26/90 (29%)	41/90 (46%)	15/90 (17%)	-2
ENST00000622621	Q7P112	38.1	0.7	22/49 (45%)	31/49 (63%)	1/49 (2%)	+3
ENST00000634644	A4D2B8	36.2	0.71	16/21 (76%)	18/21 (86%)	2/21 (10%)	+3
ENST00000568324	A5ERU8	36.6	0.72	34/120 (28%)	48/120 (40%)	19/120 (16%)	+2
ENST00000624967	C5D403	34.3	0.73	19/65 (29%)	31/65 (48%)	5/65 (8%)	-3
ENST00000425630	P0C500	37	0.73	22/60 (37%)	28/60 (47%)	6/60 (10%)	-3
ENST00000640078	Q7Z570	38.1	0.74	16/16 (100%)	16/16 (100%)	0/16 (0%)	-3
ENST00000525867	O35728	35.8	0.75	31/87 (36%)	41/87 (47%)	8/87 (9%)	+1
ENST00000609602	B0T8H5	36.6	0.75	18/60 (30%)	32/60 (53%)	2/60 (3%)	-2
ENST00000431020	A3SQG3	37.4	0.75	20/51 (39%)	28/51 (55%)	0/51 (0%)	-3
ENST00000428940	Q28612	37.4	0.75	22/64 (34%)	33/64 (52%)	2/64 (3%)	+3
ENST00000581862	Q7Z5D8	36.6	0.77	21/48 (44%)	25/48 (52%)	9/48 (19%)	-1
ENST00000623297	Q81M96	37.4	0.77	23/94 (24%)	41/94 (44%)	6/94 (6%)	+1
ENST00000342757	Q81M96	37.4	0.77	23/94 (24%)	41/94 (44%)	6/94 (6%)	+1
ENST00000521996	Q6CJT2	35	0.78	16/52 (31%)	31/52 (60%)	5/52 (10%)	+2
ENST00000549354	Q2M2D7	36.6	0.78	19/44 (43%)	29/44 (66%)	0/44 (0%)	+2
ENST00000590137	Q88434	37	0.78	17/47 (36%)	27/47 (57%)	3/47 (6%)	-3
ENST00000638002	P24853	36.2	0.79	26/62 (42%)	30/62 (48%)	10/62 (16%)	-3
ENST00000456688	Q01954	35.8	0.8	22/69 (32%)	28/69 (41%)	0/69 (0%)	+1
ENST00000420823	Q5JPI9	37.4	0.81	18/25 (72%)	20/25 (80%)	0/25 (0%)	-2
ENST00000420902	P11369	37.7	0.81	17/40 (43%)	25/40 (63%)	1/40 (3%)	+3
ENST00000464420	A2WLR5	35.4	0.82	14/29 (48%)	18/29 (62%)	0/29 (0%)	+2
ENST00000359074	P0ADD6	35	0.83	32/112 (29%)	44/112 (39%)	30/112 (27%)	-1
ENST00000588784	O00370	37.4	0.83	19/36 (53%)	25/36 (69%)	0/36 (0%)	+1
ENST00000425668	D4AQ54	36.6	0.84	24/74 (32%)	42/74 (57%)	7/74 (9%)	+1
ENST00000519691	Q0BUV6	36.6	0.85	30/130 (23%)	50/130 (38%)	9/130 (7%)	-3
ENST00000317008	P07293	35.8	0.86	19/55 (35%)	24/55 (44%)	0/55 (0%)	+3
ENST00000397750	Q085S1	36.6	0.86	17/41 (41%)	20/41 (49%)	0/41 (0%)	+2
ENST00000608172	Q9FWX7	35	0.87	15/48 (31%)	27/48 (56%)	0/48 (0%)	+1
ENST00000536835	Q8N769	35	0.87	18/23 (78%)	20/23 (87%)	0/23 (0%)	-2
ENST00000451675	Q04158	33.5	0.88	16/52 (31%)	25/52 (48%)	2/52 (4%)	+2
ENST00000412313	A0LK67	35.4	0.88	19/51 (37%)	29/51 (57%)	0/51 (0%)	+3
ENST00000630139	B3P3W1	35.8	0.88	23/73 (32%)	36/73 (49%)	3/73 (4%)	-1
ENST00000424748	B7GQ76	34.7	0.89	21/67 (31%)	36/67 (54%)	6/67 (9%)	+3
ENST00000437190	Q6PAL1	35	0.89	19/44 (43%)	26/44 (59%)	0/44 (0%)	-2
ENST00000431090	O42896	36.6	0.89	21/55 (38%)	32/55 (58%)	2/55 (4%)	+2
ENST00000515704	Q8W474	34.7	0.9	16/49 (33%)	24/49 (49%)	1/49 (2%)	-1
ENST00000624665	Q04997	35.4	0.9	28/70 (40%)	33/70 (47%)	11/70 (16%)	-3
ENST00000573802	Q7Z1K9	32.3	0.91	21/53 (40%)	26/53 (49%)	7/53 (13%)	+2
ENST00000607928	Q59U81	34.3	0.93	14/44 (32%)	21/44 (48%)	0/44 (0%)	-3
ENST00000567616	B0S0Y8	34.7	0.93	15/43 (35%)	25/43 (58%)	4/43 (9%)	+2
ENST00000435810	Q96518	35	0.94	15/42 (36%)	26/42 (62%)	0/42 (0%)	+3
ENST00000618749	Q54FK1	35.8	0.94	16/50 (32%)	28/50 (56%)	2/50 (4%)	-1
ENST00000602393	P10272	37	0.94	19/49 (39%)	26/49 (53%)	0/49 (0%)	+3
ENST00000518418	Q6WP39	36.6	0.97	28/97 (29%)	44/97 (45%)	5/97 (5%)	-2
ENST00000431737	Q6INC1	36.6	0.97	19/49 (39%)	29/49 (59%)	1/49 (2%)	+1
ENST00000612143	Q00495	37.4	0.97	21/70 (30%)	34/70 (49%)	6/70 (9%)	+1
ENST00000606115	Q6ZN92	35.4	0.98	20/38 (53%)	23/38 (61%)	0/38 (0%)	+1
ENST00000614528	P33304	36.6	0.98	22/69 (32%)	35/69 (51%)	5/69 (7%)	+2
ENST00000382167	Q5SCZ9	35.8	0.99	29/85 (34%)	37/85 (44%)	4/85 (5%)	-3
ENST00000563759	Q9UUA2	36.6	0.99	23/86 (27%)	40/86 (47%)	8/86 (9%)	-3
ENST00000607711	B7K8P1	34.7	1	22/71 (31%)	38/71 (54%)	4/71 (6%)	-3
ENST00000451140	A6UZY0	35.4	1	19/43 (44%)	26/43 (60%)	4/43 (9%)	-2
ENST00000415889	Q9JPB9	35.8	1	17/57 (30%)	26/57 (46%)	0/57 (0%)	-1
ENST00000580134	C1DQM8	36.2	1	19/52 (37%)	26/52 (50%)	1/52 (2%)	+2
ENST00000415469	Q6CW60	36.2	1	23/64 (36%)	33/64 (52%)	7/64 (11%)	-2
ENST00000569618	Q9S9U0	36.2	1	17/55 (31%)	25/55 (45%)	2/55 (4%)	+3
ENST00000591365	Q5RA10	36.6	1	21/63 (33%)	34/63 (54%)	1/63 (2%)	+2
ENST00000563960	Q6MBS3	36.6	1	25/87 (29%)	39/87 (45%)	24/87 (28%)	-2
ENST00000521091	P10272	37	1	19/49 (39%)	26/49 (53%)	0/49 (0%)	+3
ENST00000562167	Q6ZMV9	38.1	1	16/23 (70%)	18/23 (78%)	0/23 (0%)	+3
ENST00000421599	Q5XCD0	33.9	1.1	24/70 (34%)	33/70 (47%)	6/70 (9%)	-3
ENST00000446789	P22636	33.9	1.1	21/84 (25%)	31/84 (37%)	4/84 (5%)	+2
ENST00000527831	Q8NDZ2	33.9	1.1	17/30 (57%)	20/30 (67%)	0/30 (0%)	+3
ENST00000424460	B9L159	34.7	1.1	13/22 (59%)	16/22 (73%)	0/22 (0%)	-1
ENST00000563631	Q9P7J3	35	1.1	22/103 (21%)	46/103 (45%)	13/103 (13%)	+1
ENST00000565978	Q9H1K4	35	1.1	27/90 (30%)	40/90 (44%)	9/90 (10%)	+2
ENST00000582300	Q7V493	35	1.1	22/60 (37%)	32/60 (53%)	11/60 (18%)	-3
ENST00000511194	A9BME3	35.4	1.1	24/66 (36%)	33/66 (50%)	6/66 (9%)	+1
ENST00000425631	Q9LV77	35.8	1.1	17/56 (30%)	31/56 (55%)	5/56 (9%)	+2
ENST00000435062	Q6G4R6	36.2	1.1	18/58 (31%)	28/58 (48%)	4/58 (7%)	-1
ENST00000611525	Q2PZL6	36.6	1.1	32/106 (30%)	49/106 (46%)	6/106 (6%)	+2
ENST00000637046	Q8TPJ2	37.4	1.1	39/144 (27%)	65/144 (45%)	16/144 (11%)	-3
ENST00000420040	Q92526	33.9	1.2	12/25 (48%)	16/25 (64%)	0/25 (0%)	+3
ENST00000514640	Q6ZMV9	35.4	1.2	18/34 (53%)	22/34 (65%)	2/34 (6%)	-1
ENST00000450938	Q4ZHA6	35.4	1.2	20/48 (42%)	26/48 (54%)	1/48 (2%)	-1
ENST00000539813	P77187	35.4	1.2	20/64 (31%)	32/64 (50%)	1/64 (2%)	-2
ENST00000590611	Q6ZMV9	35.8	1.2	15/17 (88%)	15/17 (88%)	0/17 (0%)	-3
ENST00000499194	Q68DQ2	36.6	1.2	20/60 (33%)	35/60 (58%)	0/60 (0%)	+2
ENST00000540687	P10272	37	1.2	19/49 (39%)	26/49 (53%)	0/49 (0%)	+1
ENST00000566457	Q0BQY7	37	1.2	31/114 (27%)	48/114 (42%)	7/114 (6%)	-2
ENST00000453601	Q47UR1	31.6	1.3	15/43 (35%)	23/43 (53%)	1/43 (2%)	-2
ENST00000623705	O32727	33.9	1.3	21/65 (32%)	34/65 (52%)	5/65 (8%)	-2
ENST00000522464	Q8K1N2	34.3	1.3	28/77 (36%)	37/77 (48%)	4/77 (5%)	-2
ENST00000414668	Q9J3N4	34.3	1.3	23/81 (28%)	34/81 (42%)	5/81 (6%)	+2
ENST00000440578	Q9M2Y6	34.3	1.3	16/46 (35%)	24/46 (52%)	0/46 (0%)	-3
ENST00000564549	P29964	35	1.3	21/81 (26%)	35/81 (43%)	4/81 (5%)	+2
ENST00000492522	Q2FNC9	35.8	1.3	26/84 (31%)	38/84 (45%)	6/84 (7%)	+1
ENST00000424958	Q3A1U6	35.8	1.3	21/55 (38%)	31/55 (56%)	5/55 (9%)	+2
ENST00000622794	Q9CEC5	36.6	1.3	15/48 (31%)	28/48 (58%)	3/48 (6%)	+3
ENST00000413221	B8NJG7	36.6	1.3	34/124 (27%)	51/124 (41%)	17/124 (14%)	+1
ENST00000609207	D5USX8	37	1.3	30/107 (28%)	40/107 (37%)	13/107 (12%)	-2
ENST00000551077	O29806	32	1.4	20/60 (33%)	34/60 (57%)	7/60 (12%)	+3
ENST00000453698	Q5XCD0	33.9	1.4	24/70 (34%)	33/70 (47%)	6/70 (9%)	-1
ENST00000411790	B9JZ98	34.7	1.4	19/69 (28%)	34/69 (49%)	5/69 (7%)	-1
ENST00000417483	C5DUI6	35	1.4	27/85 (32%)	41/85 (48%)	2/85 (2%)	+3
ENST00000619314	Q9FWS1	35	1.4	18/50 (36%)	29/50 (58%)	4/50 (8%)	+3
ENST00000504531	Q3JMH0	35	1.4	14/40 (35%)	23/40 (58%)	0/40 (0%)	-2
ENST00000492337	Q1KKS8	35.8	1.4	21/71 (30%)	33/71 (46%)	2/71 (3%)	+3
ENST00000634255	Q54DN6	35.8	1.4	28/79 (35%)	41/79 (52%)	8/79 (10%)	+2
ENST00000441568	H2DH20	36.2	1.4	17/55 (31%)	28/55 (51%)	0/55 (0%)	+2
ENST00000429940	P63136	36.2	1.4	26/83 (31%)	42/83 (51%)	6/83 (7%)	+2
ENST00000570186	Q9ZRT1	37.4	1.4	37/119 (31%)	56/119 (47%)	15/119 (13%)	+1
ENST00000627545	Q1ACF2	32.3	1.5	18/45 (40%)	28/45 (62%)	4/45 (9%)	+1
ENST00000588469	Q9D0P0	33.1	1.5	22/93 (24%)	39/93 (42%)	11/93 (12%)	-3
ENST00000590255	E1B7Q7	34.3	1.5	16/49 (33%)	25/49 (51%)	0/49 (0%)	+2
ENST00000635103	Q96T75	34.3	1.5	19/46 (41%)	27/46 (59%)	0/46 (0%)	+3
ENST00000557121	F4KGD4	34.7	1.5	16/45 (36%)	25/45 (56%)	2/45 (4%)	-3
ENST00000530270	Q5ACP5	34.7	1.5	21/61 (34%)	27/61 (44%)	1/61 (2%)	-1
ENST00000415842	B6H711	35	1.5	17/60 (28%)	33/60 (55%)	16/60 (27%)	+1
ENST00000423984	P0C9B5	35	1.5	21/78 (27%)	34/78 (44%)	13/78 (17%)	-3
ENST00000566533	C5FS55	35.4	1.5	37/140 (26%)	59/140 (42%)	22/140 (16%)	+1
ENST00000421505	A5D7I0	36.2	1.5	25/69 (36%)	39/69 (57%)	5/69 (7%)	+3
ENST00000439559	Q8FS66	36.2	1.5	30/91 (33%)	39/91 (43%)	11/91 (12%)	-1
ENST00000605886	A1Z746	36.6	1.5	19/54 (35%)	29/54 (54%)	1/54 (2%)	-2
ENST00000588701	Q6INA9	37	1.5	30/89 (34%)	37/89 (42%)	13/89 (15%)	-3
ENST00000609097	A4IK74	34.3	1.6	31/117 (26%)	48/117 (41%)	13/117 (11%)	+3
ENST00000441722	P34817	34.3	1.6	29/108 (27%)	45/108 (42%)	12/108 (11%)	+2
ENST00000501169	Q0HTK2	34.7	1.6	14/30 (47%)	19/30 (63%)	0/30 (0%)	+1
ENST00000423197	Q9M015	34.7	1.6	20/63 (32%)	30/63 (48%)	12/63 (19%)	+2
ENST00000428086	A0QQ72	34.7	1.6	19/58 (33%)	29/58 (50%)	2/58 (3%)	+2
ENST00000508112	Q8NAC3	35.4	1.6	22/60 (37%)	30/60 (50%)	6/60 (10%)	+2
ENST00000556736	Q54HB2	35.4	1.6	30/107 (28%)	50/107 (47%)	10/107 (9%)	-3
ENST00000607957	P13485	35.8	1.6	16/42 (38%)	25/42 (60%)	2/42 (5%)	+3
ENST00000521028	B9DI97	35.8	1.6	17/44 (39%)	23/44 (52%)	0/44 (0%)	-2
ENST00000449642	B6HLP5	36.6	1.6	21/67 (31%)	31/67 (46%)	3/67 (4%)	+2
ENST00000512043	Q9ZDK5	32.7	1.7	15/40 (38%)	21/40 (53%)	4/40 (10%)	+2
ENST00000589588	P38626	34.3	1.7	20/59 (34%)	26/59 (44%)	0/59 (0%)	-3
ENST00000501830	P19475	34.3	1.7	28/114 (25%)	47/114 (41%)	18/114 (16%)	-3
ENST00000615682	Q97AH7	34.7	1.7	28/78 (36%)	42/78 (54%)	5/78 (6%)	+2
ENST00000508959	Q8C1Z7	34.7	1.7	27/101 (27%)	45/101 (45%)	8/101 (8%)	-1
ENST00000606645	Q4JV51	34.7	1.7	27/65 (42%)	30/65 (46%)	8/65 (12%)	-1
ENST00000333145	Q148L6	35.8	1.7	27/89 (30%)	48/89 (54%)	7/89 (8%)	+1
ENST00000503073	O95789	36.2	1.7	20/56 (36%)	28/56 (50%)	1/56 (2%)	-3
ENST00000573103	Q839D4	36.6	1.7	20/58 (34%)	26/58 (45%)	2/58 (3%)	-1
ENST00000623760	Q6NYY4	37	1.7	33/126 (26%)	52/126 (41%)	21/126 (17%)	+3
ENST00000605233	B5VKE8	37.7	1.7	15/36 (42%)	25/36 (69%)	0/36 (0%)	-3
ENST00000528204	Q20870	32.7	1.8	23/94 (24%)	40/94 (43%)	13/94 (14%)	-1
ENST00000512417	Q2UPQ4	33.5	1.8	16/56 (29%)	28/56 (50%)	5/56 (9%)	+3
ENST00000617888	Q9CQQ4	33.9	1.8	23/75 (31%)	35/75 (47%)	16/75 (21%)	+2
ENST00000591974	Q2VEE1	34.3	1.8	18/46 (39%)	23/46 (50%)	0/46 (0%)	-3
ENST00000632820	Q9Y2Z0	35	1.8	16/28 (57%)	19/28 (68%)	0/28 (0%)	+2
ENST00000626198	Q856K7	35	1.8	18/52 (35%)	26/52 (50%)	0/52 (0%)	+1
ENST00000445190	Q967F4	35.4	1.8	24/68 (35%)	35/68 (51%)	1/68 (1%)	+1
ENST00000506471	Q8NHM5	35.8	1.8	23/73 (32%)	37/73 (51%)	4/73 (5%)	+1
ENST00000501648	A0JP94	35.8	1.8	20/37 (54%)	26/37 (70%)	2/37 (5%)	+3
ENST00000444433	Q3SNU3	35.8	1.8	25/92 (27%)	45/92 (49%)	2/92 (2%)	-1
ENST00000636317	Q8WWN8	35.8	1.8	16/53 (30%)	28/53 (53%)	0/53 (0%)	+2
ENST00000577781	O96622	35.8	1.8	19/46 (41%)	28/46 (61%)	7/46 (15%)	+3
ENST00000602918	Q4JQW9	35.8	1.8	28/69 (41%)	35/69 (51%)	8/69 (12%)	+1
ENST00000438573	Q1PDG8	32.7	1.9	16/44 (36%)	26/44 (59%)	3/44 (7%)	-3
ENST00000624829	O75920	33.1	1.9	19/37 (51%)	26/37 (70%)	3/37 (8%)	-3
ENST00000418834	A2BR00	33.5	1.9	22/51 (43%)	26/51 (51%)	2/51 (4%)	+3
ENST00000473528	Q1LU68	33.9	1.9	19/66 (29%)	35/66 (53%)	3/66 (5%)	+1
ENST00000409376	Q28106	34.3	1.9	20/75 (27%)	32/75 (43%)	0/75 (0%)	+3
ENST00000565695	B7GL41	34.3	1.9	23/67 (34%)	31/67 (46%)	2/67 (3%)	-3
ENST00000537295	Q3U3D7	34.7	1.9	25/79 (32%)	36/79 (46%)	14/79 (18%)	-1
ENST00000624889	Q9STF3	35.4	1.9	19/48 (40%)	24/48 (50%)	4/48 (8%)	+1
ENST00000601500	Q0RDX2	37.4	1.9	20/54 (37%)	26/54 (48%)	3/54 (6%)	-3
ENST00000522303	I6R1S4	30.4	2	17/45 (38%)	23/45 (51%)	6/45 (13%)	-1
ENST00000510391	O30141	33.1	2	32/94 (34%)	43/94 (46%)	7/94 (7%)	+1
ENST00000559727	C3ZDX5	33.5	2	17/55 (31%)	25/55 (45%)	0/55 (0%)	-2
ENST00000615128	Q9P1Z9	34.7	2	22/68 (32%)	27/68 (40%)	6/68 (9%)	+1
ENST00000612330	Q4L5Q6	35	2	22/79 (28%)	36/79 (46%)	6/79 (8%)	-2
ENST00000597755	P22270	35	2	22/71 (31%)	35/71 (49%)	6/71 (8%)	+2
ENST00000424580	A9NNH7	35	2	27/104 (26%)	40/104 (38%)	4/104 (4%)	-1
ENST00000313737	Q3BPA1	35	2	28/74 (38%)	40/74 (54%)	9/74 (12%)	+3
ENST00000501897	P0DMP4	35.4	2	18/49 (37%)	23/49 (47%)	2/49 (4%)	+3
ENST00000436293	Q148L6	35.8	2	27/89 (30%)	48/89 (54%)	7/89 (8%)	+3
ENST00000468186	A2AXG5	35.8	2	16/43 (37%)	25/43 (58%)	0/43 (0%)	+3
ENST00000435157	A2T6H5	31.6	2.1	24/68 (35%)	31/68 (46%)	6/68 (9%)	+2
ENST00000514984	B8HMM0	32.3	2.1	27/100 (27%)	46/100 (46%)	12/100 (12%)	-3
ENST00000553944	Q3AYE2	32.3	2.1	17/45 (38%)	22/45 (49%)	2/45 (4%)	+3
ENST00000617035	A1WZE9	32.3	2.1	16/44 (36%)	22/44 (50%)	0/44 (0%)	+2
ENST00000528717	A6NJG2	33.1	2.1	28/84 (33%)	40/84 (48%)	10/84 (12%)	-1
ENST00000634979	P54634	34.3	2.1	30/98 (31%)	45/98 (46%)	11/98 (11%)	-3
ENST00000606998	Q9M2Y6	34.7	2.1	17/56 (30%)	29/56 (52%)	0/56 (0%)	-1
ENST00000610945	B1H283	34.7	2.1	24/86 (28%)	36/86 (42%)	18/86 (21%)	-2
ENST00000412736	Q54HB2	35	2.1	30/107 (28%)	50/107 (47%)	10/107 (9%)	-2
ENST00000562231	P19616	35	2.1	24/92 (26%)	43/92 (47%)	6/92 (7%)	+2
ENST00000506431	Q7M6Z5	35.8	2.1	17/39 (44%)	22/39 (56%)	0/39 (0%)	-1
ENST00000446102	B1ZB18	34.3	2.2	22/93 (24%)	38/93 (41%)	10/93 (11%)	-2
ENST00000566170	P54756	34.3	2.2	22/61 (36%)	32/61 (52%)	2/61 (3%)	-3
ENST00000606662	C1F9K5	35	2.2	22/61 (36%)	30/61 (49%)	0/61 (0%)	+2
ENST00000440955	Q2T9K0	35.4	2.2	17/28 (61%)	19/28 (68%)	0/28 (0%)	-3
ENST00000602934	P03311	35.8	2.2	30/77 (39%)	40/77 (52%)	12/77 (16%)	+3
ENST00000589556	B0TW44	32.3	2.3	18/40 (45%)	24/40 (60%)	6/40 (15%)	+2
ENST00000400178	P32646	33.1	2.3	15/58 (26%)	31/58 (53%)	1/58 (2%)	+3
ENST00000434301	F8JJ27	35	2.3	17/47 (36%)	28/47 (60%)	1/47 (2%)	-2
ENST00000461291	Q5T7N2	37	2.3	15/43 (35%)	22/43 (51%)	0/43 (0%)	-3
ENST00000640420	B7VLD2	33.1	2.4	14/36 (39%)	24/36 (67%)	1/36 (3%)	-3
ENST00000519981	Q0MQD6	33.9	2.4	16/41 (39%)	23/41 (56%)	0/41 (0%)	-1
ENST00000449298	Q6BJF7	35	2.4	24/73 (33%)	37/73 (51%)	9/73 (12%)	-3
ENST00000414116	Q10J20	35	2.4	23/72 (32%)	39/72 (54%)	8/72 (11%)	-2
ENST00000567837	Q8R508	36.2	2.4	16/50 (32%)	26/50 (52%)	0/50 (0%)	+1
ENST00000571619	Q5AV02	33.1	2.5	15/43 (35%)	22/43 (51%)	0/43 (0%)	+2
ENST00000585193	Q94FN2	33.1	2.5	16/36 (44%)	23/36 (64%)	2/36 (6%)	+2
ENST00000412181	P37203	33.1	2.5	15/47 (32%)	21/47 (45%)	0/47 (0%)	-3
ENST00000635225	O00370	34.3	2.5	15/58 (26%)	32/58 (55%)	5/58 (9%)	-2
ENST00000587267	A3Q146	34.3	2.5	20/44 (45%)	26/44 (59%)	3/44 (7%)	-2
ENST00000562549	Q555Z5	34.3	2.5	18/53 (34%)	30/53 (57%)	5/53 (9%)	-2
ENST00000577573	Q044H9	35	2.5	15/37 (41%)	20/37 (54%)	0/37 (0%)	+1
ENST00000610085	Q60246	35	2.5	24/73 (33%)	35/73 (48%)	10/73 (14%)	+3
ENST00000455366	Q5APC8	35	2.5	22/76 (29%)	36/76 (47%)	3/76 (4%)	-3
ENST00000409610	Q8H4D4	36.2	2.5	17/63 (27%)	31/63 (49%)	3/63 (5%)	+2
ENST00000623646	Q9CEC5	36.6	2.5	15/48 (31%)	28/48 (58%)	3/48 (6%)	+3
ENST00000603982	P17962	33.5	2.6	12/28 (43%)	21/28 (75%)	0/28 (0%)	-3
ENST00000419458	Q9H606	33.9	2.6	20/30 (67%)	24/30 (80%)	1/30 (3%)	-2
ENST00000424852	Q6DIC0	34.3	2.6	31/98 (32%)	47/98 (48%)	18/98 (18%)	-3
ENST00000620617	Q3SLF4	34.3	2.6	23/75 (31%)	34/75 (45%)	0/75 (0%)	+2
ENST00000409786	P15085	35	2.6	33/117 (28%)	48/117 (41%)	23/117 (20%)	-1
ENST00000607251	B5EI57	35.4	2.6	17/41 (41%)	23/41 (56%)	1/41 (2%)	-1
ENST00000314040	G5EGA3	36.2	2.6	41/119 (34%)	55/119 (46%)	18/119 (15%)	+2
ENST00000410948	P03949	30	2.7	13/32 (41%)	21/32 (66%)	1/32 (3%)	+1
ENST00000507600	C1F3Q7	32	2.7	25/69 (36%)	35/69 (51%)	12/69 (17%)	+2
ENST00000533146	Q5QZ32	32.3	2.7	21/62 (34%)	32/62 (52%)	4/62 (6%)	+3
ENST00000521242	Q9QYK9	32.7	2.7	18/64 (28%)	28/64 (44%)	6/64 (9%)	+3
ENST00000455810	Q5BIM1	33.5	2.7	16/46 (35%)	24/46 (52%)	0/46 (0%)	-3
ENST00000618431	B3QYR1	33.9	2.7	14/32 (44%)	21/32 (66%)	0/32 (0%)	-1
ENST00000566366	Q9Z701	34.3	2.7	23/74 (31%)	30/74 (41%)	14/74 (19%)	-3
ENST00000521404	Q54HB2	34.3	2.7	32/112 (29%)	53/112 (47%)	11/112 (10%)	-2
ENST00000545582	Q1RHB9	34.7	2.7	24/93 (26%)	46/93 (49%)	10/93 (11%)	-1
ENST00000635845	Q47N93	34.7	2.7	15/43 (35%)	23/43 (53%)	0/43 (0%)	+3
ENST00000412578	Q0J3D9	35.8	2.7	27/89 (30%)	37/89 (42%)	24/89 (27%)	-3
ENST00000627862	Q6ZRI6	33.5	2.8	20/65 (31%)	33/65 (51%)	3/65 (5%)	+2
ENST00000448744	Q8F9L0	34.7	2.8	27/79 (34%)	42/79 (53%)	10/79 (13%)	-2
ENST00000566527	O00370	34.7	2.8	17/27 (63%)	22/27 (81%)	1/27 (4%)	-2
ENST00000574180	E9Q634	34.7	2.8	17/39 (44%)	23/39 (59%)	6/39 (15%)	+3
ENST00000421538	Q2K4M8	35.4	2.8	15/46 (33%)	22/46 (48%)	0/46 (0%)	+1
ENST00000447211	Q7YR34	36.2	2.8	33/126 (26%)	57/126 (45%)	42/126 (33%)	-1
ENST00000522060	Q90417	33.1	2.9	23/80 (29%)	35/80 (44%)	9/80 (11%)	-1
ENST00000446281	Q9Y7B3	33.9	2.9	19/49 (39%)	27/49 (55%)	3/49 (6%)	+1
ENST00000449111	Q96NF6	35	2.9	17/25 (68%)	20/25 (80%)	1/25 (4%)	-2
ENST00000444416	Q494U1	35.4	2.9	20/59 (34%)	27/59 (46%)	5/59 (8%)	+2
ENST00000437023	Q7YR34	36.2	2.9	33/126 (26%)	57/126 (45%)	42/126 (33%)	-1
ENST00000454129	Q7YR34	36.2	2.9	33/126 (26%)	57/126 (45%)	42/126 (33%)	-1
ENST00000443641	Q7YR34	36.2	2.9	33/126 (26%)	57/126 (45%)	42/126 (33%)	-1
ENST00000436512	Q7YR34	36.2	2.9	33/126 (26%)	57/126 (45%)	42/126 (33%)	-1
ENST00000507476	B4S3X4	32.7	3	16/45 (36%)	23/45 (51%)	4/45 (9%)	+2
ENST00000449144	Q3ULG3	32.7	3	20/47 (43%)	26/47 (55%)	4/47 (9%)	-2
ENST00000512246	Q2S0W8	33.5	3	25/89 (28%)	39/89 (44%)	5/89 (6%)	+1
ENST00000512572	Q26240	33.9	3	16/48 (33%)	28/48 (58%)	0/48 (0%)	+3
ENST00000423408	Q89KU5	33.9	3	20/52 (38%)	27/52 (52%)	3/52 (6%)	+2
ENST00000605901	Q87L91	34.7	3	14/28 (50%)	19/28 (68%)	0/28 (0%)	+2
ENST00000544557	A4XYC6	33.1	3.1	19/50 (38%)	26/50 (52%)	3/50 (6%)	+3
ENST00000634327	Q95WU5	33.9	3.1	27/93 (29%)	37/93 (40%)	22/93 (24%)	+2
ENST00000502390	Q83MD3	35.8	3.1	17/53 (32%)	27/53 (51%)	7/53 (13%)	+3
ENST00000549896	K7FSQ4	29.6	3.2	10/21 (48%)	16/21 (76%)	0/21 (0%)	+3
ENST00000447911	Q9QWM1	33.1	3.2	27/106 (25%)	44/106 (42%)	24/106 (23%)	+3
ENST00000499662	A8GV08	34.7	3.2	13/30 (43%)	17/30 (57%)	0/30 (0%)	+2
ENST00000426112	Q8JVC2	35.8	3.2	28/90 (31%)	41/90 (46%)	15/90 (17%)	+1
ENST00000623027	Q6AE21	36.2	3.2	18/44 (41%)	27/44 (61%)	0/44 (0%)	+2
ENST00000421520	Q7YR34	36.2	3.2	33/126 (26%)	57/126 (45%)	42/126 (33%)	-1
ENST00000549804	B0Y4D6	37	3.2	26/73 (36%)	39/73 (53%)	4/73 (5%)	-3
ENST00000629872	A7VN14	31.6	3.3	19/65 (29%)	28/65 (43%)	13/65 (20%)	+1
ENST00000641932	B8F8N4	33.5	3.3	13/25 (52%)	18/25 (72%)	0/25 (0%)	+2
ENST00000568143	Q6ME50	33.5	3.3	14/41 (34%)	22/41 (54%)	0/41 (0%)	+2
ENST00000635002	Q8LLR0	33.5	3.3	18/44 (41%)	23/44 (52%)	2/44 (5%)	+3
ENST00000412690	A2VEC9	33.5	3.3	39/125 (31%)	52/125 (42%)	9/125 (7%)	-2
ENST00000507482	Q0HXU7	33.5	3.3	17/60 (28%)	32/60 (53%)	1/60 (2%)	+3
ENST00000520714	Q8GYU3	34.3	3.3	18/34 (53%)	19/34 (56%)	8/34 (24%)	+1
ENST00000437900	A0A393	34.7	3.3	13/37 (35%)	22/37 (59%)	0/37 (0%)	+2
ENST00000583687	B8D0T8	33.1	3.4	25/76 (33%)	40/76 (53%)	2/76 (3%)	+1
ENST00000608741	Q6CM10	33.1	3.4	23/69 (33%)	34/69 (49%)	6/69 (9%)	-2
ENST00000519709	Q54HB2	34.3	3.4	32/112 (29%)	53/112 (47%)	11/112 (10%)	-3
ENST00000641468	P54275	34.3	3.4	20/48 (42%)	27/48 (56%)	9/48 (19%)	+2
ENST00000554640	Q74ZM2	35	3.4	24/83 (29%)	36/83 (43%)	20/83 (24%)	+3
ENST00000468646	Q25490	35.4	3.4	21/77 (27%)	40/77 (52%)	7/77 (9%)	+3
ENST00000588845	Q24498	32	3.5	17/42 (40%)	23/42 (55%)	5/42 (12%)	+2
ENST00000591489	Q9Y7M1	32.3	3.5	30/83 (36%)	44/83 (53%)	11/83 (13%)	+1
ENST00000483342	A4R0R0	34.3	3.5	17/48 (35%)	25/48 (52%)	0/48 (0%)	-2
ENST00000566733	Q8N976	35	3.5	16/27 (59%)	21/27 (78%)	0/27 (0%)	-2
ENST00000618151	F1CMX6	35	3.5	23/70 (33%)	34/70 (49%)	10/70 (14%)	-2
ENST00000564697	A0A443HK66	34.7	3.6	27/72 (38%)	35/72 (49%)	11/72 (15%)	-2
ENST00000564809	Q4WLY1	35	3.6	20/45 (44%)	27/45 (60%)	1/45 (2%)	+1
ENST00000461864	Q32ZH9	31.2	3.7	14/38 (37%)	20/38 (53%)	0/38 (0%)	-1
ENST00000585897	C9JLW8	32.3	3.7	20/47 (43%)	26/47 (55%)	3/47 (6%)	+3
ENST00000613170	Q75AC3	33.5	3.7	16/41 (39%)	25/41 (61%)	4/41 (10%)	-2
ENST00000522279	Q684R7	33.9	3.7	17/58 (29%)	29/58 (50%)	0/58 (0%)	-2
ENST00000417947	Q9ZBL1	34.3	3.7	15/41 (37%)	22/41 (54%)	4/41 (10%)	-3
ENST00000431188	Q494U1	35.4	3.7	20/59 (34%)	27/59 (46%)	5/59 (8%)	+1
ENST00000431923	Q8VVE3	31.6	3.8	14/37 (38%)	17/37 (46%)	0/37 (0%)	+1
ENST00000447171	Q8FQS7	33.1	3.8	20/68 (29%)	35/68 (51%)	5/68 (7%)	+3
ENST00000449351	Q60AX5	33.1	3.8	24/61 (39%)	30/61 (49%)	5/61 (8%)	-3
ENST00000626109	A8FPK4	33.9	3.8	16/40 (40%)	22/40 (55%)	3/40 (8%)	+3
ENST00000634643	Q01901	33.9	3.8	17/55 (31%)	25/55 (45%)	2/55 (4%)	+1
ENST00000418015	Q95JR0	34.3	3.8	21/59 (36%)	32/59 (54%)	3/59 (5%)	+2
ENST00000452996	Q8GZA8	33.1	3.9	15/29 (52%)	16/29 (55%)	5/29 (17%)	-2
ENST00000637560	Q9CU65	33.9	3.9	13/29 (45%)	18/29 (62%)	0/29 (0%)	+3
ENST00000345111	Q9A9E9	33.9	3.9	18/62 (29%)	33/62 (53%)	5/62 (8%)	+1
ENST00000558963	B9DFU2	35	3.9	19/63 (30%)	37/63 (59%)	6/63 (10%)	+1
ENST00000428667	Q6ZSR6	32	4	14/20 (70%)	15/20 (75%)	0/20 (0%)	+2
ENST00000565742	A8FC15	33.5	4	18/48 (38%)	25/48 (52%)	3/48 (6%)	+2
ENST00000422917	A2CI35	33.9	4	21/63 (33%)	36/63 (57%)	5/63 (8%)	-2
ENST00000561476	P47776	35	4	16/49 (33%)	24/49 (49%)	0/49 (0%)	+1
ENST00000617896	P51726	33.1	4.1	16/28 (57%)	21/28 (75%)	1/28 (4%)	-3
ENST00000451116	P45363	35	4.1	26/71 (37%)	34/71 (48%)	9/71 (13%)	-2
ENST00000601203	O00370	35.8	4.1	16/27 (59%)	19/27 (70%)	0/27 (0%)	+1
ENST00000601841	C0HJM4	31.6	4.2	15/39 (38%)	18/39 (46%)	1/39 (3%)	+1
ENST00000537366	Q8SS83	32	4.2	17/52 (33%)	26/52 (50%)	0/52 (0%)	+3
ENST00000623256	Q6A8K8	32.7	4.2	23/77 (30%)	34/77 (44%)	8/77 (10%)	+3
ENST00000565575	Q75W54	33.1	4.2	17/49 (35%)	26/49 (53%)	4/49 (8%)	+1
ENST00000500527	P43137	33.1	4.2	15/46 (33%)	23/46 (50%)	0/46 (0%)	+3
ENST00000637770	Q6C7C0	33.5	4.2	25/67 (37%)	28/67 (42%)	6/67 (9%)	+3
ENST00000532564	Q1IXK7	33.5	4.2	23/69 (33%)	29/69 (42%)	14/69 (20%)	+2
ENST00000624111	P0DMU3	33.9	4.2	17/43 (40%)	24/43 (56%)	0/43 (0%)	-1
ENST00000615176	Q1RJS2	34.3	4.2	31/115 (27%)	45/115 (39%)	26/115 (23%)	+1
ENST00000642113	O31952	34.7	4.2	23/72 (32%)	33/72 (46%)	3/72 (4%)	+1
ENST00000635639	B2IE09	33.1	4.3	23/71 (32%)	29/71 (41%)	1/71 (1%)	-2
ENST00000615017	Q608P0	32.7	4.4	26/79 (33%)	36/79 (46%)	3/79 (4%)	+2
ENST00000427394	Q86UX2	34.3	4.4	19/46 (41%)	26/46 (57%)	4/46 (9%)	-3
ENST00000541282	Q8D2K6	34.3	4.4	24/100 (24%)	42/100 (42%)	6/100 (6%)	-2
ENST00000433310	P85298	36.2	4.4	16/26 (62%)	18/26 (69%)	0/26 (0%)	+2
ENST00000617440	A4XSD1	32.7	4.5	15/41 (37%)	22/41 (54%)	4/41 (10%)	-1
ENST00000594189	B4EWW4	33.1	4.5	18/64 (28%)	30/64 (47%)	5/64 (8%)	-3
ENST00000608615	O16207	32.3	4.6	19/57 (33%)	30/57 (53%)	8/57 (14%)	+3
ENST00000632503	Q8JXK7	33.9	4.6	27/93 (29%)	42/93 (45%)	16/93 (17%)	-3
ENST00000609661	Q89WM8	33.9	4.6	16/45 (36%)	24/45 (53%)	0/45 (0%)	+2
ENST00000635900	Q54BM8	33.9	4.6	19/57 (33%)	27/57 (47%)	1/57 (2%)	+1
ENST00000622079	C0HKR1	30.4	4.7	14/35 (40%)	21/35 (60%)	0/35 (0%)	+2
ENST00000541707	P52039	32.7	4.7	20/56 (36%)	29/56 (52%)	3/56 (5%)	-3
ENST00000551075	A4D2B8	33.1	4.7	13/19 (68%)	14/19 (74%)	0/19 (0%)	+2
ENST00000501173	Q5ZJY3	33.1	4.7	18/49 (37%)	23/49 (47%)	8/49 (16%)	-1
ENST00000574098	P97459	34.7	4.7	26/74 (35%)	34/74 (46%)	4/74 (5%)	+3
ENST00000528549	Q924T7	35.4	4.7	22/59 (37%)	29/59 (49%)	2/59 (3%)	-2
ENST00000443034	P0AAA5	30	4.8	11/28 (39%)	17/28 (61%)	0/28 (0%)	+2
ENST00000619319	P46680	32	4.8	24/92 (26%)	44/92 (48%)	18/92 (20%)	-1
ENST00000638039	P35150	32.7	4.8	15/23 (65%)	18/23 (78%)	0/23 (0%)	-3
ENST00000505448	O66818	34.7	4.8	30/106 (28%)	50/106 (47%)	18/106 (17%)	+2
ENST00000631594	Q56211	35.4	4.8	23/59 (39%)	30/59 (51%)	1/59 (2%)	+2
ENST00000604981	P91645	32.3	4.9	21/55 (38%)	28/55 (51%)	1/55 (2%)	-2
ENST00000315302	Q618H8	34.7	4.9	20/63 (32%)	31/63 (49%)	7/63 (11%)	-2
ENST00000495287	Q6UDI4	35.4	4.9	22/49 (45%)	26/49 (53%)	4/49 (8%)	-1
ENST00000593779	Q8G700	33.1	5	28/105 (27%)	41/105 (39%)	11/105 (10%)	+1
ENST00000536896	Q6AP70	33.5	5	22/65 (34%)	32/65 (49%)	4/65 (6%)	-2
ENST00000442525	P36368	33.9	5	22/70 (31%)	36/70 (51%)	6/70 (9%)	+3
ENST00000592712	A9IIC5	33.9	5	33/105 (31%)	40/105 (38%)	14/105 (13%)	+2
ENST00000566232	O15105	34.3	5	24/57 (42%)	28/57 (49%)	1/57 (2%)	-1
ENST00000419895	C0H3Q3	31.2	5.1	13/29 (45%)	19/29 (66%)	0/29 (0%)	+1
ENST00000631195	A6T7B9	32.3	5.1	16/47 (34%)	24/47 (51%)	1/47 (2%)	-2
ENST00000640557	B2UA12	33.1	5.1	14/36 (39%)	19/36 (53%)	0/36 (0%)	-1
ENST00000567574	Q29HZ1	33.5	5.1	26/96 (27%)	43/96 (45%)	14/96 (15%)	-1
ENST00000607830	Q7MR25	32.7	5.2	20/48 (42%)	26/48 (54%)	4/48 (8%)	-1
ENST00000499425	C6BZY6	33.5	5.2	13/40 (33%)	20/40 (50%)	0/40 (0%)	+3
ENST00000600140	Q2RIS7	34.7	5.2	17/43 (40%)	25/43 (58%)	5/43 (12%)	+1
ENST00000587320	B4SAI2	35	5.2	30/107 (28%)	48/107 (45%)	7/107 (7%)	+1
ENST00000397787	Q6C3D7	35	5.2	22/67 (33%)	35/67 (52%)	5/67 (7%)	+1
ENST00000580139	C4XMZ1	33.5	5.3	18/37 (49%)	20/37 (54%)	0/37 (0%)	-2
ENST00000421051	B9KFL4	33.5	5.3	20/58 (34%)	29/58 (50%)	7/58 (12%)	-2
ENST00000616163	P14323	34.7	5.3	19/52 (37%)	27/52 (52%)	3/52 (6%)	-2
ENST00000451706	B2G5I8	32.7	5.4	18/44 (41%)	24/44 (55%)	4/44 (9%)	+2
ENST00000499910	P30632	32.7	5.4	26/69 (38%)	36/69 (52%)	7/69 (10%)	-3
ENST00000635173	O87627	33.1	5.4	32/122 (26%)	47/122 (39%)	4/122 (3%)	+3
ENST00000519461	C4LE79	33.1	5.4	13/30 (43%)	18/30 (60%)	0/30 (0%)	-1
ENST00000418050	Q9VUY0	33.5	5.4	13/35 (37%)	19/35 (54%)	0/35 (0%)	-3
ENST00000640362	A8YUW0	34.7	5.4	21/63 (33%)	34/63 (54%)	8/63 (13%)	-1
ENST00000634974	Q9NV39	32.3	5.5	21/59 (36%)	24/59 (41%)	6/59 (10%)	-2
ENST00000444188	Q812E4	32.7	5.5	26/100 (26%)	44/100 (44%)	9/100 (9%)	+2
ENST00000342584	Q5PAY0	33.9	5.5	23/113 (20%)	43/113 (38%)	8/113 (7%)	-1
ENST00000618896	Q8CIR4	33.9	5.5	19/77 (25%)	37/77 (48%)	0/77 (0%)	-2
ENST00000443018	F4KEL0	34.7	5.5	21/59 (36%)	30/59 (51%)	3/59 (5%)	-3
ENST00000412654	B2AG85	35	5.5	19/50 (38%)	27/50 (54%)	6/50 (12%)	+3
ENST00000447078	Q01886	31.6	5.6	16/48 (33%)	26/48 (54%)	1/48 (2%)	+2
ENST00000434537	A0A393	34.7	5.6	13/37 (35%)	22/37 (59%)	0/37 (0%)	+3
ENST00000557691	Q5JTZ5	31.2	5.7	18/61 (30%)	33/61 (54%)	12/61 (20%)	+1
ENST00000414584	B7KIQ6	32	5.7	14/27 (52%)	17/27 (63%)	0/27 (0%)	-3
ENST00000614441	A6H7I5	32	5.7	23/63 (37%)	27/63 (43%)	15/63 (24%)	+2
ENST00000603261	P95907	32	5.7	13/28 (46%)	17/28 (61%)	0/28 (0%)	+2
ENST00000478759	Q66DD5	32.3	5.7	18/43 (42%)	25/43 (58%)	5/43 (12%)	-3
ENST00000522541	O74630	32.3	5.7	25/86 (29%)	42/86 (49%)	3/86 (3%)	-1
ENST00000502463	Q0AHY0	34.3	5.7	17/53 (32%)	27/53 (51%)	0/53 (0%)	-2
ENST00000441379	Q01285	34.3	5.7	35/101 (35%)	42/101 (42%)	18/101 (18%)	+1
ENST00000582727	Q17RF5	31.6	5.8	21/58 (36%)	28/58 (48%)	4/58 (7%)	-2
ENST00000495430	Q93Y06	32.3	5.8	18/47 (38%)	26/47 (55%)	3/47 (6%)	+3
ENST00000568861	Q9VUC6	32.7	5.8	19/51 (37%)	26/51 (51%)	3/51 (6%)	+3
ENST00000508406	Q96MD7	33.5	5.8	20/51 (39%)	26/51 (51%)	4/51 (8%)	+2
ENST00000517635	Q9X5E7	33.9	5.8	28/84 (33%)	37/84 (44%)	10/84 (12%)	-2
ENST00000452714	Q6ZN84	34.3	5.8	27/75 (36%)	36/75 (48%)	1/75 (1%)	-1
ENST00000602455	P78716	34.7	5.8	22/66 (33%)	37/66 (56%)	2/66 (3%)	+1
ENST00000606274	Q6W8W3	35.4	5.8	37/129 (29%)	51/129 (40%)	22/129 (17%)	+2
ENST00000448117	Q54P56	31.2	5.9	24/115 (21%)	46/115 (40%)	15/115 (13%)	-2
ENST00000577700	Q8ES96	34.7	5.9	17/47 (36%)	23/47 (49%)	0/47 (0%)	+1
ENST00000600155	Q9GLX8	32.7	6	18/60 (30%)	32/60 (53%)	1/60 (2%)	+1
ENST00000427819	P09282	33.9	6	23/94 (24%)	40/94 (43%)	3/94 (3%)	-2
ENST00000475816	Q5SPJ8	31.2	6.1	15/38 (39%)	23/38 (61%)	0/38 (0%)	+3
ENST00000453015	B7LWK4	31.6	6.1	12/26 (46%)	19/26 (73%)	1/26 (4%)	+3
ENST00000598170	P22079	33.5	6.1	19/44 (43%)	24/44 (55%)	0/44 (0%)	+3
ENST00000445000	Q87L91	34.7	6.1	14/28 (50%)	19/28 (68%)	0/28 (0%)	+1
ENST00000602933	P10611	31.6	6.2	14/22 (64%)	15/22 (68%)	0/22 (0%)	+1
ENST00000517675	C4LE79	33.1	6.2	13/30 (43%)	18/30 (60%)	0/30 (0%)	-3
ENST00000428862	B9JEW2	33.5	6.2	18/45 (40%)	31/45 (69%)	3/45 (7%)	-3
ENST00000419373	P0DKI7	34.3	6.2	13/41 (32%)	24/41 (59%)	0/41 (0%)	+3
ENST00000531784	P33640	32.7	6.3	18/40 (45%)	24/40 (60%)	2/40 (5%)	+3
ENST00000607733	Q5N1G4	33.9	6.3	26/76 (34%)	36/76 (47%)	3/76 (4%)	-2
ENST00000603175	O75691	34.3	6.3	18/51 (35%)	26/51 (51%)	0/51 (0%)	+2
ENST00000631092	Q2GLS9	29.6	6.4	12/41 (29%)	21/41 (51%)	0/41 (0%)	-3
ENST00000583462	Q96FH0	30.8	6.4	13/29 (45%)	17/29 (59%)	0/29 (0%)	-2
ENST00000635423	A1KRG3	32	6.4	20/55 (36%)	27/55 (49%)	5/55 (9%)	-1
ENST00000625390	Q9SJ23	32	6.4	13/23 (57%)	18/23 (78%)	0/23 (0%)	-2
ENST00000440404	P10076	33.5	6.4	21/53 (40%)	26/53 (49%)	2/53 (4%)	+3
ENST00000608941	Q16821	33.5	6.4	12/26 (46%)	19/26 (73%)	2/26 (8%)	-2
ENST00000605849	Q6T1W6	34.3	6.4	28/88 (32%)	44/88 (50%)	16/88 (18%)	+3
ENST00000557359	P03222	34.7	6.4	18/47 (38%)	26/47 (55%)	0/47 (0%)	-2
ENST00000577551	B6HFS8	32.7	6.5	16/45 (36%)	26/45 (58%)	1/45 (2%)	-3
ENST00000566372	P25841	32.7	6.5	17/46 (37%)	22/46 (48%)	0/46 (0%)	-1
ENST00000490950	Q6B8U1	32.7	6.6	16/56 (29%)	30/56 (54%)	0/56 (0%)	+2
ENST00000583490	A7F7H0	33.9	6.6	15/42 (36%)	22/42 (52%)	8/42 (19%)	-3
ENST00000512517	O60281	34.3	6.7	21/63 (33%)	37/63 (59%)	6/63 (10%)	-1
ENST00000625005	Q9K8V3	32.3	6.8	18/48 (38%)	23/48 (48%)	0/48 (0%)	-3
ENST00000626601	A0A2Z5TTA9	32.3	6.8	23/77 (30%)	36/77 (47%)	10/77 (13%)	+2
ENST00000617777	A6X0W8	32.3	6.8	14/35 (40%)	18/35 (51%)	0/35 (0%)	+1
ENST00000442751	P27619	32.7	6.8	20/49 (41%)	25/49 (51%)	1/49 (2%)	+1
ENST00000420529	P74945	32.3	7	22/58 (38%)	29/58 (50%)	2/58 (3%)	-3
ENST00000636421	Q9VRM7	33.5	7	14/46 (30%)	26/46 (57%)	0/46 (0%)	-3
ENST00000558441	Q9VC45	33.9	7	33/121 (27%)	49/121 (40%)	14/121 (12%)	+2
ENST00000638195	Q9LZW9	34.3	7	19/67 (28%)	33/67 (49%)	3/67 (4%)	+1
ENST00000568394	P55012	34.7	7	21/51 (41%)	25/51 (49%)	7/51 (14%)	+2
ENST00000545308	F4K2K3	31.6	7.1	18/54 (33%)	26/54 (48%)	3/54 (6%)	+3
ENST00000567820	P16553	32.3	7.1	27/95 (28%)	42/95 (44%)	8/95 (8%)	+3
ENST00000515376	O73791	32.3	7.1	28/102 (27%)	44/102 (43%)	18/102 (18%)	+3
ENST00000565797	Q9B8C8	32.7	7.1	22/59 (37%)	34/59 (58%)	3/59 (5%)	-3
ENST00000640097	P34036	32.7	7.1	15/39 (38%)	22/39 (56%)	0/39 (0%)	+3
ENST00000508110	Q8Z167	32.7	7.1	15/36 (42%)	21/36 (58%)	0/36 (0%)	+2
ENST00000606227	Q2T9K0	34.3	7.1	15/24 (63%)	16/24 (67%)	0/24 (0%)	+2
ENST00000551631	Q5XI96	34.7	7.1	18/47 (38%)	24/47 (51%)	1/47 (2%)	+3
ENST00000432473	A4YD82	30.4	7.2	15/38 (39%)	21/38 (55%)	3/38 (8%)	-2
ENST00000602773	A0R0S5	32	7.2	14/36 (39%)	21/36 (58%)	3/36 (8%)	-2
ENST00000250776	P49691	32	7.2	17/45 (38%)	24/45 (53%)	0/45 (0%)	+2
ENST00000425277	Q8N4L4	33.1	7.2	12/20 (60%)	16/20 (80%)	0/20 (0%)	+2
ENST00000564834	Q96F63	33.1	7.2	19/48 (40%)	23/48 (48%)	0/48 (0%)	+2
ENST00000567381	C5C7X9	33.9	7.2	16/44 (36%)	25/44 (57%)	2/44 (5%)	+1
ENST00000610658	D4GW73	33.9	7.2	21/56 (38%)	26/56 (46%)	0/56 (0%)	+1
ENST00000427145	Q54W36	33.9	7.2	19/52 (37%)	27/52 (52%)	1/52 (2%)	-1
ENST00000456049	A4J2F8	34.3	7.2	18/58 (31%)	28/58 (48%)	5/58 (9%)	+3
ENST00000508517	Q1E6Q3	31.2	7.3	21/52 (40%)	25/52 (48%)	5/52 (10%)	-1
ENST00000562989	O33732	33.5	7.3	17/50 (34%)	24/50 (48%)	0/50 (0%)	-3
ENST00000564455	Q61194	30.8	7.4	12/20 (60%)	15/20 (75%)	0/20 (0%)	+1
ENST00000520913	A3MA25	31.2	7.4	12/31 (39%)	18/31 (58%)	0/31 (0%)	+2
ENST00000630612	B1MLL3	32.7	7.4	15/48 (31%)	24/48 (50%)	1/48 (2%)	+1
ENST00000564021	Q5Z1K7	33.1	7.5	16/58 (28%)	33/58 (57%)	3/58 (5%)	-2
ENST00000505663	Q8NUI7	33.5	7.5	20/53 (38%)	25/53 (47%)	2/53 (4%)	-2
ENST00000561598	Q04832	34.3	7.5	32/91 (35%)	39/91 (43%)	14/91 (15%)	-3
ENST00000418237	O00370	31.6	7.6	19/41 (46%)	23/41 (56%)	11/41 (27%)	+2
ENST00000427796	O67427	32	7.6	13/27 (48%)	17/27 (63%)	0/27 (0%)	-1
ENST00000501965	Q93N69	32.3	7.6	14/49 (29%)	25/49 (51%)	0/49 (0%)	-1
ENST00000499948	P33302	33.5	7.7	15/43 (35%)	20/43 (47%)	0/43 (0%)	+3
ENST00000565862	Q6Y306	34.7	7.7	20/50 (40%)	25/50 (50%)	2/50 (4%)	+2
ENST00000276770	Q9BZ97	29.6	7.8	13/24 (54%)	18/24 (75%)	0/24 (0%)	+1
ENST00000599641	O42773	32.7	7.8	16/51 (31%)	24/51 (47%)	4/51 (8%)	-3
ENST00000596112	Q4FTX3	33.1	7.8	25/79 (32%)	38/79 (48%)	1/79 (1%)	-2
ENST00000604992	Q95EF3	33.9	7.8	29/95 (31%)	40/95 (42%)	4/95 (4%)	-3
ENST00000420866	A0L667	34.3	7.8	35/107 (33%)	43/107 (40%)	10/107 (9%)	-3
ENST00000421998	P31872	32.7	8	29/103 (28%)	45/103 (44%)	11/103 (11%)	+2
ENST00000591368	B4KPG8	31.6	8.1	16/41 (39%)	25/41 (61%)	1/41 (2%)	+2
ENST00000623892	Q28371	32.3	8.1	21/98 (21%)	39/98 (40%)	13/98 (13%)	-1
ENST00000413628	P14712	33.9	8.1	21/57 (37%)	29/57 (51%)	8/57 (14%)	+1
ENST00000604271	B3PRZ4	34.3	8.1	21/80 (26%)	37/80 (46%)	0/80 (0%)	-1
ENST00000620192	B4SDV3	34.3	8.1	26/107 (24%)	48/107 (45%)	7/107 (7%)	-2
ENST00000561344	Q03254	32.3	8.2	16/51 (31%)	24/51 (47%)	0/51 (0%)	+2
ENST00000564211	Q9FEC1	33.1	8.2	17/52 (33%)	24/52 (46%)	0/52 (0%)	+3
ENST00000569373	P58881	33.5	8.2	18/41 (44%)	20/41 (49%)	2/41 (5%)	+1
ENST00000558822	A7L2Z6	33.5	8.3	21/53 (40%)	26/53 (49%)	7/53 (13%)	+3
ENST00000484933	Q8EQA9	33.9	8.3	21/54 (39%)	29/54 (54%)	1/54 (2%)	-3
ENST00000608336	Q9ZV48	32.3	8.4	16/36 (44%)	22/36 (61%)	0/36 (0%)	+3
ENST00000439050	P15833	33.9	8.4	15/27 (56%)	16/27 (59%)	0/27 (0%)	-2
ENST00000517550	Q8N1I0	33.9	8.4	21/72 (29%)	28/72 (39%)	10/72 (14%)	+3
ENST00000415848	Q4ZXH2	34.3	8.4	24/90 (27%)	40/90 (44%)	7/90 (8%)	+1
ENST00000634587	Q9Z6E4	32.7	8.5	17/44 (39%)	21/44 (48%)	7/44 (16%)	+2
ENST00000569285	Q8IXJ9	34.7	8.5	19/40 (48%)	24/40 (60%)	1/40 (3%)	+3
ENST00000568856	Q47I87	32.7	8.6	13/28 (46%)	20/28 (71%)	0/28 (0%)	-3
ENST00000630811	A8EVZ4	34.3	8.6	19/57 (33%)	34/57 (60%)	4/57 (7%)	+1
ENST00000612438	Q1LNE5	34.3	8.6	23/76 (30%)	33/76 (43%)	2/76 (3%)	-1
ENST00000430776	P48302	33.5	8.7	21/81 (26%)	37/81 (46%)	15/81 (19%)	-3
ENST00000415405	Q9BZ97	29.3	8.8	13/25 (52%)	18/25 (72%)	0/25 (0%)	+3
ENST00000514368	Q18D35	31.2	8.8	16/42 (38%)	22/42 (52%)	0/42 (0%)	+3
ENST00000448859	Q29RU4	33.5	8.8	37/116 (32%)	50/116 (43%)	13/116 (11%)	+1
ENST00000420587	P14712	33.9	8.9	21/57 (37%)	29/57 (51%)	8/57 (14%)	+1
ENST00000600892	Q8WUM0	33.1	9	23/77 (30%)	33/77 (43%)	6/77 (8%)	+2
ENST00000423318	Q8PW40	33.9	9	22/74 (30%)	29/74 (39%)	0/74 (0%)	-3
ENST00000500779	O80560	35	9.1	19/49 (39%)	26/49 (53%)	11/49 (22%)	-3
ENST00000439423	Q9EQY0	32.3	9.2	16/37 (43%)	22/37 (59%)	5/37 (14%)	+3
ENST00000511921	Q7VGP1	33.1	9.2	18/45 (40%)	25/45 (56%)	1/45 (2%)	-1
ENST00000442621	A5EXW8	30	9.3	13/33 (39%)	19/33 (58%)	0/33 (0%)	+3
ENST00000603827	Q8TXN4	32.7	9.3	17/38 (45%)	22/38 (58%)	2/38 (5%)	+2
ENST00000637438	Q9D8B4	31.6	9.4	12/31 (39%)	18/31 (58%)	0/31 (0%)	-3
ENST00000579833	Q4V847	32	9.4	17/41 (41%)	23/41 (56%)	7/41 (17%)	+2
ENST00000507108	Q827Q8	32.3	9.4	23/87 (26%)	34/87 (39%)	6/87 (7%)	+3
ENST00000428283	Q1HDT3	34.7	9.4	15/37 (41%)	20/37 (54%)	0/37 (0%)	+1
ENST00000457100	Q9BZ97	29.3	9.5	13/24 (54%)	18/24 (75%)	0/24 (0%)	+3
ENST00000560882	Q3EBI7	32.3	9.5	14/26 (54%)	16/26 (62%)	0/26 (0%)	-3
ENST00000618127	O13834	33.5	9.5	24/61 (39%)	33/61 (54%)	8/61 (13%)	+3
ENST00000604258	Q91DR9	33.5	9.5	21/66 (32%)	34/66 (52%)	2/66 (3%)	+3
ENST00000524295	Q39CG0	34.3	9.5	25/87 (29%)	39/87 (45%)	12/87 (14%)	-1
ENST00000424076	Q8GYU3	33.9	9.6	18/34 (53%)	19/34 (56%)	8/34 (24%)	+2
ENST00000466734	P26152	33.9	9.6	16/49 (33%)	27/49 (55%)	1/49 (2%)	+3
ENST00000607074	A8EVZ4	34.3	9.6	19/57 (33%)	34/57 (60%)	4/57 (7%)	+2
ENST00000422956	Q148L6	35.8	9.6	27/89 (30%)	48/89 (54%)	7/89 (8%)	+3
ENST00000623947	P19712	34.7	9.7	16/42 (38%)	25/42 (60%)	0/42 (0%)	+3
ENST00000517927	Q02955	33.5	9.8	17/62 (27%)	30/62 (48%)	0/62 (0%)	-3
ENST00000606660	P53599	33.9	9.8	21/56 (38%)	30/56 (54%)	5/56 (9%)	-3
ENST00000440763	Q2TYA1	33.1	9.9	25/80 (31%)	36/80 (45%)	11/80 (14%)	+1
ENST00000557075	P36300	33.1	10	26/87 (30%)	38/87 (44%)	4/87 (5%)	-1
ENST00000558061	Q3U8K7	33.1	10	18/46 (39%)	22/46 (48%)	0/46 (0%)	-3
ENST00000492683	P11369			14/31 (45%)	21/31 (68%)	0/31 (0%)	-2
ENST00000430192	Q6ZSB3			39/41 (95%)	40/41 (98%)	0/41 (0%)	+1
ENST00000454752	Q5T7N2			21/43 (49%)	26/43 (60%)	3/43 (7%)	+1
ENST00000382313	Q4QSN4			12/28 (43%)	17/28 (61%)	2/28 (7%)	+2
ENST00000419499	O43157			10/23 (43%)	14/23 (61%)	0/23 (0%)	-3
ENST00000416218	O64637			14/31 (45%)	18/31 (58%)	0/31 (0%)	-1
ENST00000411526	Q6ZW49			44/55 (80%)	46/55 (84%)	5/55 (9%)	-3
ENST00000604516	P08548			22/32 (69%)	27/32 (84%)	0/32 (0%)	+2
ENST00000428709	O00370			30/67 (45%)	46/67 (69%)	0/67 (0%)	-2
ENST00000635346	Q6W349			18/32 (56%)	20/32 (63%)	1/32 (3%)	+2
ENST00000425493	O00370			31/67 (46%)	47/67 (70%)	0/67 (0%)	-3
ENST00000429269	Q6ZN03			20/41 (49%)	24/41 (59%)	1/41 (2%)	-1

## Sheet: Supplementary_Data3_hmmer_Pfam
target name	accession	query name (misannotated lncRNA)	accession	full sequence E-value	full sequence score	full sequence bias	best 1 domain E-value	best 1 domain score	best 1 domain bias	domain number estimation exp	domain number estimation reg	domain number estimation club	domain number estimation ov	domain number estimation env	domain number estimation dov	domain number estimation rep	domain number estimation inc
Ribosomal_S4	PF00163.22	ENST00000621523_3'5'_Frame_2	-	1.3e-11	45.1	1.4	3e-11	44	1.4	1.6	1	0	0	1	1	1	1
DUF1566	PF07603.14	ENST00000621523_5'3'_Frame_2	-	0.15	12.5	0.9	0.26	11.8	0.9	1.3	1	0	0	1	1	1	0
Med15	PF09606.13	ENST00000621462_3'5'_Frame_3	-	0.058	12.2	3.5	0.073	11.9	3.5	1.1	1	0	0	1	1	1	0
RhoGAP	PF00620.30	ENST00000621462_5'3'_Frame_1	-	1.7e-09	37.8	0	2.6e-09	37.2	0	1.2	1	0	0	1	1	1	1
SLAC1	PF03595.20	ENST00000621462_5'3'_Frame_1	-	0.037	13.4	0.7	0.046	13.1	0.7	1.1	1	0	0	1	1	1	0
Pacs-1	PF10254.12	ENST00000621462_5'3'_Frame_2	-	0.094	11.8	0	0.13	11.3	0	1.2	1	0	0	1	1	1	0
RhoGAP	PF00620.30	ENST00000621462_5'3'_Frame_3	-	2.2e-06	27.7	0	3.1e-06	27.2	0	1.2	1	0	0	1	1	1	1
HTH_Tnp_Tc5	PF03221.19	ENST00000621929_5'3'_Frame_1	-	0.0024	18	0	0.0059	16.7	0	1.6	1	0	0	1	1	1	1
DDE_1	PF03184.22	ENST00000621929_5'3'_Frame_3	-	5.6e-24	84.9	0.8	3.2e-19	69.4	0	2.3	2	0	0	2	2	2	2
CENP-B_N	PF04218.16	ENST00000621929_5'3'_Frame_3	-	2.6e-07	30.3	0.9	5.5e-07	29.2	0.9	1.6	1	0	0	1	1	1	1
HTH_23	PF13384.9	ENST00000621929_5'3'_Frame_3	-	0.00089	19.2	0	0.0025	17.8	0	1.7	1	0	0	1	1	1	1
HTH_28	PF13518.9	ENST00000621929_5'3'_Frame_3	-	0.0013	18.9	0	0.0033	17.6	0	1.7	1	0	0	1	1	1	1
HTH_38	PF13936.9	ENST00000621929_5'3'_Frame_3	-	0.0066	16.3	0	0.014	15.3	0	1.4	1	0	0	1	1	1	1
DDE_3	PF13358.9	ENST00000621929_5'3'_Frame_3	-	0.0077	16.2	0.2	0.033	14.1	0	2.1	3	0	0	3	3	3	1
Sigma70_r4	PF04545.19	ENST00000621929_5'3'_Frame_3	-	0.087	12.5	0	0.17	11.5	0	1.5	1	0	0	1	1	1	0
AbrB	PF05145.15	ENST00000577573_3'5'_Frame_2	-	0.092	11.8	1	0.14	11.2	1	1.2	1	0	0	1	1	1	0
DUF3496	PF12001.11	ENST00000577614_5'3'_Frame_2	-	3.9e-34	117.5	7.5	9.8e-34	116.2	7.5	1.7	1	0	0	1	1	1	1
Sin3_corepress	PF08295.15	ENST00000577614_5'3'_Frame_2	-	2	8.6	6.3	7.7	6.7	3.5	3.1	3	1	0	3	3	3	0
CCDC144C	PF14915.9	ENST00000577614_5'3'_Frame_3	-	4.6e-43	147.6	24.7	4.6e-43	147.6	24.7	2	2	0	0	2	2	2	1
Laminin_II	PF06009.15	ENST00000577614_5'3'_Frame_3	-	0.0039	17.3	3.9	0.0039	17.3	3.9	3.1	2	1	0	3	3	3	1
ATG16	PF08614.14	ENST00000577614_5'3'_Frame_3	-	1.1	9.6	29.6	0.021	15.1	16.6	2.4	1	1	0	2	2	2	0
Uso1_p115_C	PF04871.16	ENST00000577614_5'3'_Frame_3	-	8.7	6.8	26.8	4	7.8	8.5	2.6	1	1	1	2	2	2	0
DVL	PF08137.15	ENST00000577634_3'5'_Frame_2	-	0.2	11.6	0.6	0.6	10.1	0.6	1.9	1	0	0	1	1	1	0
ATP_sub_h	PF10775.12	ENST00000577700_3'5'_Frame_2	-	9.7	6.4	5.7	2.1	8.5	0	2.7	3	0	0	3	3	3	0
NADH_B2	PF14813.9	ENST00000577765_3'5'_Frame_2	-	0.21	11.5	4.3	0.33	10.9	4.3	1.2	1	0	0	1	1	1	0
Presenilin	PF01080.20	ENST00000577765_5'3'_Frame_3	-	0.35	9.7	7.2	0.35	9.7	7.2	1.1	1	0	0	1	1	1	0
Spem1	PF15670.8	ENST00000577765_5'3'_Frame_3	-	0.5	10	17	0.62	9.6	17	1.3	1	0	0	1	1	1	0
Lin-8	PF03353.18	ENST00000577765_5'3'_Frame_3	-	0.55	9.8	12.6	0.67	9.6	12.6	1	1	0	0	1	1	1	0
PAT1	PF09770.12	ENST00000577765_5'3'_Frame_3	-	2.3	6.6	20.5	2.3	6.5	20.5	1	1	0	0	1	1	1	0
Rac1	PF09632.13	ENST00000577853_3'5'_Frame_3	-	0.15	11.3	0.1	1.7	7.9	0	2	2	0	0	2	2	2	0
OAD_gamma	PF04277.16	ENST00000577853_5'3'_Frame_1	-	3.1	8.6	5.4	5.3	7.9	5.4	1.3	1	0	0	1	1	1	0
Herpes_BLLF1	PF05109.16	ENST00000577914_5'3'_Frame_1	-	0.0072	14.5	1	0.01	14	1	1.2	1	0	0	1	1	1	1
DUF3720	PF12517.11	ENST00000577914_5'3'_Frame_3	-	0.022	15.8	0.1	5.4	8.2	0	2.5	2	0	0	2	2	2	0
RVT_1	PF00078.30	ENST00000577956_3'5'_Frame_3	-	3.1e-05	23.7	0.8	5.2e-05	23	0.8	1.3	1	0	0	1	1	1	1
Inovirus_G7P_2	PF19978.2	ENST00000577956_3'5'_Frame_3	-	1.1	9.1	2.6	1.1	9.2	0.2	2	2	0	0	2	2	2	0
Tricho_coat	PF05892.14	ENST00000577994_3'5'_Frame_2	-	0.17	11.8	0	0.29	11	0	1.3	1	0	0	1	1	1	0
SAYSvFN	PF10260.12	ENST00000577994_3'5'_Frame_3	-	1.3	9.1	5.5	0.68	9.9	0.1	3	3	0	0	3	3	3	0
DUF6442	PF20040.2	ENST00000578152_5'3'_Frame_3	-	0.11	12.8	1.1	0.34	11.3	0.4	2.3	1	1	0	1	1	1	0
DUF4179	PF13786.9	ENST00000578245_3'5'_Frame_1	-	0.24	12	0	0.49	11	0	1.4	1	0	0	1	1	1	0
Sec63	PF02889.19	ENST00000578492_3'5'_Frame_2	-	9.4e-10	38.2	0.2	1.6e-09	37.5	0.2	1.2	1	0	0	1	1	1	1
Arm_3	PF16186.8	ENST00000578492_5'3'_Frame_1	-	9.9e-18	63.6	0.2	1.6e-17	62.9	0.2	1.2	1	0	0	1	1	1	1
Arm	PF00514.26	ENST00000578492_5'3'_Frame_1	-	8e-07	29	0	2.4e-06	27.5	0	1.9	1	0	0	1	1	1	1
IBB	PF01749.23	ENST00000578492_5'3'_Frame_3	-	3.2e-17	62.9	0.9	7.8e-17	61.7	0.9	1.7	1	0	0	1	1	1	1
Arm	PF00514.26	ENST00000578492_5'3'_Frame_3	-	4.8e-15	55.1	3.3	7e-11	41.9	0	3.9	4	0	0	4	4	4	3
Gcn1_N	PF12074.11	ENST00000578492_5'3'_Frame_3	-	0.16	11.3	0.2	0.31	10.4	0	1.4	2	0	0	2	2	2	0
Afaf	PF15339.9	ENST00000578539_3'5'_Frame_1	-	0.17	11.7	3.2	0.36	10.7	0.2	2.8	3	0	0	3	3	3	0
RCDG1	PF15725.8	ENST00000578613_3'5'_Frame_1	-	0.5	11	4.9	1.6	9.3	4.9	1.9	1	0	0	1	1	1	0
GDE_C	PF06202.17	ENST00000578660_3'5'_Frame_3	-	0.11	11.5	0	0.14	11.1	0	1.1	1	0	0	1	1	1	0
zf-LITAF-like	PF10601.12	ENST00000578730_5'3'_Frame_1	-	8.5	6.8	8.4	25	5.3	1.9	2.8	2	0	0	2	2	2	0
Connexin	PF00029.22	ENST00000578774_3'5'_Frame_3	-	2.6e-74	250	0.2	1.6e-73	247.4	0.2	1.9	1	1	0	1	1	1	1
Tiam_CC_Ex	PF18385.4	ENST00000578888_5'3'_Frame_1	-	0.074	13.3	0.4	16	5.7	0	2.5	2	0	0	2	2	2	0
HemeBinding_Shp	PF11545.11	ENST00000578968_3'5'_Frame_1	-	0.28	11.1	0	0.71	9.9	0	1.6	2	0	0	2	2	2	0
HD_6	PF18019.4	ENST00000578968_5'3'_Frame_2	-	0.13	12.4	0.1	0.21	11.8	0.1	1.2	1	0	0	1	1	1	0
DUF4180	PF13788.9	ENST00000578977_3'5'_Frame_1	-	0.066	13.3	0.1	1.2	9.2	0	2.4	2	0	0	2	2	2	0
FixQ	PF05545.14	ENST00000578977_3'5'_Frame_1	-	0.54	10.4	2.6	13	6	0.1	3.3	3	0	0	3	3	3	0
Lipoprotein_X	PF03305.16	ENST00000578977_5'3'_Frame_3	-	0.027	14.4	1.1	0.054	13.4	1	1.6	1	1	0	1	1	1	0
SymE_toxin	PF08845.13	ENST00000579125_3'5'_Frame_3	-	0.15	12.2	0.2	0.37	11	0.2	1.6	1	0	0	1	1	1	0
DUF4870	PF09685.13	ENST00000579678_3'5'_Frame_2	-	0.052	13.8	2.9	0.08	13.2	2.9	1.3	1	0	0	1	1	1	0
DUF4957	PF16318.8	ENST00000579678_3'5'_Frame_2	-	0.46	10.5	3.1	0.16	11.9	0.7	1.4	2	0	0	2	2	2	0
DUF443	PF04276.15	ENST00000579833_3'5'_Frame_2	-	0.0057	16.6	2.2	0.0057	16.6	2.2	1.7	2	0	0	2	2	2	1
H-K_ATPase_N	PF09040.14	ENST00000579833_5'3'_Frame_1	-	0.018	15.6	0.6	0.037	14.6	0.6	1.5	1	0	0	1	1	1	0
DUF3481	PF11980.11	ENST00000579833_5'3'_Frame_3	-	0.1	12.5	0.5	0.34	10.8	0.5	1.9	1	0	0	1	1	1	0
DUF1631	PF07793.14	ENST00000579859_3'5'_Frame_2	-	0.31	9.5	1	0.43	9.1	1	1.1	1	0	0	1	1	1	0
DUF1631	PF07793.14	ENST00000580022_3'5'_Frame_2	-	0.41	9.1	0.9	0.59	8.7	0.9	1.1	1	0	0	1	1	1	0
Yippee-Mis18	PF03226.17	ENST00000580022_5'3'_Frame_2	-	1.7	9.1	4.4	2.1	8.8	0.1	3	3	0	0	3	3	3	0
DUF1725	PF08333.14	ENST00000580048_5'3'_Frame_2	-	0.0023	17.7	1.4	0.0068	16.2	1.4	1.8	1	0	0	1	1	1	1
Toxin_22	PF08092.14	ENST00000580139_3'5'_Frame_2	-	0.075	13.2	0.6	0.26	11.5	0.6	1.9	1	0	0	1	1	1	0
GON	PF08685.14	ENST00000580139_3'5'_Frame_3	-	0.1	12.5	0.3	0.18	11.7	0.3	1.3	1	0	0	1	1	1	0
MBT	PF02820.21	ENST00000580197_3'5'_Frame_3	-	9.6e-05	22.7	0	0.00023	21.5	0	1.6	1	0	0	1	1	1	1
CCD	PF07860.14	ENST00000580420_3'5'_Frame_3	-	0.12	12.6	0.1	0.23	11.6	0.1	1.4	1	0	0	1	1	1	0
Kelch_1	PF01344.28	ENST00000580420_5'3'_Frame_2	-	0.077	12.7	0.5	0.19	11.5	0.5	1.7	1	0	0	1	1	1	0
GlcNAc	PF11397.11	ENST00000580459_3'5'_Frame_1	-	0.1	12.1	0	0.17	11.4	0	1.2	1	0	0	1	1	1	0
MFS_2	PF13347.9	ENST00000580459_5'3'_Frame_2	-	0.077	11.7	0.3	0.13	10.9	0.3	1.3	1	0	0	1	1	1	0
Baculo_11_kDa	PF06143.14	ENST00000580459_5'3'_Frame_2	-	0.65	9.7	0	0.65	9.7	0	1.7	2	0	0	2	2	2	0
TAL_FSA	PF00923.22	ENST00000580467_5'3'_Frame_3	-	0.062	12.8	0	0.088	12.3	0	1.2	1	0	0	1	1	1	0
BING4CT	PF08149.14	ENST00000580467_5'3'_Frame_3	-	0.13	12.2	0	0.29	11	0	1.5	1	0	0	1	1	1	0
Rv2175c_C	PF18367.4	ENST00000580576_5'3'_Frame_3	-	0.12	12.6	0	0.26	11.5	0	1.5	1	0	0	1	1	1	0
Pam17	PF08566.13	ENST00000580659_3'5'_Frame_2	-	0.0084	16.1	0	0.015	15.3	0	1.3	1	0	0	1	1	1	1
HTH_48	PF17906.4	ENST00000580659_5'3'_Frame_1	-	7.9e-06	26	0.1	2.7e-05	24.3	0.1	2	1	0	0	1	1	1	1
Transposase_1	PF01359.21	ENST00000580659_5'3'_Frame_3	-	5e-09	36	0.1	1.5e-08	34.5	0.1	1.7	1	0	0	1	1	1	1
DUF4655	PF15548.9	ENST00000580769_3'5'_Frame_2	-	1.3e-95	321.2	21.4	1.6e-95	320.9	21.4	1	1	0	0	1	1	1	1
Septin	PF00735.21	ENST00000580769_3'5'_Frame_2	-	1.2e-05	24.9	0	2e-05	24.2	0	1.2	1	0	0	1	1	1	1
RsgA_GTPase	PF03193.19	ENST00000580769_3'5'_Frame_2	-	0.0005	20.1	0	0.001	19.1	0	1.5	1	0	0	1	1	1	1
AAA_16	PF13191.9	ENST00000580769_3'5'_Frame_2	-	0.0039	17.7	0	0.0078	16.7	0	1.4	1	0	0	1	1	1	1
AAA_29	PF13555.9	ENST00000580769_3'5'_Frame_2	-	0.018	14.9	0	0.034	14	0	1.4	1	0	0	1	1	1	0
AAA_22	PF13401.9	ENST00000580769_3'5'_Frame_2	-	0.14	12.6	0.1	0.37	11.2	0	1.7	2	0	0	2	2	2	0
VirE	PF05272.14	ENST00000580769_3'5'_Frame_2	-	0.18	11.3	0	0.29	10.7	0	1.3	1	0	0	1	1	1	0
BetaGal_dom4_5	PF13364.9	ENST00000580790_5'3'_Frame_1	-	0.13	13	0	0.25	12.1	0	1.4	1	0	0	1	1	1	0
AARP2CN	PF08142.15	ENST00000580790_5'3'_Frame_2	-	2e-21	76	0	6.7e-21	74.3	0	1.9	2	0	0	2	2	2	1
GTP_EFTU	PF00009.30	ENST00000580790_5'3'_Frame_2	-	0.0008	19.1	0	0.0041	16.8	0	1.9	2	0	0	2	2	2	1
NTF3_N	PF19338.2	ENST00000580790_5'3'_Frame_3	-	0.0024	18.3	0.9	0.11	12.9	0.4	2.4	2	0	0	2	2	2	2
DUF4587	PF15248.9	ENST00000580942_3'5'_Frame_2	-	7.9e-13	49.1	5	5.9e-12	46.3	0.1	2.4	2	0	0	2	2	2	2
DUF4939	PF16297.8	ENST00000581067_3'5'_Frame_1	-	0.04	13.9	0	0.089	12.8	0	1.5	1	0	0	1	1	1	0
DUF4939	PF16297.8	ENST00000581067_3'5'_Frame_2	-	9.9e-11	41.6	0	1.9e-10	40.7	0	1.3	1	0	0	1	1	1	1
TEX13	PF15186.9	ENST00000581067_3'5'_Frame_2	-	0.15	11.9	0	0.25	11.1	0	1.2	1	0	0	1	1	1	0
DUF2457	PF10446.12	ENST00000581067_3'5'_Frame_3	-	1.2	8.4	3	1.8	7.8	3	1.2	1	0	0	1	1	1	0
C_tripleX	PF02363.22	ENST00000581067_5'3'_Frame_3	-	0.14	12.6	6.7	0.45	11	6.7	2	1	0	0	1	1	1	0
zf-met	PF12874.10	ENST00000581360_3'5'_Frame_1	-	0.57	10.8	2.5	1.3	9.6	0.2	2.8	3	0	0	3	3	3	0
FPV060	PF17614.5	ENST00000581471_3'5'_Frame_2	-	0.14	11.6	0	0.24	10.9	0	1.2	1	0	0	1	1	1	0
DUF4939	PF16297.8	ENST00000581471_5'3'_Frame_1	-	9.8e-11	41.6	0	2.1e-10	40.6	0	1.4	1	0	0	1	1	1	1
DUF2457	PF10446.12	ENST00000581471_5'3'_Frame_2	-	1.4	8.1	3.4	2.7	7.2	3.4	1.4	1	0	0	1	1	1	0
DUF4939	PF16297.8	ENST00000581471_5'3'_Frame_3	-	0.035	14.1	0	0.095	12.7	0	1.6	1	0	0	1	1	1	0
GON	PF08685.14	ENST00000581549_3'5'_Frame_2	-	0.12	12.3	0.3	0.24	11.2	0.3	1.4	1	0	0	1	1	1	0
DUF2214	PF09980.12	ENST00000581549_5'3'_Frame_2	-	0.11	12.5	0.2	0.22	11.5	0.2	1.4	1	0	0	1	1	1	0
Lamp	PF01299.20	ENST00000581621_5'3'_Frame_1	-	2.2e-43	147.8	0	5.6e-43	146.5	0	1.7	1	0	0	1	1	1	1
Helicase_C	PF00271.34	ENST00000581621_5'3'_Frame_1	-	9.7e-07	29.3	0	8.4e-06	26.2	0	2.1	2	0	0	2	2	2	1
LAT	PF15234.9	ENST00000581621_5'3'_Frame_1	-	0.075	12.9	0	0.075	12.9	0	2.1	3	0	0	3	3	3	0
DEAD	PF00270.32	ENST00000581621_5'3'_Frame_2	-	2.4e-43	148.1	0.3	3.7e-43	147.5	0.3	1.3	1	0	0	1	1	1	1
Helicase_C	PF00271.34	ENST00000581621_5'3'_Frame_2	-	5.8e-07	30	0.4	2.5e-05	24.7	0.1	3	3	1	0	3	3	3	1
ResIII	PF04851.18	ENST00000581621_5'3'_Frame_2	-	4.2e-06	27	0	6.4e-06	26.4	0	1.2	1	0	0	1	1	1	1
AAA_19	PF13245.9	ENST00000581621_5'3'_Frame_2	-	0.0022	18.3	0.1	0.0041	17.5	0.1	1.4	1	0	0	1	1	1	1
AAA_30	PF13604.9	ENST00000581621_5'3'_Frame_2	-	0.02	14.8	0	0.032	14.1	0	1.2	1	0	0	1	1	1	0
Comm	PF15957.8	ENST00000581677_3'5'_Frame_1	-	0.03	14.8	0.1	2	8.9	0.1	2.5	2	0	0	2	2	2	0
IBR	PF01485.24	ENST00000581677_5'3'_Frame_2	-	1.5	9.1	6.7	4.4	7.6	6.7	1.8	1	0	0	1	1	1	0
DUF445	PF04286.15	ENST00000581690_5'3'_Frame_1	-	0.028	14.3	0.6	0.036	14	0.6	1	1	0	0	1	1	1	0
Bubble	PF09227.13	ENST00000581719_3'5'_Frame_2	-	0.061	13.8	1.1	0.15	12.6	0.1	2.2	2	0	0	2	2	2	0
TMEM156	PF15106.9	ENST00000581719_3'5'_Frame_2	-	0.22	11	1.2	0.46	10	0.1	1.9	2	0	0	2	2	2	0
DUF2269	PF10027.12	ENST00000581788_5'3'_Frame_1	-	0.089	12.9	0.1	0.2	11.8	0.1	1.5	1	0	0	1	1	1	0
Orf78	PF06024.15	ENST00000581788_5'3'_Frame_1	-	8.4	6.9	5.5	2.3	8.7	0.9	2.4	3	0	0	3	3	3	0
GCM	PF03615.18	ENST00000581788_5'3'_Frame_2	-	0.039	14	0	0.098	12.7	0	1.6	1	0	0	1	1	1	0
Pox_polyA_pol	PF03296.16	ENST00000581862_3'5'_Frame_2	-	0.013	15.5	0.3	0.035	14.1	0.3	1.7	1	0	0	1	1	1	0
DUF5814	PF19131.3	ENST00000581862_3'5'_Frame_3	-	0.0021	17.8	0.2	0.038	13.7	0.1	2.4	2	0	0	2	2	2	1
OxoDH_E1alpha_N	PF12573.11	ENST00000581862_5'3'_Frame_2	-	0.06	13.2	0.5	0.11	12.3	0.5	1.4	1	0	0	1	1	1	0
DNA_pol_P_Exo	PF18049.4	ENST00000581913_3'5'_Frame_3	-	0.034	13.8	0	0.055	13.1	0	1.3	1	0	0	1	1	1	0
DUF4939	PF16297.8	ENST00000582008_5'3'_Frame_2	-	0.065	13.2	0	0.21	11.6	0	1.8	1	0	0	1	1	1	0
DUF4939	PF16297.8	ENST00000582008_5'3'_Frame_3	-	1.9e-10	40.7	0	4.6e-10	39.5	0	1.6	1	0	0	1	1	1	1
Met_10	PF02475.19	ENST00000582141_3'5'_Frame_3	-	0.063	13.2	0	0.12	12.2	0	1.4	1	0	0	1	1	1	0
DUF5082	PF16888.8	ENST00000582141_3'5'_Frame_3	-	0.87	10	5.5	0.8	10.1	0.4	2.6	1	1	1	2	2	2	0
CTD4	PF20280.1	ENST00000582251_5'3'_Frame_1	-	1	9	7	0.055	13.2	1	1.9	3	0	0	3	3	3	0
DUF4113	PF13438.9	ENST00000582251_5'3'_Frame_2	-	0.11	12.7	0.2	6.7	7	0.1	2.6	2	0	0	2	2	2	0
DUF5454	PF17535.5	ENST00000582363_3'5'_Frame_1	-	0.012	15.2	2.8	0.023	14.2	2.8	1.4	1	0	0	1	1	1	0
TACC_C	PF05010.17	ENST00000582363_3'5'_Frame_3	-	1.2e-08	35	11.9	1.2e-08	35	11.9	2.3	2	1	0	2	2	2	1
DUF4939	PF16297.8	ENST00000582363_5'3'_Frame_1	-	1.3e-10	41.2	0	3.2e-10	40	0	1.6	1	0	0	1	1	1	1
DUF4939	PF16297.8	ENST00000582363_5'3'_Frame_3	-	0.054	13.5	0	0.15	12.1	0	1.6	1	0	0	1	1	1	0
DUF4022	PF13214.9	ENST00000582581_3'5'_Frame_1	-	0.12	12.8	6.6	0.12	12.8	2.8	2.5	1	1	1	2	2	2	0
TACI-CRD2	PF09305.13	ENST00000582583_5'3'_Frame_1	-	0.0022	18.1	3.8	0.0067	16.5	3.8	1.8	1	0	0	1	1	1	1
FGGY_C	PF02782.19	ENST00000582583_5'3'_Frame_1	-	0.17	11.8	0	0.25	11.2	0	1.3	1	0	0	1	1	1	0
AbiEi_4	PF13338.9	ENST00000582583_5'3'_Frame_2	-	0.18	12.1	0	0.44	10.9	0	1.6	1	0	0	1	1	1	0
HD_6	PF18019.4	ENST00000582727_5'3'_Frame_1	-	0.13	12.5	0.1	0.23	11.6	0.1	1.4	1	0	0	1	1	1	0
I-set	PF07679.19	ENST00000582847_3'5'_Frame_2	-	6.5e-30	103.2	0	1.2e-15	57.4	0	3.3	3	0	0	3	3	3	3
Ig_3	PF13927.9	ENST00000582847_3'5'_Frame_2	-	8.9e-14	51.9	5.5	1.2e-07	32.3	0.4	3.6	3	0	0	3	3	3	3
Ig_2	PF13895.9	ENST00000582847_3'5'_Frame_2	-	1.4e-10	41.4	5.3	1.4e-06	28.6	2	3.5	3	0	0	3	3	3	2
ig	PF00047.28	ENST00000582847_3'5'_Frame_2	-	4.9e-10	39.6	0.4	2.7e-06	27.6	0.3	3.4	3	0	0	3	3	3	2
V-set	PF07686.20	ENST00000582847_3'5'_Frame_2	-	0.012	15.9	3.2	0.45	10.9	1.1	3.6	3	1	0	3	3	3	0
I-set	PF07679.19	ENST00000582847_3'5'_Frame_3	-	5.2e-17	61.8	0	2.1e-13	50.3	0	2.4	1	1	1	2	2	2	2
Ig_3	PF13927.9	ENST00000582847_3'5'_Frame_3	-	1.7e-09	38.2	0	2.1e-07	31.5	0	2.8	2	1	0	2	2	2	1
Ig_2	PF13895.9	ENST00000582847_3'5'_Frame_3	-	1.4e-06	28.7	0	3.8e-06	27.2	0	1.7	1	0	0	1	1	1	1
ig	PF00047.28	ENST00000582847_3'5'_Frame_3	-	4.7e-05	23.6	0	0.0008	19.7	0	2.3	1	1	0	1	1	1	1
V-set	PF07686.20	ENST00000582847_3'5'_Frame_3	-	0.0092	16.3	0	0.02	15.2	0	1.5	1	0	0	1	1	1	1
Tax	PF02959.19	ENST00000582866_3'5'_Frame_3	-	0.022	14.3	0.7	0.57	9.7	0.5	2.3	2	0	0	2	2	2	0
Circovir2_Orf4	PF07038.14	ENST00000582866_5'3'_Frame_2	-	0.14	12.5	3.5	3.9	7.9	1.8	3.5	3	0	0	3	3	3	0
Pox_D5	PF03288.19	ENST00000583030_3'5'_Frame_3	-	0.048	14.3	2.9	0.64	10.7	0.1	2.6	2	0	0	2	2	2	0
Prion_bPrPp	PF11587.11	ENST00000583117_5'3'_Frame_1	-	1.3	9	8.5	44	4.1	0.1	4.1	4	0	0	4	4	4	0
ASC	PF00858.27	ENST00000583224_3'5'_Frame_3	-	1.3e-25	90.5	0	2.3e-25	89.7	0	1.4	1	0	0	1	1	1	1
SPAN-X	PF07458.15	ENST00000583306_3'5'_Frame_3	-	0.053	14.1	0.1	0.12	13	0.1	1.6	1	0	0	1	1	1	0
PK_Tyr_Ser-Thr	PF07714.20	ENST00000583314_3'5'_Frame_1	-	4.7e-18	65.5	0	7.3e-18	64.9	0	1.2	1	0	0	1	1	1	1
Pkinase	PF00069.28	ENST00000583314_3'5'_Frame_1	-	2.4e-11	43.6	0	3.6e-11	43.1	0	1.1	1	0	0	1	1	1	1
Haspin_kinase	PF12330.11	ENST00000583314_3'5'_Frame_1	-	0.0018	17.4	0	0.0027	16.8	0	1.2	1	0	0	1	1	1	1
LIN9_C	PF19438.2	ENST00000583314_3'5'_Frame_2	-	0.0036	16.9	0.2	0.0054	16.3	0.2	1.1	1	0	0	1	1	1	1
DUF5639	PF18690.4	ENST00000583314_5'3'_Frame_2	-	0.13	12.6	0.2	5.4	7.4	0	2.6	2	0	0	2	2	2	0
Sprouty	PF05210.16	ENST00000583314_5'3'_Frame_3	-	0.066	13.7	2.6	0.56	10.7	1.2	2.5	2	0	0	2	2	2	0
Inv-AAD	PF18785.4	ENST00000583314_5'3'_Frame_3	-	0.083	12.9	0	0.33	10.9	0	1.9	2	0	0	2	2	2	0
EGF_3	PF12947.10	ENST00000583314_5'3'_Frame_3	-	0.57	10.5	4.1	1	9.7	1.7	2.4	2	0	0	2	2	2	0
DUF5552	PF17706.4	ENST00000583462_3'5'_Frame_1	-	0.19	11.6	0.2	0.27	11.1	0.2	1.2	1	0	0	1	1	1	0
AbiEi_4	PF13338.9	ENST00000583481_5'3'_Frame_1	-	0.073	13.3	0	0.15	12.3	0	1.5	1	0	0	1	1	1	0
TACI-CRD2	PF09305.13	ENST00000583481_5'3'_Frame_3	-	0.0015	18.6	3.9	0.0036	17.4	3.9	1.7	1	0	0	1	1	1	1
FGGY_C	PF02782.19	ENST00000583481_5'3'_Frame_3	-	0.043	13.7	0	0.052	13.5	0	1.2	1	0	0	1	1	1	0
DUF3367	PF11847.11	ENST00000583481_5'3'_Frame_3	-	0.13	10.3	0	0.16	10	0	1.1	1	0	0	1	1	1	0
BCMA-Tall_bind	PF09257.13	ENST00000583481_5'3'_Frame_3	-	1.8	8.9	8.4	0.38	11	3.8	2.3	2	0	0	2	2	2	0
SUIM_assoc	PF16619.8	ENST00000583490_3'5'_Frame_1	-	0.0017	18.4	2	0.0049	16.9	2	1.8	1	0	0	1	1	1	1
pKID	PF02173.20	ENST00000583490_3'5'_Frame_1	-	0.011	15.3	0.1	0.025	14.2	0.1	1.6	1	0	0	1	1	1	0
Sulfotransfer_1	PF00685.30	ENST00000583493_3'5'_Frame_2	-	1.7e-09	37.7	0	1.2e-08	34.9	0	2.5	1	1	0	1	1	1	1
Sulfotransfer_3	PF13469.9	ENST00000583493_3'5'_Frame_2	-	0.00038	21	0.2	0.0087	16.6	0	3	3	1	0	3	3	3	1
Hepar_II_III	PF07940.16	ENST00000583493_3'5'_Frame_2	-	0.044	13.5	0.1	8.9	5.9	0	2.5	2	1	0	2	2	2	0
Gag_p30	PF02093.19	ENST00000583516_5'3'_Frame_1	-	0.11	12.1	0	0.21	11.2	0	1.3	1	0	0	1	1	1	0
zf-CCHC	PF00098.26	ENST00000583516_5'3'_Frame_3	-	0.00091	19.3	0.7	0.0024	18	0.7	1.8	1	0	0	1	1	1	1
Papo_T_antigen	PF02380.18	ENST00000583712_3'5'_Frame_2	-	0.0096	16.2	1.5	0.024	14.9	1.5	1.6	1	0	0	1	1	1	1
NicO	PF03824.19	ENST00000584179_3'5'_Frame_3	-	0.011	15.2	0	0.027	13.9	0	1.6	1	0	0	1	1	1	0
Cyanophycin_syn	PF18921.3	ENST00000584382_3'5'_Frame_2	-	0.094	12.8	0.1	0.22	11.6	0.1	1.5	1	0	0	1	1	1	0
Tau95	PF09734.12	ENST00000584382_3'5'_Frame_3	-	8.7	7.2	9.2	0.67	10.8	3.3	2.2	2	0	0	2	2	2	0
Apt1	PF10351.12	ENST00000584675_3'5'_Frame_1	-	0.0008	18.5	0	0.0011	18.1	0	1.1	1	0	0	1	1	1	1
Apt1	PF10351.12	ENST00000584675_3'5'_Frame_2	-	2.6e-15	56.4	0	4e-07	29.4	0	2.1	2	0	0	2	2	2	2
Apt1	PF10351.12	ENST00000584675_3'5'_Frame_3	-	1.2e-23	83.9	0	6.8e-11	41.8	0	2.2	2	0	0	2	2	2	2
CRAM_rpt	PF07016.14	ENST00000584675_5'3'_Frame_1	-	0.061	13.2	0.4	0.14	12.1	0.4	1.5	1	0	0	1	1	1	0
DNA_ligase_ZBD	PF03119.19	ENST00000584675_5'3'_Frame_2	-	0.041	14	0.2	0.15	12.2	0.2	2.1	1	0	0	1	1	1	0
Cytochrome_C7	PF14522.9	ENST00000584675_5'3'_Frame_2	-	0.19	11.7	7.1	1.2	9.1	0.4	3	3	0	0	3	3	3	0
Rieske	PF00355.29	ENST00000584722_5'3'_Frame_2	-	0.024	14.7	1.9	0.066	13.3	1.9	1.7	1	0	0	1	1	1	0
Metal_resist	PF13801.9	ENST00000584722_5'3'_Frame_3	-	0.13	12.6	0	0.36	11.2	0	1.7	1	0	0	1	1	1	0
PaO	PF08417.15	ENST00000584772_3'5'_Frame_2	-	0.14	12.4	0.5	0.44	10.8	0.1	2	2	0	0	2	2	2	0
Phage_MS2_lysis	PF11125.11	ENST00000584772_5'3'_Frame_3	-	0.089	12.9	1.8	0.34	11.1	1.8	2	1	0	0	1	1	1	0
DUF3086	PF11285.11	ENST00000584805_5'3'_Frame_2	-	0.0019	17.5	0	0.0031	16.8	0	1.2	1	0	0	1	1	1	1
PLCC	PF14466.9	ENST00000584900_3'5'_Frame_2	-	0.26	11.6	0.6	0.45	10.8	0.6	1.3	1	0	0	1	1	1	0
HATPase_c_3	PF13589.9	ENST00000584900_5'3'_Frame_1	-	9.7e-07	28.9	0	1.4e-06	28.4	0	1.2	1	0	0	1	1	1	1
HATPase_c	PF02518.29	ENST00000584900_5'3'_Frame_1	-	0.00099	19.7	0	0.0017	18.9	0	1.3	1	0	0	1	1	1	1
DTC	PF18102.4	ENST00000584900_5'3'_Frame_2	-	1.8e-07	31.4	0.1	3.7e-07	30.5	0.1	1.4	1	0	0	1	1	1	1
TTC3_DZIP3_dom	PF19179.3	ENST00000584900_5'3'_Frame_2	-	0.0018	18.1	0.3	0.0033	17.3	0.3	1.3	1	0	0	1	1	1	1
zf-rbx1	PF12678.10	ENST00000584900_5'3'_Frame_2	-	0.0047	17.3	1.2	0.0047	17.3	1.2	2.8	3	0	0	3	3	3	1
zf-C3HC4	PF00097.28	ENST00000584900_5'3'_Frame_2	-	0.023	14.7	1.5	0.023	14.7	1.5	2.7	3	0	0	3	3	3	0
zf-RING_11	PF17123.8	ENST00000584900_5'3'_Frame_2	-	0.15	11.9	10.4	0.14	12.1	1	3.1	3	0	0	3	3	3	0
NicO	PF03824.19	ENST00000584911_3'5'_Frame_3	-	0.024	14.1	0	0.039	13.4	0	1.2	1	0	0	1	1	1	0
preSET_CXC	PF18264.4	ENST00000584934_3'5'_Frame_1	-	9.3	7	10.1	5.3	7.8	2	2.6	2	0	0	2	2	2	0
Bcl-2	PF00452.22	ENST00000584934_3'5'_Frame_2	-	0.061	14.1	0	0.14	13	0	1.6	1	0	0	1	1	1	0
Harakiri	PF15196.9	ENST00000584975_3'5'_Frame_1	-	0.15	12.7	0.3	0.3	11.7	0.3	1.4	1	0	0	1	1	1	0
COBRA	PF04833.18	ENST00000584975_3'5'_Frame_3	-	0.0036	17.3	0	0.0062	16.6	0	1.4	1	0	0	1	1	1	1
HD_6	PF18019.4	ENST00000585030_5'3'_Frame_2	-	0.096	12.9	0.1	0.15	12.2	0.1	1.2	1	0	0	1	1	1	0
TEA	PF01285.21	ENST00000585065_3'5'_Frame_2	-	0.026	14.9	0.1	0.098	13	0.1	2	1	0	0	1	1	1	0
Mito_carr	PF00153.30	ENST00000585075_3'5'_Frame_2	-	2.1e-10	40.5	0.1	3.8e-10	39.7	0.1	1.4	1	0	0	1	1	1	1
DUF1725	PF08333.14	ENST00000585150_3'5'_Frame_3	-	0.12	12.3	0.2	0.28	11.1	0.2	1.7	1	0	0	1	1	1	0
DUF4286	PF14114.9	ENST00000585150_5'3'_Frame_1	-	0.0084	16.4	0	0.018	15.4	0	1.4	1	0	0	1	1	1	1
DUF3810	PF12725.10	ENST00000585150_5'3'_Frame_3	-	0.059	12.8	3.2	0.11	11.9	3.2	1.4	1	0	0	1	1	1	0
cEGF	PF12662.10	ENST00000585258_5'3'_Frame_2	-	0.02	14.9	0.2	0.073	13.1	0.2	2	1	0	0	1	1	1	0
BING4CT	PF08149.14	ENST00000585267_5'3'_Frame_3	-	0.15	11.9	0	0.32	10.9	0	1.4	1	0	0	1	1	1	0
Pea-VEAacid	PF08111.14	ENST00000585356_3'5'_Frame_1	-	0.13	12.7	0	0.36	11.4	0	1.8	1	0	0	1	1	1	0
DBD_Tnp_Mut	PF03108.18	ENST00000585366_3'5'_Frame_3	-	0.31	10.8	7.4	0.36	10.6	3.9	2.4	2	0	0	2	2	2	0
N1221	PF07923.16	ENST00000585366_5'3'_Frame_1	-	0.049	13	0	0.11	11.9	0	1.5	1	0	0	1	1	1	0
DUF755	PF05501.14	ENST00000585366_5'3'_Frame_2	-	5.1	7.5	8.8	1.3	9.4	1.1	3	2	0	0	2	2	2	0
Ank_2	PF12796.10	ENST00000585457_3'5'_Frame_2	-	2.4e-15	57	7.6	1.1e-06	29.3	0.3	2.6	1	1	2	3	3	3	3
Ank_5	PF13857.9	ENST00000585457_3'5'_Frame_2	-	1.9e-13	50.5	4.2	1.3e-05	25.5	0.6	3.4	3	0	0	3	3	3	2
Ank_4	PF13637.9	ENST00000585457_3'5'_Frame_2	-	1.8e-10	41.3	0.7	0.0026	18.4	0	4.2	2	2	2	4	4	4	4
Ank_3	PF13606.9	ENST00000585457_3'5'_Frame_2	-	2e-09	37	0.3	0.046	14.4	0	5	4	1	0	4	4	4	2
Ank	PF00023.33	ENST00000585457_3'5'_Frame_2	-	1.4e-07	31.8	2.1	0.049	14.2	0	4.4	4	0	0	4	4	4	2
DUF5802	PF19118.3	ENST00000585471_3'5'_Frame_1	-	0.0085	16.3	0	0.016	15.5	0	1.3	1	0	0	1	1	1	1
Prok-E2_E	PF14462.9	ENST00000585484_5'3'_Frame_1	-	0.19	11.7	0	0.37	10.7	0	1.4	1	0	0	1	1	1	0
adh_short	PF00106.28	ENST00000585492_5'3'_Frame_2	-	2.9e-18	66.2	0	2.6e-17	63	0	2	1	1	0	1	1	1	1
adh_short_C2	PF13561.9	ENST00000585492_5'3'_Frame_2	-	1.7e-13	50.9	0	8.8e-13	48.5	0	1.8	1	1	0	1	1	1	1
Ig_3	PF13927.9	ENST00000585492_5'3'_Frame_2	-	2.3e-06	28.2	0	5.2e-06	27	0	1.6	1	0	0	1	1	1	1
Ig_2	PF13895.9	ENST00000585492_5'3'_Frame_2	-	5.9e-06	26.6	0	1.3e-05	25.5	0	1.6	1	0	0	1	1	1	1
ig	PF00047.28	ENST00000585492_5'3'_Frame_2	-	0.0002	21.6	0	0.00041	20.6	0	1.6	1	0	0	1	1	1	1
V-set	PF07686.20	ENST00000585492_5'3'_Frame_2	-	0.023	15	0.3	3.4	8	0	2.7	2	1	1	3	3	3	0
Fibrillin_U_N	PF18193.4	ENST00000585498_5'3'_Frame_1	-	0.053	13.6	0.6	0.31	11.2	0.1	2.2	2	0	0	2	2	2	0
NAGLU_N	PF12971.10	ENST00000585572_5'3'_Frame_1	-	1.5e-12	47.3	0	2.3e-12	46.6	0	1.3	1	0	0	1	1	1	1
NAGLU	PF05089.15	ENST00000585572_5'3'_Frame_3	-	3.7e-33	115	0	4.7e-33	114.7	0	1	1	0	0	1	1	1	1
HALZ	PF02183.21	ENST00000585593_3'5'_Frame_1	-	0.12	12.7	1.4	0.26	11.6	1.4	1.5	1	0	0	1	1	1	0
Metal_resist	PF13801.9	ENST00000585593_3'5'_Frame_3	-	0.22	11.9	2.5	1.1	9.6	0.3	2.8	2	0	0	2	2	2	0
Imp-YgjV	PF10688.12	ENST00000585627_3'5'_Frame_2	-	0.00089	19.2	0.3	0.00089	19.2	0.3	2.6	3	0	0	3	3	3	1
DUF5508	PF17621.5	ENST00000585627_3'5'_Frame_2	-	0.15	11.3	0.9	0.32	10.3	0.9	1.5	1	0	0	1	1	1	0
PMR5N	PF14416.9	ENST00000585627_3'5'_Frame_3	-	0.1	13	3.3	9.1	6.8	0	3.6	3	0	0	3	3	3	0
CreA	PF05981.15	ENST00000585627_3'5'_Frame_3	-	0.18	11.9	0.1	0.58	10.3	0.1	1.9	1	0	0	1	1	1	0
RVT_1	PF00078.30	ENST00000585691_5'3'_Frame_1	-	2.4e-05	24.1	0.1	4.3e-05	23.3	0.1	1.4	1	0	0	1	1	1	1
TUSC2	PF15000.9	ENST00000585691_5'3'_Frame_1	-	0.54	10.7	3.6	0.16	12.4	0.3	1.8	2	0	0	2	2	2	0
MecA	PF05389.15	ENST00000585691_5'3'_Frame_1	-	3.8	7.2	7.7	8.8	6	7.7	1.4	1	1	0	1	1	1	0
DUF4599	PF15371.9	ENST00000585776_3'5'_Frame_1	-	0.0045	17.4	0	0.013	15.9	0	1.7	1	0	0	1	1	1	1
DUF4599	PF15371.9	ENST00000585776_3'5'_Frame_3	-	1.3e-23	83.2	2	1.3e-23	83.2	2	2.1	2	0	0	2	2	2	1
DUF1979	PF09322.13	ENST00000585776_5'3'_Frame_1	-	0.16	12.2	0.1	0.33	11.1	0.1	1.4	1	0	0	1	1	1	0
LEA_3	PF03242.16	ENST00000585776_5'3'_Frame_1	-	0.25	12.2	1.5	0.37	11.6	0.1	2	2	0	0	2	2	2	0
Eclosion	PF04736.15	ENST00000585780_3'5'_Frame_1	-	0.16	11.9	0.8	0.72	9.7	0.2	2.2	2	0	0	2	2	2	0
Crystallin	PF00525.21	ENST00000585780_5'3'_Frame_3	-	0.096	12.9	1	0.4	10.9	1	2.1	1	0	0	1	1	1	0
DUF29	PF01724.19	ENST00000585870_5'3'_Frame_3	-	0.1	13	0	0.3	11.4	0	1.7	2	0	0	2	2	2	0
LTP_2	PF14368.9	ENST00000585944_3'5'_Frame_2	-	0.056	13.7	0.3	0.056	13.7	0.3	2.1	2	0	0	2	2	2	0
Ribonuc_red_lgN	PF00317.24	ENST00000585944_3'5'_Frame_2	-	0.14	12.2	0.1	1.6	8.9	0	2.3	2	1	0	2	2	2	0
DUF6070	PF19546.2	ENST00000586006_5'3'_Frame_3	-	0.027	13.7	0.1	0.093	11.9	0	1.8	2	0	0	2	2	2	0
Intimin_C	PF07979.14	ENST00000586006_5'3'_Frame_3	-	0.14	12.7	0.4	0.39	11.3	0.4	1.7	1	0	0	1	1	1	0
Xlink	PF00193.20	ENST00000586064_5'3'_Frame_1	-	7.9e-60	199.3	0	3.9e-32	110.5	0	2.6	2	0	0	2	2	2	2
V-set	PF07686.20	ENST00000586064_5'3'_Frame_1	-	5.3e-08	33.2	0	1e-07	32.2	0	1.4	1	0	0	1	1	1	1
Ig_3	PF13927.9	ENST00000586064_5'3'_Frame_1	-	0.00019	22	0	0.00048	20.8	0	1.7	1	0	0	1	1	1	1
Ig_2	PF13895.9	ENST00000586064_5'3'_Frame_1	-	0.00041	20.7	0	0.0011	19.4	0	1.6	1	0	0	1	1	1	1
I-set	PF07679.19	ENST00000586064_5'3'_Frame_1	-	0.0005	20.2	0	0.00088	19.4	0	1.4	1	0	0	1	1	1	1
ig	PF00047.28	ENST00000586064_5'3'_Frame_1	-	0.0027	18	0	0.011	16	0	1.9	1	1	0	1	1	1	1
Arteri_Gl	PF00951.21	ENST00000586064_5'3'_Frame_2	-	2.8	7.8	4.8	5.1	7	4.8	1.3	1	0	0	1	1	1	0
zf-RING_UBOX	PF13445.9	ENST00000586076_3'5'_Frame_3	-	2.1e-11	43.8	6.5	1.6e-10	41	2.3	3.4	2	0	0	2	2	2	1
zf-C3HC4_4	PF15227.9	ENST00000586076_3'5'_Frame_3	-	2.5e-10	40.4	3.5	2.5e-10	40.4	3.5	3.8	3	0	0	3	3	3	1
zf-C3HC4	PF00097.28	ENST00000586076_3'5'_Frame_3	-	7e-09	35.5	0.9	7e-09	35.5	0.9	3.1	3	0	0	3	3	2	1
zf-B_box	PF00643.27	ENST00000586076_3'5'_Frame_3	-	1.1e-08	35.1	2.4	1.1e-08	35.1	2.4	5.9	8	0	0	8	8	8	2
zf-C3HC4_3	PF13920.9	ENST00000586076_3'5'_Frame_3	-	1.2e-07	31.5	0.8	1.2e-07	31.5	0.8	4.6	5	0	0	5	5	4	1
zf-RING_5	PF14634.9	ENST00000586076_3'5'_Frame_3	-	2.7e-07	30.6	1.4	2.7e-07	30.6	1.4	4.6	5	0	0	5	5	5	1
zf-RING_2	PF13639.9	ENST00000586076_3'5'_Frame_3	-	5.6e-07	29.9	3.3	5.6e-07	29.9	3.3	4.4	6	0	0	6	6	3	1
zf-C3HC4_2	PF13923.9	ENST00000586076_3'5'_Frame_3	-	2.3e-06	27.4	1.2	2.3e-06	27.4	1.2	4.1	3	0	0	3	3	3	1
Prok-RING_4	PF14447.9	ENST00000586076_3'5'_Frame_3	-	0.0081	16.1	5.9	0.17	11.9	5.9	3.4	1	1	0	1	1	1	1
zf-RING_4	PF14570.9	ENST00000586076_3'5'_Frame_3	-	0.038	13.9	3.3	0.11	12.4	0.4	3.3	2	1	0	2	2	2	0
zf-RING_11	PF17123.8	ENST00000586076_3'5'_Frame_3	-	4.3	7.3	9.4	0.53	10.2	3.1	2.9	2	0	0	2	2	2	0
UBZ_FAAP20	PF15750.8	ENST00000586076_3'5'_Frame_3	-	4.9	7.2	9.2	0.79	9.8	0.5	3.1	3	0	0	3	3	3	0
tRNA_synt_1c_R2	PF04557.18	ENST00000586101_3'5'_Frame_1	-	0.67	11	7.7	1.7	9.7	7.7	1.6	1	0	0	1	1	1	0
SNRNP27	PF08648.15	ENST00000586101_3'5'_Frame_3	-	2.4	8.4	5.5	0.48	10.6	1.3	2	2	0	0	2	2	2	0
DUF4373	PF14297.9	ENST00000586209_5'3'_Frame_1	-	0.35	11.8	3	0.52	11.3	1	2.2	1	1	1	2	2	2	0
KSHV_K1	PF11049.11	ENST00000586209_5'3'_Frame_3	-	0.042	13.9	0.4	0.13	12.3	0.4	1.8	1	0	0	1	1	1	0
ADIP	PF11559.11	ENST00000586211_3'5'_Frame_1	-	0.055	13.7	0.2	0.084	13.1	0.2	1.2	1	0	0	1	1	1	0
HAUS5	PF14817.9	ENST00000586211_3'5'_Frame_1	-	0.097	11.5	0	0.11	11.4	0	1	1	0	0	1	1	1	0
EndIII_4Fe-2S	PF10576.12	ENST00000586235_3'5'_Frame_2	-	0.98	10	8.6	42	4.8	0.3	3.7	3	0	0	3	3	3	0
DUF775	PF05603.15	ENST00000586388_3'5'_Frame_3	-	0.41	10.3	2.9	0.67	9.6	2.9	1.2	1	0	0	1	1	1	0
Glyco_trans_2_3	PF13632.9	ENST00000586388_5'3'_Frame_1	-	0.016	15.2	0.2	0.045	13.8	0.2	1.7	1	0	0	1	1	1	0
Wzy_C	PF04932.18	ENST00000586388_5'3'_Frame_3	-	0.042	13.6	6.1	0.059	13.1	6.1	1.2	1	0	0	1	1	1	0
CPP1-like	PF11833.11	ENST00000586388_5'3'_Frame_3	-	0.17	11.6	0.6	0.3	10.8	0.6	1.3	1	0	0	1	1	1	0
DUF3481	PF11980.11	ENST00000586395_3'5'_Frame_2	-	0.12	12.3	0.8	0.24	11.3	0.8	1.4	1	0	0	1	1	1	0
E1-E2_ATPase	PF00122.23	ENST00000586450_5'3'_Frame_2	-	0.053	13.2	1.5	0.077	12.7	1.5	1.2	1	0	0	1	1	1	0
DIL	PF01843.22	ENST00000586625_3'5'_Frame_1	-	1.8e-21	76.4	3.3	2.8e-21	75.8	1	2.4	3	0	0	3	3	3	1
Mei5_like	PF17021.8	ENST00000586625_3'5'_Frame_1	-	1	9.6	3.1	0.44	10.7	0.3	1.8	2	0	0	2	2	2	0
DUF1419	PF07215.14	ENST00000586761_3'5'_Frame_2	-	0.62	10.3	2.3	1.1	9.6	2.3	1.3	1	0	0	1	1	1	0
zf-H2C2_2	PF13465.9	ENST00000586860_3'5'_Frame_1	-	2.1e-28	97.6	49.2	1e-07	32.2	0.5	8.4	9	0	0	9	9	8	5
zf-C2H2	PF00096.29	ENST00000586860_3'5'_Frame_1	-	7e-21	73.6	43.3	2e-05	24.9	1.1	8.7	8	0	0	8	8	7	5
zf-C2H2_4	PF13894.9	ENST00000586860_3'5'_Frame_1	-	2.1e-09	37.5	48.4	0.0051	17.6	1.1	9.4	9	0	0	9	9	8	4
zf-C2H2_jaz	PF12171.11	ENST00000586860_3'5'_Frame_1	-	2.3e-05	24.6	28.2	0.01	16.2	1.9	6.3	7	0	0	7	7	7	3
Zn-ribbon_8	PF09723.13	ENST00000586860_3'5'_Frame_1	-	0.0031	17.7	32.8	0.28	11.5	4	5.1	1	1	5	6	6	6	4
zf_UBZ	PF18439.4	ENST00000586860_3'5'_Frame_1	-	0.048	13.5	24.9	0.95	9.3	0.2	6.4	6	0	0	6	6	6	0
HVO_2753_ZBP	PF07754.14	ENST00000586860_3'5'_Frame_1	-	0.68	9.9	28.8	0.19	11.7	2.8	5	4	0	0	4	4	4	0
zinc_ribbon_15	PF17032.8	ENST00000586860_3'5'_Frame_1	-	1.2	10.1	22.7	6.8	7.7	7.3	4.5	1	1	3	4	4	4	0
zf-AN1	PF01428.19	ENST00000586860_3'5'_Frame_1	-	2.8	8.3	27.4	23	5.3	0.2	6.8	6	0	0	6	6	6	0
zf-C2H2_6	PF13912.9	ENST00000586860_3'5'_Frame_1	-	3.9	7.7	38.1	0.64	10.2	1.2	6.2	6	0	0	6	6	6	0
XPA_N	PF01286.21	ENST00000586860_3'5'_Frame_1	-	7.7	6.8	31.9	8.4	6.7	0.1	7.2	7	0	0	7	7	6	0
HypA	PF01155.22	ENST00000586860_3'5'_Frame_1	-	9.5	6.4	20.5	3.5	7.8	1.5	3.9	1	1	3	4	4	4	0
YhhN	PF07947.17	ENST00000586923_5'3'_Frame_1	-	3.8e-38	131.1	13.9	1.2e-29	103.4	6.4	2.3	2	0	0	2	2	2	2
Rubi_NSP_C	PF12601.11	ENST00000586954_3'5'_Frame_1	-	0.13	12.5	0	0.26	11.5	0	1.4	1	0	0	1	1	1	0
TRAM1	PF08390.14	ENST00000586954_3'5'_Frame_3	-	5.7	6.8	7.5	9.7	6.1	1.8	3.3	2	0	0	2	2	2	0
DUF2415	PF10313.12	ENST00000586954_5'3'_Frame_3	-	0.0038	17.2	1.8	4.3	7.5	0	3.3	2	1	0	2	2	2	2
DUF1769	PF08588.13	ENST00000587004_3'5'_Frame_1	-	0.015	15.1	0.2	0.019	14.8	0.2	1.3	1	0	0	1	1	1	0
7tm_3	PF00003.25	ENST00000587004_3'5'_Frame_3	-	1e-05	25.7	5.5	1e-05	25.7	5.5	2	2	0	0	2	2	2	1
Tnp_22_trimer	PF17489.5	ENST00000587004_5'3'_Frame_1	-	1.6e-07	31.6	2.9	3.8e-07	30.4	2.9	1.6	1	0	0	1	1	1	1
Spore_III_AB	PF09548.13	ENST00000587004_5'3'_Frame_1	-	0.033	14.5	0.2	0.066	13.5	0.2	1.4	1	0	0	1	1	1	0
Eapp_C	PF10238.12	ENST00000587106_5'3'_Frame_3	-	2.4	8.5	5.8	1.8	8.9	3.3	2	2	0	0	2	2	2	0
HA2	PF04408.26	ENST00000587125_5'3'_Frame_2	-	1.1e-14	54.7	0	1.9e-14	53.9	0	1.5	1	0	0	1	1	1	1
DEAD	PF00270.32	ENST00000587125_5'3'_Frame_2	-	0.12	12.3	0	0.25	11.2	0	1.5	1	0	0	1	1	1	0
MPM1	PF17234.5	ENST00000587125_5'3'_Frame_2	-	2.5	8.5	6.1	0.58	10.5	0.7	2.2	2	0	0	2	2	2	0
MAR_sialic_bdg	PF10564.12	ENST00000587128_3'5'_Frame_2	-	0.043	14	5.4	0.059	13.5	1.8	2.5	2	0	0	2	2	2	0
DUF5549	PF17703.4	ENST00000587128_3'5'_Frame_3	-	0.21	11.3	1	0.57	10	0.1	2	2	0	0	2	2	2	0
DUF2633	PF11119.11	ENST00000587182_3'5'_Frame_1	-	2.2	8.4	7.7	7.7	6.6	2.5	2.5	2	0	0	2	2	2	0
zf-C3HC4_4	PF15227.9	ENST00000587182_5'3'_Frame_3	-	1.1	9.6	6.8	0.42	10.9	2.7	2.5	2	0	0	2	2	2	0
CBP110	PF19042.3	ENST00000587413_3'5'_Frame_2	-	0.024	12.8	0	0.028	12.6	0	1	1	0	0	1	1	1	0
DUF6050	PF19517.2	ENST00000587426_3'5'_Frame_3	-	0.0049	17.3	5	0.0057	17.1	2.8	1.8	1	1	1	2	2	2	1
DUF5480	PF17576.5	ENST00000587426_3'5'_Frame_3	-	0.15	12.1	0.3	0.3	11.2	0.3	1.6	1	0	0	1	1	1	0
MBT	PF02820.21	ENST00000587426_5'3'_Frame_1	-	0.18	12.3	0	0.27	11.7	0	1.3	1	0	0	1	1	1	0
Drf_FH3	PF06367.19	ENST00000587534_3'5'_Frame_1	-	1.3e-11	44.6	0	1.9e-11	44.1	0	1.1	1	0	0	1	1	1	1
Drf_FH3	PF06367.19	ENST00000587534_3'5'_Frame_3	-	0.013	15.3	0.3	0.03	14.1	0	1.6	2	0	0	2	2	2	0
Prefoldin_2	PF01920.23	ENST00000587534_3'5'_Frame_3	-	0.12	12.5	0.8	0.2	11.7	0.8	1.3	1	0	0	1	1	1	0
RRF_GI	PF12614.11	ENST00000587534_3'5'_Frame_3	-	0.15	12.3	0.2	0.63	10.3	0.1	2	2	0	0	2	2	2	0
I_LWEQ	PF01608.20	ENST00000587534_3'5'_Frame_3	-	0.34	11.1	3.5	0.62	10.2	3.5	1.3	1	0	0	1	1	1	0
DUF6779	PF20570.1	ENST00000587534_3'5'_Frame_3	-	0.57	11	5.4	0.24	12.2	2.6	1.7	2	0	0	2	2	2	0
MKT1_N	PF12247.11	ENST00000587536_3'5'_Frame_3	-	0.0051	17.3	0	0.0096	16.4	0	1.4	1	0	0	1	1	1	1
G-alpha	PF00503.23	ENST00000587587_3'5'_Frame_1	-	6e-08	32.3	0	8.1e-08	31.9	0	1.2	1	0	0	1	1	1	1
Lipoprotein_21	PF14041.9	ENST00000587588_3'5'_Frame_3	-	0.082	13.2	0	0.17	12.2	0	1.5	1	0	0	1	1	1	0
Fibrillin_U_N	PF18193.4	ENST00000587694_3'5'_Frame_2	-	7.6	6.7	7	1.2	9.3	0.7	2.6	2	0	0	2	2	2	0
DUF4775	PF16001.8	ENST00000587791_3'5'_Frame_1	-	0.23	10.9	3.2	0.41	10.1	3.2	1.3	1	0	0	1	1	1	0
DUF6355	PF19882.2	ENST00000587791_3'5'_Frame_3	-	0.084	13.3	0.3	0.18	12.3	0.3	1.5	1	0	0	1	1	1	0
TRAF6_Z2	PF18048.4	ENST00000587904_3'5'_Frame_3	-	7.8	6.7	8.8	0.29	11.3	0.6	2.8	2	0	0	2	2	2	0
FtsL	PF04999.16	ENST00000587904_5'3'_Frame_1	-	0.02	14.9	0	0.041	14	0	1.4	1	0	0	1	1	1	0
Pet100	PF09803.12	ENST00000587904_5'3'_Frame_1	-	0.36	11.4	3.6	0.92	10.1	0.1	2.8	3	0	0	3	3	3	0
mRNA_stabil	PF13929.9	ENST00000587904_5'3'_Frame_3	-	0.036	13.2	0.7	0.17	10.9	0.1	2	2	0	0	2	2	2	0
rve	PF00665.29	ENST00000587961_5'3'_Frame_1	-	0.0016	18.8	0	0.0041	17.5	0	1.7	1	0	0	1	1	1	1
RNase_H	PF00075.27	ENST00000587961_5'3'_Frame_2	-	2.1e-17	63.8	0	4.4e-17	62.7	0	1.5	1	0	0	1	1	1	1
zf-H2C2	PF09337.13	ENST00000587961_5'3'_Frame_2	-	3.8e-06	27.2	0.3	1.3e-05	25.6	0.3	2	1	0	0	1	1	1	1
MLVIN_C	PF18697.4	ENST00000587961_5'3'_Frame_3	-	1.3e-16	60.6	2.2	6.5e-16	58.3	2	2.2	2	0	0	2	2	2	1
Staphostatin_A	PF09022.13	ENST00000588040_3'5'_Frame_1	-	0.057	13.4	0.9	0.14	12.2	0.9	1.8	1	1	0	1	1	1	0
CERK_C	PF19280.2	ENST00000588040_3'5'_Frame_2	-	0.039	13.5	0	0.07	12.7	0	1.4	1	0	0	1	1	1	0
DUF6342	PF19869.2	ENST00000588040_3'5'_Frame_3	-	0.11	12.9	2.3	0.44	10.9	0.1	2.8	2	1	1	3	3	3	0
zf-AD	PF07776.18	ENST00000588041_3'5'_Frame_3	-	0.01	16.1	2.5	0.47	10.8	0.1	3.2	3	0	0	3	3	3	0
PSCyt3	PF07627.14	ENST00000588041_5'3'_Frame_2	-	0.12	12.7	0.8	0.41	11.1	0.8	1.8	1	0	0	1	1	1	0
LZ_Tnp_IS481	PF13011.9	ENST00000588043_5'3'_Frame_1	-	0.84	10.3	2.9	1.5	9.6	0.1	2.4	2	1	0	2	2	2	0
APOBEC4	PF18775.4	ENST00000588074_3'5'_Frame_1	-	0.024	14.9	1.5	1.1	9.6	0.2	3.5	3	0	0	3	3	3	0
Mo-co_dimer	PF03404.19	ENST00000588097_3'5'_Frame_1	-	0.0054	16.9	0.2	10	6.2	0.1	3.2	3	0	0	3	3	3	2
PPR_2	PF13041.9	ENST00000588097_3'5'_Frame_1	-	0.1	12.9	0	0.25	11.7	0	1.6	1	0	0	1	1	1	0
Eapp_C	PF10238.12	ENST00000588097_3'5'_Frame_2	-	3.3	8	5.9	3.6	7.9	1.3	2.6	2	0	0	2	2	2	0
DUF775	PF05603.15	ENST00000588097_3'5'_Frame_3	-	0.8	9.3	2.4	1.6	8.4	2.4	1.4	1	0	0	1	1	1	0
Wzy_C	PF04932.18	ENST00000588097_5'3'_Frame_1	-	2.8	7.7	14.3	0.28	10.9	6.4	2.6	3	0	0	3	3	3	0
Glyco_trans_2_3	PF13632.9	ENST00000588097_5'3'_Frame_2	-	0.83	9.6	6.1	0.16	11.9	0.3	2.7	2	0	0	2	2	2	0
Gp_dh_C	PF02800.23	ENST00000588286_3'5'_Frame_1	-	7.6e-28	97.2	0.3	6.3e-19	68.2	0.1	2.3	2	0	0	2	2	2	2
Gp_dh_N	PF00044.27	ENST00000588286_3'5'_Frame_1	-	0.0039	17.6	0	0.007	16.8	0	1.4	1	0	0	1	1	1	1
Gp_dh_C	PF02800.23	ENST00000588286_3'5'_Frame_3	-	1.8e-19	70	0	6.1e-15	55.3	0	2.2	2	0	0	2	2	2	2
Gal_Lectin	PF02140.21	ENST00000588387_3'5'_Frame_1	-	1.1e-09	38.7	0.1	2.1e-09	37.8	0.1	1.4	1	0	0	1	1	1	1
7tm_2	PF00002.27	ENST00000588387_3'5'_Frame_3	-	0.017	14.5	0.2	0.027	13.9	0.2	1.2	1	0	0	1	1	1	0
Folate_rec	PF03024.17	ENST00000588469_3'5'_Frame_2	-	0.0081	16.2	0.8	0.013	15.5	0.8	1.2	1	0	0	1	1	1	1
LtrA	PF06772.14	ENST00000588495_3'5'_Frame_2	-	0.18	11.1	2	0.21	10.9	1.1	1.5	1	1	0	1	1	1	0
EGF_3	PF12947.10	ENST00000588495_5'3'_Frame_1	-	0.042	14.2	0.1	0.042	14.2	0.1	2.2	2	0	0	2	2	2	0
DUF4212	PF13937.9	ENST00000588495_5'3'_Frame_3	-	1.7	9.2	6.1	3.8	8.1	6.1	1.5	1	0	0	1	1	1	0
RVP	PF00077.23	ENST00000588548_5'3'_Frame_1	-	1.5e-11	44.6	0	3e-11	43.7	0	1.5	1	0	0	1	1	1	1
Asp_protease_2	PF13650.9	ENST00000588548_5'3'_Frame_1	-	0.06	14.1	0	0.13	13.1	0	1.5	1	0	0	1	1	1	0
gag-asp_proteas	PF13975.9	ENST00000588548_5'3'_Frame_1	-	0.26	12	0	0.51	11.1	0	1.5	1	0	0	1	1	1	0
Gag_p30	PF02093.19	ENST00000588548_5'3'_Frame_2	-	1.2e-09	38.1	0	2.1e-09	37.3	0	1.3	1	0	0	1	1	1	1
zf-CCHC	PF00098.26	ENST00000588548_5'3'_Frame_2	-	1.9e-06	27.8	8.3	3.4e-06	27	2.4	2.5	2	0	0	2	2	2	1
zf-CCHC_5	PF14787.9	ENST00000588548_5'3'_Frame_2	-	0.00019	21.2	11.6	0.032	14.1	2	2.6	2	0	0	2	2	2	2
zf-CCHC_2	PF13696.9	ENST00000588548_5'3'_Frame_2	-	0.05	13.6	7.7	0.086	12.8	2.9	2.6	2	0	0	2	2	2	0
zf-CCHC_3	PF13917.9	ENST00000588548_5'3'_Frame_2	-	0.081	13	5	0.49	10.5	3.7	2.7	2	0	0	2	2	2	0
eIF3g	PF12353.11	ENST00000588548_5'3'_Frame_2	-	1.3	9.5	14.3	1.9	9	1.7	2.4	2	0	0	2	2	2	0
Gag_p30	PF02093.19	ENST00000588548_5'3'_Frame_3	-	0.00027	20.6	0	0.00044	19.9	0	1.3	1	0	0	1	1	1	1
DUF1725	PF08333.14	ENST00000588784_5'3'_Frame_1	-	0.14	12	0.2	0.38	10.6	0.2	1.7	1	0	0	1	1	1	0
SelP_N	PF04592.17	ENST00000588842_3'5'_Frame_3	-	0.21	11.1	11	0.33	10.5	11	1.2	1	0	0	1	1	1	0
Papilloma_E5	PF03025.17	ENST00000588842_5'3'_Frame_2	-	7.6	6.9	36.6	10	6.5	19.5	3.1	2	1	1	3	3	3	0
LANC_like	PF05147.16	ENST00000588845_5'3'_Frame_2	-	0.0039	16	0	0.0046	15.7	0	1.2	1	0	0	1	1	1	1
KRAB	PF01352.30	ENST00000588906_3'5'_Frame_1	-	3.2e-09	36.4	0.4	6.3e-09	35.4	0.4	1.4	1	0	0	1	1	1	1
TUG-UBL1	PF11470.11	ENST00000588925_5'3'_Frame_2	-	0.12	12.6	0	0.27	11.5	0	1.5	1	0	0	1	1	1	0
PIP5K	PF01504.21	ENST00000588925_5'3'_Frame_3	-	0.15	11.4	0.1	1.9	7.7	0	2.1	2	0	0	2	2	2	0
PB1	PF00564.27	ENST00000588950_3'5'_Frame_1	-	5.8e-13	48.7	0	1.2e-12	47.7	0	1.5	1	0	0	1	1	1	1
AraR_C	PF19368.2	ENST00000589125_3'5'_Frame_2	-	0.042	14.2	0.7	2	8.8	0	2.7	2	0	0	2	2	2	0
DUF3649	PF12365.11	ENST00000589217_5'3'_Frame_2	-	0.022	14.6	0.2	0.088	12.7	0.2	2.1	1	0	0	1	1	1	0
DUF1043	PF06295.15	ENST00000589227_5'3'_Frame_2	-	1.5	9	5.4	4	7.6	5.4	1.7	1	0	0	1	1	1	0
DDR_swiveling	PF18427.4	ENST00000589227_5'3'_Frame_3	-	0.17	12	0.1	0.31	11.2	0.1	1.3	1	0	0	1	1	1	0
DUF2171	PF09939.12	ENST00000589227_5'3'_Frame_3	-	1.9	8.9	3.8	3	8.3	0	2.7	3	0	0	3	3	3	0
Raptor_N	PF14538.9	ENST00000589227_5'3'_Frame_3	-	2.3	8.2	9.6	0.66	9.9	0.9	2.7	3	0	0	3	3	3	0
Trefoil	PF00088.21	ENST00000589276_3'5'_Frame_1	-	0.076	13	1.6	0.39	10.7	0.4	2.4	2	0	0	2	2	2	0
ICAM_N	PF03921.17	ENST00000589379_3'5'_Frame_1	-	1.1e-13	50.8	0	3e-13	49.4	0	1.7	1	0	0	1	1	1	1
DUF3432	PF11914.11	ENST00000589379_5'3'_Frame_2	-	0.028	14.8	4.5	0.085	13.3	4.5	1.8	1	0	0	1	1	1	0
DUF5559	PF17714.4	ENST00000589496_3'5'_Frame_2	-	0.19	11.7	0.1	0.44	10.5	0.1	1.6	1	0	0	1	1	1	0
BPS1	PF03087.17	ENST00000589496_3'5'_Frame_3	-	0.17	11.7	3.5	0.37	10.7	3.5	1.4	1	0	0	1	1	1	0
DUF1725	PF08333.14	ENST00000589496_5'3'_Frame_1	-	1.3e-06	28	0.3	3.6e-06	26.6	0.3	1.8	1	0	0	1	1	1	1
DUF5626	PF18540.4	ENST00000589496_5'3'_Frame_2	-	7	7	7.6	3	8.2	2.6	2.5	2	0	0	2	2	2	0
ArAE_1	PF06081.14	ENST00000589715_3'5'_Frame_1	-	0.0035	17.6	0.2	0.0066	16.7	0.2	1.4	1	0	0	1	1	1	1
Xol-1_GHMP-like	PF09109.13	ENST00000589715_3'5'_Frame_2	-	0.14	12.2	0	0.22	11.5	0	1.2	1	0	0	1	1	1	0
DUF5385	PF17359.5	ENST00000589715_3'5'_Frame_2	-	0.17	11.5	0.1	0.3	10.7	0.1	1.2	1	0	0	1	1	1	0
DDE_1	PF03184.22	ENST00000589795_3'5'_Frame_1	-	9.1e-07	28.8	0	0.0013	18.5	0	2.8	3	0	0	3	3	3	2
DDE_1	PF03184.22	ENST00000589795_3'5'_Frame_2	-	1.4e-10	41.2	0	4e-10	39.7	0	1.7	1	0	0	1	1	1	1
CENP-B_N	PF04218.16	ENST00000589795_3'5'_Frame_3	-	0.056	13.2	0.1	0.15	11.9	0.1	1.7	1	0	0	1	1	1	0
DUF5559	PF17714.4	ENST00000589795_5'3'_Frame_2	-	0.0045	17	0.4	0.061	13.3	0.2	2.7	2	1	1	3	3	3	1
HEXIM	PF15313.9	ENST00000589796_3'5'_Frame_3	-	1e-46	158.8	5	1.2e-45	155.3	5	2.4	1	1	0	1	1	1	1
GIT_CC	PF16559.8	ENST00000589796_3'5'_Frame_3	-	0.0035	17.2	4.5	0.0059	16.5	4.5	1.3	1	0	0	1	1	1	1
NRBF2	PF08961.13	ENST00000589796_3'5'_Frame_3	-	0.028	14.1	0.2	0.049	13.3	0.2	1.4	1	0	0	1	1	1	0
Herpes_BLRF2	PF05812.15	ENST00000589796_3'5'_Frame_3	-	0.039	14.2	1.7	0.043	14.1	0.1	1.8	2	0	0	2	2	2	0
LCD1	PF09798.12	ENST00000589796_3'5'_Frame_3	-	0.33	9.5	2.8	0.46	9.1	2.8	1.1	1	0	0	1	1	1	0
DivIC	PF04977.18	ENST00000589796_3'5'_Frame_3	-	2.3	8.2	7.9	0.59	10.1	3.6	2.1	1	1	0	1	1	1	0
TSC22	PF01166.21	ENST00000589796_3'5'_Frame_3	-	3.3	8.1	6	3.6	8	1	2.3	2	0	0	2	2	2	0
DUF4668	PF15701.8	ENST00000589921_5'3'_Frame_2	-	0.042	13.8	0.2	0.11	12.4	0.2	1.7	1	0	0	1	1	1	0
I-set	PF07679.19	ENST00000590024_3'5'_Frame_1	-	1.4e-20	73.3	0	3e-20	72.2	0	1.6	1	0	0	1	1	1	1
Ig_3	PF13927.9	ENST00000590024_3'5'_Frame_1	-	7.6e-13	49	0.1	2.2e-12	47.5	0.1	1.9	1	0	0	1	1	1	1
Ig_2	PF13895.9	ENST00000590024_3'5'_Frame_1	-	1.1e-09	38.6	0.2	3.6e-09	36.9	0.2	1.9	1	0	0	1	1	1	1
ig	PF00047.28	ENST00000590024_3'5'_Frame_1	-	1.8e-09	37.7	0.2	4.7e-09	36.4	0.2	1.7	1	0	0	1	1	1	1
V-set	PF07686.20	ENST00000590024_3'5'_Frame_1	-	0.00026	21.3	0.9	0.011	16	0.3	3.1	2	1	0	2	2	2	1
I-set	PF07679.19	ENST00000590024_3'5'_Frame_2	-	5.8e-54	180.3	0	1.4e-18	66.8	0	3.5	3	0	0	3	3	3	3
Ig_3	PF13927.9	ENST00000590024_3'5'_Frame_2	-	1.6e-34	118.4	0.2	3.6e-11	43.6	0.1	3.6	3	0	0	3	3	3	3
ig	PF00047.28	ENST00000590024_3'5'_Frame_2	-	1.7e-23	82.7	0	1.1e-07	32.1	0.1	3.8	3	0	0	3	3	3	3
Ig_2	PF13895.9	ENST00000590024_3'5'_Frame_2	-	1.2e-15	57.7	0.7	0.0012	19.3	0.4	4.4	4	0	0	4	4	4	3
V-set	PF07686.20	ENST00000590024_3'5'_Frame_2	-	1.4e-08	35	2.9	1.4	9.2	0.6	6.1	3	3	1	4	4	4	3
Ig_6	PF18452.4	ENST00000590024_3'5'_Frame_2	-	0.00037	20.5	7	0.19	11.7	0	4.9	5	0	0	5	5	5	2
Ig_C17orf99	PF17736.4	ENST00000590024_3'5'_Frame_2	-	0.094	12.9	0	1.6	9	0	2.5	2	0	0	2	2	2	0
V-set_2	PF15910.8	ENST00000590024_3'5'_Frame_2	-	7.5	6.8	10.1	7.8	6.8	0.3	4.4	3	1	0	3	3	3	0
I-set	PF07679.19	ENST00000590024_3'5'_Frame_3	-	4.1e-24	84.6	0.2	8.3e-24	83.6	0.2	1.5	1	0	0	1	1	1	1
Ig_3	PF13927.9	ENST00000590024_3'5'_Frame_3	-	7.2e-16	58.6	0.4	3.1e-15	56.6	0	2.3	3	0	0	3	3	3	1
Ig_2	PF13895.9	ENST00000590024_3'5'_Frame_3	-	6.9e-11	42.4	0.6	5.7e-10	39.5	0.1	2.6	2	0	0	2	2	2	1
ig	PF00047.28	ENST00000590024_3'5'_Frame_3	-	2.8e-10	40.3	1.7	3.6e-09	36.8	0.4	2.7	3	0	0	3	3	3	1
V-set	PF07686.20	ENST00000590024_3'5'_Frame_3	-	1.8e-05	25	1.3	0.0016	18.7	0.7	3.1	2	1	0	2	2	2	1
Receptor_2B4	PF11465.11	ENST00000590024_3'5'_Frame_3	-	0.002	18.4	0.1	0.0065	16.8	0.1	1.8	1	0	0	1	1	1	1
C2-set_2	PF08205.15	ENST00000590024_3'5'_Frame_3	-	0.072	13.3	0	0.43	10.8	0	2.2	2	0	0	2	2	2	0
C1-set	PF07654.18	ENST00000590024_3'5'_Frame_3	-	0.12	12.9	1.9	0.33	11.5	0.1	2.7	3	0	0	3	3	3	0
EFG_III	PF14492.9	ENST00000590100_3'5'_Frame_3	-	0.2	11.8	0.1	0.39	10.9	0.1	1.4	1	0	0	1	1	1	0
E1-E2_ATPase	PF00122.23	ENST00000590100_5'3'_Frame_1	-	0.049	13.3	1.5	0.073	12.7	1.5	1.2	1	0	0	1	1	1	0
Mito_fiss_reg	PF05308.14	ENST00000590137_5'3'_Frame_1	-	2	8.6	4.4	0.42	10.9	0.6	1.7	2	0	0	2	2	2	0
PRIMA1	PF16101.8	ENST00000590137_5'3'_Frame_1	-	2.4	8.4	10.8	0.29	11.3	6	1.9	2	0	0	2	2	2	0
SfLAP	PF11139.11	ENST00000590252_3'5'_Frame_1	-	0.078	12.5	0.5	0.11	12	0.5	1.3	1	0	0	1	1	1	0
ADAMTS_CR_2	PF17771.4	ENST00000590252_3'5'_Frame_3	-	0.077	13.6	0.6	0.13	12.8	0.6	1.5	1	1	0	1	1	1	0
Papilloma_E5	PF03025.17	ENST00000590255_5'3'_Frame_2	-	0.44	10.9	33	6.8	7.1	19.6	2.8	1	1	1	2	2	2	0
CrtO	PF18927.3	ENST00000590255_5'3'_Frame_3	-	0.2	12.1	0.9	13	6.2	0.1	2.3	2	0	0	2	2	2	0
LBR_tudor	PF09465.13	ENST00000590398_3'5'_Frame_1	-	2.6e-08	33.6	7.4	53	3.8	0	9.5 1	0	0	0 1	0 1	0 1	0	0
DUF6383	PF19910.2	ENST00000590398_3'5'_Frame_1	-	0.00016	21.8	0	260	2	0	7.7 1	0	0	0 1	0 1	0 1	0	0
nos_propeller	PF18764.4	ENST00000590398_3'5'_Frame_1	-	0.012	15.7	0	32	4.6	0	4.4	4	1	1	5	5	5	0
PepSY_TM_like_2	PF16357.8	ENST00000590398_3'5'_Frame_1	-	0.013	15.7	1.3	140	2.4	0	4.9	5	0	0	5	5	5	0
UPF0669	PF17065.8	ENST00000590398_3'5'_Frame_1	-	0.015	15.2	9.2	40	4	0	8.0 1	1	0	0 1	2022-01-01	2022-01-01	1	0
Rhamnogal_lyase	PF06045.14	ENST00000590398_3'5'_Frame_1	-	0.061	12.9	0.4	14	5.2	0.1	2.5	2	0	0	2	2	2	0
DUF6113	PF19608.2	ENST00000590398_3'5'_Frame_1	-	0.13	12	16.5	1	9.1	0	6.6	7	1	1	8	8	8	0
Mu-like_Pro	PF10123.12	ENST00000590398_3'5'_Frame_1	-	0.25	11	0	55	3.3	0	4.1	6	0	0	6	6	6	0
LBR_tudor	PF09465.13	ENST00000590398_3'5'_Frame_2	-	3.4e-07	30	7.1	53	3.8	0	8.6	9	0	0	9	9	9	2
Phage_holin_3_3	PF16083.8	ENST00000590398_3'5'_Frame_2	-	0.18	12	2.4	180	2.4	0	5.7	9	0	0	9	9	9	0
UPF0669	PF17065.8	ENST00000590398_3'5'_Frame_2	-	3.8	7.3	4.1	220	1.6	0	5.3	9	0	0	9	9	9	0
LBR_tudor	PF09465.13	ENST00000590398_3'5'_Frame_3	-	6.9e-07	29	5.3	71	3.4	0	9.3 1	0	0	0 1	0 1	0 1	0	0
UPF0669	PF17065.8	ENST00000590398_3'5'_Frame_3	-	0.00013	21.9	1.8	40	4	0	7.3 1	0	0	0 1	0 1	0 1	0	1
YqaH	PF17448.5	ENST00000590398_3'5'_Frame_3	-	0.022	15.2	0	100	3.4	0	5.1	7	0	0	7	7	7	0
RPW8	PF05659.14	ENST00000590398_3'5'_Frame_3	-	0.096	12.4	0	96	2.7	0	4.4	5	0	0	5	5	5	0
LuxS	PF02664.18	ENST00000590398_5'3'_Frame_1	-	6.4e-11	42.3	0.8	8.5	6.2	0	9.3	6	2	2022-05-01	2022-01-01	2022-01-01	1	4
DUF1287	PF06940.14	ENST00000590398_5'3'_Frame_1	-	2.7e-07	30.6	0	11	5.9	0	7.4	4	2	2022-06-01	0 1	0 1	0	2
DUF4043	PF13252.9	ENST00000590398_5'3'_Frame_1	-	0.0046	15.9	0	47	2.7	0	5.2	6	0	0	6	6	6	0
DUF6763	PF20549.1	ENST00000590398_5'3'_Frame_1	-	0.013	15.7	0	17	5.8	0	4.5	5	0	0	5	5	5	0
DUF5811	PF19128.3	ENST00000590398_5'3'_Frame_1	-	4.9	7.5	11	94	3.4	0	6.5	9	0	0	9	9	9	0
LuxS	PF02664.18	ENST00000590398_5'3'_Frame_2	-	7.2e-14	51.9	1.4	3	7.7	0	9.8	3	2	2022-07-01	0 1	0 1	0	6
DUF6763	PF20549.1	ENST00000590398_5'3'_Frame_2	-	1.2e-06	28.7	0	21	5.5	0	6.6	7	0	0	7	7	7	2
DUF5811	PF19128.3	ENST00000590398_5'3'_Frame_2	-	0.011	16	7.3	32	4.9	0	6.1	7	0	0	7	7	7	0
LuxS	PF02664.18	ENST00000590398_5'3'_Frame_3	-	6.2e-11	42.4	0.6	2.7	7.8	0	8.2	3	3	5	8	8	8	4
DUF1287	PF06940.14	ENST00000590398_5'3'_Frame_3	-	0.0039	17.1	0	13	5.6	0	4.9	5	1	3	8	8	8	2
VKG_Carbox	PF05090.17	ENST00000590478_3'5'_Frame_1	-	0.14	11	0	0.25	10.3	0	1.2	1	0	0	1	1	1	0
adh_short	PF00106.28	ENST00000590513_3'5'_Frame_1	-	2.3e-16	59.9	0.1	4.4e-10	39.5	0	3	3	0	0	3	3	3	2
adh_short_C2	PF13561.9	ENST00000590513_3'5'_Frame_1	-	1e-06	28.7	0	5.3e-05	23	0	2.3	2	0	0	2	2	2	1
KR	PF08659.13	ENST00000590513_3'5'_Frame_1	-	0.22	11.5	0	13	5.7	0	2.4	2	1	0	2	2	2	0
adh_short	PF00106.28	ENST00000590513_3'5'_Frame_2	-	9.6e-05	22	0	0.00022	20.9	0	1.5	2	0	0	2	2	2	1
adh_short_C2	PF13561.9	ENST00000590513_3'5'_Frame_2	-	0.0015	18.3	0	0.0024	17.6	0	1.2	1	0	0	1	1	1	1
NinD	PF17466.5	ENST00000590523_3'5'_Frame_2	-	1.5	9.1	4.9	0.35	11.1	0.7	2.2	2	0	0	2	2	2	0
AP3D1	PF06375.14	ENST00000590628_3'5'_Frame_1	-	1.8	8.8	7.5	3.5	7.8	7.5	1.4	1	0	0	1	1	1	0
EndIII_4Fe-2S	PF10576.12	ENST00000590628_3'5'_Frame_1	-	2.7	8.5	6.3	7.9	7.1	6.3	1.8	1	0	0	1	1	1	0
Mito_carr	PF00153.30	ENST00000590628_3'5'_Frame_3	-	0.3	11.2	0.6	4.3	7.4	0	2.9	3	0	0	3	3	3	0
Pico_P2A	PF00947.22	ENST00000590653_3'5'_Frame_1	-	0.18	12	0.3	0.43	10.7	0.3	1.6	1	0	0	1	1	1	0
2TM	PF13239.9	ENST00000590653_5'3'_Frame_3	-	0.063	13.6	0.9	0.54	10.6	0.1	2.7	2	0	0	2	2	2	0
Gp_dh_C	PF02800.23	ENST00000590717_3'5'_Frame_1	-	5e-28	97.8	0.3	5.1e-19	68.5	0.1	2.3	2	0	0	2	2	2	2
Gp_dh_C	PF02800.23	ENST00000590717_3'5'_Frame_3	-	1.2e-19	70.6	0	4.9e-15	55.6	0	2.3	2	0	0	2	2	2	2
Spo16	PF19225.3	ENST00000590740_5'3'_Frame_1	-	0.39	10.6	2.9	1.1	9.1	2.9	1.7	1	0	0	1	1	1	0
RT_RNaseH_2	PF17919.4	ENST00000590740_5'3'_Frame_3	-	6.8e-07	29.4	0	1.6e-06	28.2	0	1.7	1	0	0	1	1	1	1
MLVIN_C	PF18697.4	ENST00000590740_5'3'_Frame_3	-	0.12	12.6	0	0.3	11.3	0	1.6	1	0	0	1	1	1	0
RT_RNaseH	PF17917.4	ENST00000590740_5'3'_Frame_3	-	0.13	12.7	0	0.28	11.6	0	1.6	1	0	0	1	1	1	0
zf_C2H2_10	PF18414.4	ENST00000590750_5'3'_Frame_2	-	0.98	9.2	3.8	2.3	7.9	3.8	1.6	1	0	0	1	1	1	0
UPF0302	PF08864.13	ENST00000590797_3'5'_Frame_1	-	0.19	11.9	0.5	0.69	10.1	0.1	2.1	3	0	0	3	3	3	0
Pox_TAP	PF03355.17	ENST00000590797_3'5'_Frame_2	-	0.075	12.7	0	0.14	11.8	0	1.4	1	0	0	1	1	1	0
Agarase_CBM	PF17992.4	ENST00000590797_5'3'_Frame_3	-	0.075	12.8	0	0.14	11.9	0	1.4	1	0	0	1	1	1	0
LIN37	PF15306.9	ENST00000591091_3'5'_Frame_3	-	1.2e-21	77.6	0	2.7e-21	76.5	0	1.5	1	0	0	1	1	1	1
Sporozoite_P67	PF05642.14	ENST00000591110_3'5'_Frame_3	-	0.38	8.9	0.6	0.47	8.6	0.6	1.1	1	0	0	1	1	1	0
DUF2203	PF09969.12	ENST00000591217_3'5'_Frame_1	-	0.21	12.4	0.9	0.43	11.4	0.9	1.5	1	0	0	1	1	1	0
RNase_Y_N	PF12072.11	ENST00000591217_3'5'_Frame_1	-	0.26	10.8	9	0.4	10.2	9	1.2	1	0	0	1	1	1	0
DP	PF08781.13	ENST00000591217_3'5'_Frame_1	-	1.5	8.9	6.3	2.4	8.2	6.3	1.3	1	0	0	1	1	1	0
Methyltransf_31	PF13847.9	ENST00000591217_5'3'_Frame_3	-	0.21	11.5	0	0.34	10.8	0	1.3	1	0	0	1	1	1	0
LBR_tudor	PF09465.13	ENST00000591283_3'5'_Frame_1	-	3e-05	23.8	8.4	110	2.8	0	9.1 1	0	0	0 1	0 1	0 1	0	0
Rhamnogal_lyase	PF06045.14	ENST00000591283_3'5'_Frame_1	-	0.33	10.5	0.4	30	4.1	0.1	2.3	2	0	0	2	2	2	0
UPF0669	PF17065.8	ENST00000591283_3'5'_Frame_1	-	0.34	10.8	6.1	84	3	0	6.6 1	1	0	0 1	2022-01-01	2022-01-01	1	0
DUF6113	PF19608.2	ENST00000591283_3'5'_Frame_1	-	0.48	10.2	12.4	2.2	8.1	0	5.8	7	0	0	7	7	7	0
LBR_tudor	PF09465.13	ENST00000591283_3'5'_Frame_2	-	0.00011	22	7	110	2.8	0	8.2	9	0	0	9	9	9	4
LBR_tudor	PF09465.13	ENST00000591283_3'5'_Frame_3	-	0.00047	19.9	6.1	150	2.3	0	8.6 1	0	0	0 1	0 1	0 1	0	0
UPF0669	PF17065.8	ENST00000591283_3'5'_Frame_3	-	0.011	15.6	1.3	84	3	0	6.2	9	0	0	9	9	9	0
LuxS	PF02664.18	ENST00000591283_5'3'_Frame_1	-	3.2e-08	33.6	0.1	19	5.1	0	8.5	6	1	2022-04-01	0 1	0 1	0	3
DUF1287	PF06940.14	ENST00000591283_5'3'_Frame_1	-	4.8e-05	23.3	0	25	4.7	0	6.3	4	1	4	8	8	8	2
DUF4043	PF13252.9	ENST00000591283_5'3'_Frame_1	-	0.14	11.1	0	100	1.6	0	4.4	5	0	0	5	5	5	0
DUF6763	PF20549.1	ENST00000591283_5'3'_Frame_1	-	0.27	11.5	0	38	4.6	0	3.7	5	0	0	5	5	5	0
LuxS	PF02664.18	ENST00000591283_5'3'_Frame_2	-	8e-11	42	1.1	6.7	6.5	0	9.4	4	2	2022-06-01	0 1	0 1	0	5
DUF6763	PF20549.1	ENST00000591283_5'3'_Frame_2	-	0.00013	22.1	0	45	4.4	0	6	7	0	0	7	7	7	2
DUF5811	PF19128.3	ENST00000591283_5'3'_Frame_2	-	0.074	13.4	4.3	70	3.8	0	5.4	6	0	0	6	6	6	0
LuxS	PF02664.18	ENST00000591283_5'3'_Frame_3	-	1.7e-08	34.5	0.4	5.3	6.9	0	7.8	3	2	5	8	8	8	4
DUF1287	PF06940.14	ENST00000591283_5'3'_Frame_3	-	0.1	12.4	0	28	4.5	0	4	3	1	2	5	5	5	0
BSMAP	PF12280.11	ENST00000591343_5'3'_Frame_2	-	0.059	13.6	0.6	0.095	13	0.1	1.5	2	0	0	2	2	2	0
RNase_H	PF00075.27	ENST00000591372_5'3'_Frame_1	-	0.21	11.9	0.1	0.48	10.7	0.1	1.6	1	0	0	1	1	1	0
DAAP1	PF15773.8	ENST00000591372_5'3'_Frame_2	-	0.061	12.4	1.2	0.094	11.8	1.2	1.2	1	0	0	1	1	1	0
MLVIN_C	PF18697.4	ENST00000591372_5'3'_Frame_3	-	4.4e-18	65.3	0.2	1.9e-17	63.3	0.1	2	2	0	0	2	2	2	1
rve	PF00665.29	ENST00000591372_5'3'_Frame_3	-	9.4e-17	61.3	0	2.1e-16	60.2	0	1.7	1	0	0	1	1	1	1
RNase_H	PF00075.27	ENST00000591372_5'3'_Frame_3	-	5.2e-12	46.3	0	9.1e-12	45.5	0	1.4	1	0	0	1	1	1	1
zf-H2C2	PF09337.13	ENST00000591372_5'3'_Frame_3	-	8.4e-05	22.9	0.1	0.00017	22	0.1	1.5	1	0	0	1	1	1	1
Integrase_H2C2	PF17921.4	ENST00000591372_5'3'_Frame_3	-	0.00071	19.7	0	0.0012	19	0	1.4	1	0	0	1	1	1	1
rve_3	PF13683.9	ENST00000591372_5'3'_Frame_3	-	0.071	13	0	0.44	10.5	0	2.2	2	0	0	2	2	2	0
AAA_6	PF12774.10	ENST00000591373_3'5'_Frame_1	-	4.6e-26	91.7	0.2	2.5e-15	56.4	0	2.1	2	0	0	2	2	2	2
AAA_16	PF13191.9	ENST00000591373_3'5'_Frame_1	-	0.055	14	0	0.11	13	0	1.5	1	0	0	1	1	1	0
Sigma54_activ_2	PF14532.9	ENST00000591373_3'5'_Frame_1	-	0.16	12.2	0	0.31	11.3	0	1.3	1	0	0	1	1	1	0
AAA_7	PF12775.10	ENST00000591373_3'5'_Frame_1	-	0.23	11.1	0	0.39	10.3	0	1.3	1	0	0	1	1	1	0
AAA_7	PF12775.10	ENST00000591373_3'5'_Frame_3	-	1.5e-14	54.1	0.1	2.1e-14	53.6	0.1	1.1	1	0	0	1	1	1	1
Keratin_2_tail	PF16210.8	ENST00000591373_3'5'_Frame_3	-	4.1	7.8	11.9	0.69	10.3	7.6	1.8	1	1	0	1	1	1	0
Hormone_6	PF00236.21	ENST00000591381_3'5'_Frame_2	-	8	6.7	10.2	2.8	8.2	5.5	2.2	2	0	0	2	2	2	0
CENP-M	PF11111.11	ENST00000591469_3'5'_Frame_2	-	0.03	13.7	0.3	0.059	12.7	0.3	1.4	1	0	0	1	1	1	0
PH_3	PF14593.9	ENST00000591469_5'3'_Frame_1	-	0.11	12.7	0	0.33	11.1	0	1.8	1	0	0	1	1	1	0
Vma12	PF11712.11	ENST00000591482_5'3'_Frame_1	-	3.2e-17	63	0	4.5e-17	62.6	0	1.2	1	0	0	1	1	1	1
MEIOC	PF15189.9	ENST00000591628_3'5'_Frame_2	-	8.2e-11	42	0.4	2e-10	40.8	0.4	1.6	1	0	0	1	1	1	1
Connexin43	PF03508.16	ENST00000591628_5'3'_Frame_1	-	1.1	9.7	3.6	4.2	7.8	0.6	2.6	1	1	1	2	2	2	0
YvbH_ext	PF11724.11	ENST00000591629_3'5'_Frame_2	-	0.046	14.1	0.1	3.9	8	0	2.9	2	0	0	2	2	2	0
DUF6444	PF20042.2	ENST00000591629_3'5'_Frame_3	-	0.22	12.2	0	0.52	11	0	1.5	1	0	0	1	1	1	0
PXT1	PF15214.9	ENST00000591629_5'3'_Frame_3	-	0.019	15.4	0.2	0.082	13.4	0.1	2.1	2	0	0	2	2	2	0
Inhibitor_I36	PF03995.16	ENST00000591629_5'3'_Frame_3	-	0.098	12.7	5.1	0.55	10.3	0.1	2.7	2	0	0	2	2	2	0
RabGAP-TBC	PF00566.21	ENST00000591705_3'5'_Frame_2	-	5.4e-07	29.6	0	9.1e-07	28.8	0	1.2	1	0	0	1	1	1	1
RabGAP-TBC	PF00566.21	ENST00000591705_3'5'_Frame_3	-	0.069	12.9	0	0.14	11.9	0	1.4	1	0	0	1	1	1	0
Alpha_L_fucos	PF01120.20	ENST00000591892_3'5'_Frame_1	-	4.8e-26	92.2	0.2	6e-13	49.1	0	2.3	2	0	0	2	2	2	2
Mago-bind	PF09282.13	ENST00000591892_3'5'_Frame_2	-	0.03	14.4	0	0.049	13.7	0	1.4	1	0	0	1	1	1	0
DUF5559	PF17714.4	ENST00000591892_5'3'_Frame_3	-	0.11	12.5	0.3	0.11	12.5	0.3	1.7	2	0	0	2	2	2	0
mRNA_stabil	PF13929.9	ENST00000591974_5'3'_Frame_2	-	0.093	11.8	0.1	0.16	11.1	0.1	1.2	1	0	0	1	1	1	0
Lycopene_cyc	PF18916.3	ENST00000592016_3'5'_Frame_1	-	0.034	14.8	5.6	0.11	13.1	5.6	1.9	1	0	0	1	1	1	0
rve	PF00665.29	ENST00000592016_5'3'_Frame_1	-	0.00022	21.6	0	0.00047	20.5	0	1.5	1	0	0	1	1	1	1
MLVIN_C	PF18697.4	ENST00000592016_5'3'_Frame_1	-	0.055	13.7	0	0.13	12.5	0	1.5	1	0	0	1	1	1	0
RNase_H	PF00075.27	ENST00000592016_5'3'_Frame_2	-	9.2e-21	74.7	0	1.5e-20	73.9	0	1.3	1	0	0	1	1	1	1
zf-H2C2	PF09337.13	ENST00000592016_5'3'_Frame_2	-	3.3e-12	46.6	1.3	7.3e-12	45.5	1.3	1.7	1	0	0	1	1	1	1
RT_RNaseH	PF17917.4	ENST00000592016_5'3'_Frame_2	-	4.2e-08	33.6	0	1.3e-07	32	0	1.9	2	0	0	2	2	2	1
RT_RNaseH_2	PF17919.4	ENST00000592016_5'3'_Frame_2	-	5.8e-07	29.6	0	1.8e-06	28	0	1.9	1	0	0	1	1	1	1
Integrase_H2C2	PF17921.4	ENST00000592016_5'3'_Frame_2	-	2e-05	24.7	0	4e-05	23.7	0	1.6	1	0	0	1	1	1	1
MLVIN_C	PF18697.4	ENST00000592016_5'3'_Frame_3	-	4.4e-08	33.2	0	1.1e-07	31.9	0	1.6	1	0	0	1	1	1	1
DUF3933	PF13069.9	ENST00000592107_3'5'_Frame_1	-	0.15	12	0.1	0.26	11.3	0.1	1.3	1	0	0	1	1	1	0
zinc_ribbon_4	PF13717.9	ENST00000592135_5'3'_Frame_1	-	1.8	8.7	4.5	0.42	10.7	0.4	2	2	0	0	2	2	2	0
OrfB_Zn_ribbon	PF07282.14	ENST00000592135_5'3'_Frame_1	-	7.4	6.7	5.9	0.74	9.9	1	1.9	2	0	0	2	2	2	0
zf-CCCH	PF00642.27	ENST00000592174_3'5'_Frame_2	-	0.0079	16.2	0	0.034	14.2	0	2.1	2	0	0	2	2	2	1
ATP1G1_PLM_MAT8	PF02038.19	ENST00000592174_5'3'_Frame_3	-	2.5e-43	145.4	1.5	9.2e-26	89.1	0.2	2.4	2	0	0	2	2	2	2
Shisa	PF13908.9	ENST00000592174_5'3'_Frame_3	-	0.0031	17.8	0.1	0.099	12.8	0	2.1	2	0	0	2	2	2	1
DUF6677	PF20382.1	ENST00000592174_5'3'_Frame_3	-	0.15	12.5	0.1	1.4	9.4	0	2.3	2	1	1	3	3	3	0
DUF6332	PF19857.2	ENST00000592174_5'3'_Frame_3	-	0.16	12.6	0	8.6	7.1	0	2.3	2	0	0	2	2	2	0
DUF6724	PF20485.1	ENST00000592174_5'3'_Frame_3	-	0.25	11.3	0.7	0.49	10.4	0	1.7	2	0	0	2	2	2	0
EphA2_TM	PF14575.9	ENST00000592174_5'3'_Frame_3	-	0.97	10.3	0	0.97	10.3	0	2.7	2	1	1	3	3	3	0
DUF1056	PF06341.14	ENST00000592174_5'3'_Frame_3	-	1.9	9	5.7	13	6.3	0.2	2.5	3	0	0	3	3	3	0
RVT_thumb	PF06817.17	ENST00000592187_5'3'_Frame_1	-	6.3e-22	77.3	0.1	2.7e-21	75.3	0.1	2.1	1	0	0	1	1	1	1
HERV-K_env_2	PF13804.9	ENST00000592187_5'3'_Frame_1	-	1.2e-09	38.3	0.3	2.5e-09	37.2	0.3	1.4	1	0	0	1	1	1	1
RVT_1	PF00078.30	ENST00000592187_5'3'_Frame_1	-	8e-09	35.5	0	1.5e-08	34.6	0	1.4	1	0	0	1	1	1	1
HERV-K_REC	PF15695.8	ENST00000592187_5'3'_Frame_1	-	0.00093	19.3	1.4	0.0021	18.2	1.4	1.6	1	0	0	1	1	1	1
G-patch	PF01585.26	ENST00000592187_5'3'_Frame_1	-	0.0086	16.1	0.4	0.017	15.2	0.4	1.5	1	0	0	1	1	1	1
rve	PF00665.29	ENST00000592187_5'3'_Frame_2	-	1.4e-16	60.8	0.1	4.2e-16	59.2	0	1.8	2	0	0	2	2	2	1
Integrase_Zn	PF02022.22	ENST00000592187_5'3'_Frame_2	-	1.6e-12	47.3	1.7	4.7e-12	45.8	1.7	1.9	1	0	0	1	1	1	1
dUTPase	PF00692.22	ENST00000592187_5'3'_Frame_2	-	3.2e-08	33.4	0	6.1e-08	32.5	0	1.4	1	0	0	1	1	1	1
RNase_H	PF00075.27	ENST00000592187_5'3'_Frame_2	-	1.5e-07	31.8	0	4.2e-07	30.4	0	1.7	1	0	0	1	1	1	1
IN_DBD_C	PF00552.24	ENST00000592187_5'3'_Frame_2	-	1.8e-07	30.5	3.6	3.6e-07	29.5	3.6	1.6	1	0	0	1	1	1	1
DDE_Tnp_IS240	PF13610.9	ENST00000592187_5'3'_Frame_2	-	0.045	14.1	0	0.1	13	0	1.6	1	0	0	1	1	1	0
RVP	PF00077.23	ENST00000592187_5'3'_Frame_3	-	2e-13	50.6	0.1	4.4e-13	49.5	0.1	1.6	1	0	0	1	1	1	1
gag-asp_proteas	PF13975.9	ENST00000592187_5'3'_Frame_3	-	0.0089	16.7	0	0.021	15.5	0	1.6	1	0	0	1	1	1	1
Asp_protease_2	PF13650.9	ENST00000592187_5'3'_Frame_3	-	0.12	13.1	0	0.28	12	0	1.5	1	0	0	1	1	1	0
Hydrolase	PF00702.29	ENST00000592201_3'5'_Frame_1	-	0.055	13.9	0	0.092	13.1	0	1.3	1	0	0	1	1	1	0
Ctr	PF04145.18	ENST00000592201_3'5'_Frame_3	-	0.65	10.7	2.7	6.7	7.4	0.2	2.6	2	1	0	2	2	2	0
CactinC_cactus	PF09732.12	ENST00000592274_3'5'_Frame_1	-	2.9e-58	195.3	9.1	4.2e-58	194.8	9.1	1.2	1	0	0	1	1	1	1
Histone_HNS	PF00816.24	ENST00000592274_3'5'_Frame_1	-	0.07	14.1	0.3	0.15	13	0.3	1.5	1	0	0	1	1	1	0
Bd3614-deam	PF14439.9	ENST00000592274_3'5'_Frame_3	-	0.48	10.6	1.9	0.93	9.7	1.9	1.4	1	0	0	1	1	1	0
FAM53	PF15242.9	ENST00000592302_5'3'_Frame_2	-	0.046	13.7	6.5	0.098	12.6	5.8	1.8	1	1	1	2	2	2	0
TrmK	PF04816.15	ENST00000592302_5'3'_Frame_2	-	0.2	11.2	0	3.2	7.3	0	2.1	2	0	0	2	2	2	0
DUF5960	PF19385.2	ENST00000592302_5'3'_Frame_3	-	0.11	12.8	0.4	0.52	10.7	0.2	2.2	2	0	0	2	2	2	0
zf_CCCH_5	PF18384.4	ENST00000592347_3'5'_Frame_2	-	4.1	7.7	10.2	1	9.7	0.5	4.2	5	0	0	5	5	5	0
DUF4869	PF16163.8	ENST00000592347_5'3'_Frame_2	-	0.092	12.7	0	0.17	11.8	0	1.3	1	0	0	1	1	1	0
Dpy-30	PF05186.16	ENST00000592413_3'5'_Frame_2	-	0.0016	18.3	0	0.0029	17.4	0	1.4	1	0	0	1	1	1	1
RIIa	PF02197.20	ENST00000592413_3'5'_Frame_2	-	0.0023	17.7	0	0.004	16.9	0	1.4	1	0	0	1	1	1	1
VAD1-2	PF15310.9	ENST00000592422_3'5'_Frame_2	-	4.7e-09	36.7	0	6.5e-09	36.3	0	1.2	1	0	0	1	1	1	1
EFG_III	PF14492.9	ENST00000592422_3'5'_Frame_3	-	0.22	11.7	0.1	0.36	11	0.1	1.2	1	0	0	1	1	1	0
FAM216B	PF15107.9	ENST00000592638_3'5'_Frame_3	-	0.029	14.4	2.5	0.066	13.2	2.5	1.5	1	0	0	1	1	1	0
Pex24p	PF06398.14	ENST00000592638_3'5'_Frame_3	-	1.6	7.7	4.5	2.9	6.9	4.5	1.4	1	0	0	1	1	1	0
DUF5559	PF17714.4	ENST00000592670_3'5'_Frame_2	-	0.0014	18.7	0.4	0.0051	16.8	0.2	2	2	0	0	2	2	2	1
DUF5935	PF19358.2	ENST00000592670_3'5'_Frame_3	-	1.1	9.2	3.9	3.2	7.7	1.7	2.2	2	0	0	2	2	2	0
Vert_HS_TF	PF06546.14	ENST00000592671_3'5'_Frame_2	-	0.034	14	1.4	0.04	13.8	1.4	1	1	0	0	1	1	1	0
DUF5822	PF19139.3	ENST00000592712_5'3'_Frame_2	-	0.2	11.6	1.1	0.36	10.8	1.1	1.4	1	0	0	1	1	1	0
Protocadherin	PF08374.14	ENST00000592718_5'3'_Frame_1	-	0.011	15.9	0.4	0.011	15.9	0.4	2.3	2	0	0	2	2	2	0
Glycoprot_B_PH2	PF17417.5	ENST00000592718_5'3'_Frame_2	-	0.2	12.2	0.4	0.44	11	0.4	1.5	1	0	0	1	1	1	0
SCRE	PF15162.9	ENST00000592806_3'5'_Frame_2	-	0.13	12	0.1	0.18	11.5	0.1	1.2	1	0	0	1	1	1	0
Mhr1	PF12829.10	ENST00000592806_5'3'_Frame_2	-	0.026	14.7	0	0.06	13.6	0	1.6	1	0	0	1	1	1	0
TubC_N	PF18563.4	ENST00000592843_3'5'_Frame_2	-	0.2	12	0	0.32	11.3	0	1.3	1	0	0	1	1	1	0
zf-SCNM1	PF15803.8	ENST00000592939_5'3'_Frame_1	-	0.89	9.4	5.1	0.58	10	2	2.3	2	0	0	2	2	2	0
Transposase_32	PF20167.1	ENST00000592939_5'3'_Frame_2	-	0.19	11.6	0.1	0.74	9.7	0	1.9	2	0	0	2	2	2	0
DUF2243	PF10002.12	ENST00000592946_3'5'_Frame_1	-	0.11	12.7	0.3	6.5	7	0	2.7	3	0	0	3	3	3	0
zf-H2C2_2	PF13465.9	ENST00000592946_3'5'_Frame_3	-4	4e-119	381.2 1	59.2	9.7e-08	32.3	0.4 2	0.8 2	1	0	0 2	2022-01-02	2022-01-02	2022-01-01	9
zf-C2H2	PF00096.29	ENST00000592946_3'5'_Frame_3	-	9.7e-73	236.9 1	60.8	3.5e-06	27.3	2.1 1	8.8 1	8	0	0 1	2022-08-01	2022-08-01	2022-08-01	8
zf-C2H2_4	PF13894.9	ENST00000592946_3'5'_Frame_3	-	6.4e-36	120.0 1	61.8	0.0035	18.2	2.0 1	9.3 1	9	0	0 1	2022-09-01	2022-09-01	2022-09-01	8
zf-C2H2_jaz	PF12171.11	ENST00000592946_3'5'_Frame_3	-	9.8e-12	44.9 1	3.7	0.0086	16.4	0.4 1	8.2 1	8	0	0 1	2022-08-01	2022-08-01	8	9
zf-C2H2_6	PF13912.9	ENST00000592946_3'5'_Frame_3	-	6.7e-10	38.8 1	32.2	0.023	14.8	0.2 1	8.0 1	8	0	0 1	2022-08-01	2022-08-01	2022-07-01	0
BolA	PF01722.21	ENST00000592946_3'5'_Frame_3	-	3.2e-05	24.3	21.2	0.0029	18	0.1	6.3	5	1	1	6	6	5	2
Zn-ribbon_8	PF09723.13	ENST00000592946_3'5'_Frame_3	-	5.7e-05	23.3 1	13	0.48	10.7	3.6 1	2.9	4	2022-02-01	2022-03-01	2022-07-01	2022-07-01	2022-07-01	4
zf_UBZ	PF18439.4	ENST00000592946_3'5'_Frame_3	-	0.00056	19.6 1	6.3	0.035	13.9	1.0 1	8.0 1	8	0	0 1	2022-08-01	2022-08-01	8	5
zf-C2H2_11	PF16622.8	ENST00000592946_3'5'_Frame_3	-	0.0054	16.6	0.9	0.0054	16.6	0.9 1	7.3 1	8	0	0 1	2022-08-01	2022-08-01	8	5
Zn_ribbon_SprT	PF17283.5	ENST00000592946_3'5'_Frame_3	-	0.021	14.9	1.8	0.021	14.9	1.8	9.3	6	2	1	9	9	9	0
XPA_N	PF01286.21	ENST00000592946_3'5'_Frame_3	-	0.11	12.6 1	7.4	0.51	10.5	0.1 1	8.6 1	9	0	0 1	2022-09-01	2022-09-01	9	0
zf-met	PF12874.10	ENST00000592946_3'5'_Frame_3	-	0.15	12.6	0.2	0.15	12.6	0.2 1	6.7 1	8	0	0 1	2022-08-01	2022-08-01	7	0
DUF1725	PF08333.14	ENST00000592946_5'3'_Frame_2	-	6.8e-08	32	0.1	1.4e-07	31.1	0.1	1.5	1	0	0	1	1	1	1
7tm_1	PF00001.24	ENST00000593139_3'5'_Frame_2	-	5.2e-28	98.2	0	6.3e-28	97.9	0	1.1	1	0	0	1	1	1	1
HMW1C_N	PF18071.4	ENST00000593234_5'3'_Frame_1	-	0.052	13.4	0	0.12	12.2	0	1.5	1	0	0	1	1	1	0
Castor1_N	PF18700.4	ENST00000593234_5'3'_Frame_1	-	0.65	10.1	3	1.2	9.1	0.2	2.5	2	0	0	2	2	2	0
SNAP	PF14938.9	ENST00000593284_3'5'_Frame_3	-	0.23	11	0	21	4.6	0	2.1	2	0	0	2	2	2	0
DUF6052	PF19522.2	ENST00000593393_5'3'_Frame_1	-	0.22	12	0.6	0.48	10.9	0.6	1.5	1	0	0	1	1	1	0
DUF1687	PF07955.14	ENST00000593427_3'5'_Frame_1	-	0.041	14.5	1.6	8.1	7.1	1.3	2.7	2	0	0	2	2	2	0
GBP_repeat	PF02526.17	ENST00000593427_3'5'_Frame_2	-	0.14	12	0	0.37	10.7	0	1.7	1	0	0	1	1	1	0
DUF760	PF05542.14	ENST00000593427_3'5'_Frame_3	-	0.12	12.9	1.1	0.37	11.3	0.3	2.2	2	0	0	2	2	2	0
DUF5559	PF17714.4	ENST00000593427_5'3'_Frame_3	-	7e-05	22.9	0.3	0.00019	21.5	0.1	1.8	2	0	0	2	2	2	1
NdhL	PF10716.12	ENST00000593427_5'3'_Frame_3	-	5.8	7.1	10.2	3.6	7.7	0.1	4	3	0	0	3	3	3	0
Prok-JAB	PF14464.9	ENST00000593524_3'5'_Frame_2	-	1.7e-06	28	0	3.2e-06	27.1	0	1.4	1	0	0	1	1	1	1
JAB	PF01398.24	ENST00000593524_3'5'_Frame_2	-	6e-06	26.4	0	1e-05	25.6	0	1.3	1	0	0	1	1	1	1
RCS1	PF07326.14	ENST00000593581_5'3'_Frame_2	-	0.63	10	5	0.89	9.5	5	1.2	1	0	0	1	1	1	0
DASH_Dam1	PF08653.13	ENST00000593599_3'5'_Frame_1	-	0.05	13.6	0.2	0.18	11.8	0	1.9	2	0	0	2	2	2	0
HCV_core	PF01542.21	ENST00000593599_3'5'_Frame_3	-	0.031	14.8	0	0.049	14.2	0	1.3	1	0	0	1	1	1	0
7tm_2	PF00002.27	ENST00000593621_3'5'_Frame_2	-	9.8e-05	21.9	3.5	9.8e-05	21.9	3.5	1.5	2	0	0	2	2	2	1
HRM	PF02793.25	ENST00000593621_3'5'_Frame_3	-	6.1e-06	26.6	0.3	1.2e-05	25.6	0.3	1.4	1	0	0	1	1	1	1
DUF6725	PF20486.1	ENST00000593632_3'5'_Frame_1	-	0.16	12.3	0	0.49	10.7	0	1.8	2	0	0	2	2	2	0
zf-AN1	PF01428.19	ENST00000593740_3'5'_Frame_1	-	0.023	15	1.6	0.023	15	1.6	1.9	2	0	0	2	2	2	0
tify	PF06200.17	ENST00000593779_3'5'_Frame_1	-	0.15	11.5	0.1	0.66	9.5	0	2	2	0	0	2	2	2	0
Abhydrolase_2	PF02230.19	ENST00000593779_5'3'_Frame_1	-	0.037	14	0.2	0.063	13.2	0.2	1.3	1	0	0	1	1	1	0
Rad9	PF04139.16	ENST00000593878_3'5'_Frame_1	-	0.0027	17.3	0.2	0.0032	17.1	0.2	1.1	1	0	0	1	1	1	1
DcrB	PF08786.14	ENST00000593878_5'3'_Frame_3	-	0.14	12.4	0	0.25	11.6	0	1.6	1	1	0	1	1	1	0
Gag_p30	PF02093.19	ENST00000593903_5'3'_Frame_1	-	9.9e-50	169	1.2	1.8e-49	168.2	1.2	1.4	1	0	0	1	1	1	1
RT_RNaseH_2	PF17919.4	ENST00000593903_5'3'_Frame_1	-	1.2e-15	57.5	0	2.3e-15	56.6	0	1.5	1	0	0	1	1	1	1
Gag_MA	PF01140.22	ENST00000593903_5'3'_Frame_1	-	4.1e-13	49.9	1.4	1.6e-12	48	0.3	2.6	2	0	0	2	2	2	1
RT_RNaseH	PF17917.4	ENST00000593903_5'3'_Frame_1	-	1.4e-09	38.3	0	3.1e-09	37.2	0	1.6	1	0	0	1	1	1	1
ASTER	PF03669.16	ENST00000593903_5'3'_Frame_2	-	0.17	11.9	0.1	0.84	9.7	0	2.2	2	0	0	2	2	2	0
RVT_1	PF00078.30	ENST00000593903_5'3'_Frame_3	-	1.8e-20	73.6	0	3.1e-20	72.8	0	1.3	1	0	0	1	1	1	1
RNase_H	PF00075.27	ENST00000593903_5'3'_Frame_3	-	8.3e-20	71.6	0	1.7e-19	70.5	0	1.5	1	0	0	1	1	1	1
MLVIN_C	PF18697.4	ENST00000593903_5'3'_Frame_3	-	1.2e-15	57.5	0.2	3.6e-15	55.9	0.2	1.8	1	0	0	1	1	1	1
RVP	PF00077.23	ENST00000593903_5'3'_Frame_3	-	8.7e-14	51.8	0	1.9e-13	50.7	0	1.6	1	0	0	1	1	1	1
rve	PF00665.29	ENST00000593903_5'3'_Frame_3	-	2e-13	50.6	0	4e-13	49.7	0	1.6	1	0	0	1	1	1	1
zf-H2C2	PF09337.13	ENST00000593903_5'3'_Frame_3	-	1.6e-09	38.1	1.3	3.8e-09	36.8	1.3	1.7	1	0	0	1	1	1	1
Integrase_H2C2	PF17921.4	ENST00000593903_5'3'_Frame_3	-	0.00017	21.7	0.1	0.00017	21.7	0.1	2.4	2	0	0	2	2	2	1
rve_3	PF13683.9	ENST00000593903_5'3'_Frame_3	-	0.002	17.9	0	0.0058	16.5	0	1.8	1	0	0	1	1	1	1
gag-asp_proteas	PF13975.9	ENST00000593903_5'3'_Frame_3	-	0.01	16.5	0	0.022	15.4	0	1.6	1	0	0	1	1	1	0
Asp_protease_2	PF13650.9	ENST00000593903_5'3'_Frame_3	-	0.018	15.8	0	0.039	14.8	0	1.6	1	0	0	1	1	1	0
DUF5529	PF17669.4	ENST00000593980_3'5'_Frame_2	-	0.081	12.8	0.1	0.2	11.6	0.1	1.6	1	0	0	1	1	1	0
DUF5562	PF17717.4	ENST00000594169_5'3'_Frame_1	-	4.1	7.5	11.8	3.9	7.5	0.3	3.6	3	0	0	3	3	3	0
DUF1725	PF08333.14	ENST00000594219_5'3'_Frame_1	-	3.8e-06	26.5	0.3	7.4e-06	25.6	0.3	1.5	1	0	0	1	1	1	1
V-set	PF07686.20	ENST00000594261_5'3'_Frame_1	-	0.0049	17.2	0	0.0084	16.4	0	1.4	1	0	0	1	1	1	1
Fibrillin_U_N	PF18193.4	ENST00000594261_5'3'_Frame_1	-	0.089	12.9	0.9	0.28	11.3	0.5	1.9	2	0	0	2	2	2	0
GP41	PF00517.20	ENST00000594379_5'3'_Frame_1	-	3.7e-18	66.3	1	6e-18	65.6	1	1.2	1	0	0	1	1	1	1
Colicin_V	PF02674.19	ENST00000594379_5'3'_Frame_1	-	0.053	13.6	0.2	0.73	9.9	0	2.3	2	0	0	2	2	2	0
ASFV_L11L	PF05293.14	ENST00000594379_5'3'_Frame_3	-	0.03	14.8	1.7	0.067	13.7	1.7	1.6	1	0	0	1	1	1	0
gpD	PF02925.19	ENST00000594557_5'3'_Frame_3	-	0.17	12	0.8	0.35	11	0.8	1.4	1	0	0	1	1	1	0
DOCK-C2	PF14429.9	ENST00000594614_3'5'_Frame_2	-	1.1e-05	25.4	0.2	1.9e-05	24.7	0.2	1.3	1	0	0	1	1	1	1
DUF3675	PF12428.11	ENST00000594614_3'5'_Frame_2	-	0.76	10.5	0.1	0.76	10.5	0.1	2.8	2	1	2	4	4	4	0
ETRAMP	PF09716.13	ENST00000594614_3'5'_Frame_3	-	1.9	8.8	4.7	38	4.6	0	3.1	1	1	2	3	3	3	0
Cys_rich_CWC	PF14375.9	ENST00000594614_3'5'_Frame_3	-	3.8	8.1	19	16	6	0.1	4.4	3	1	0	3	3	3	0
CTD	PF12815.10	ENST00000594614_5'3'_Frame_1	-	0.022	15.4	8.3	0.084	13.6	8.3	1.9	1	1	0	1	1	1	0
Caldesmon	PF02029.18	ENST00000594614_5'3'_Frame_1	-	0.2	10.5	5	0.28	10	5	1.1	1	0	0	1	1	1	0
DUF6563	PF20201.1	ENST00000594810_3'5'_Frame_1	-	0.072	12.9	0	0.15	11.8	0	1.5	1	0	0	1	1	1	0
DUF997	PF06196.15	ENST00000594810_3'5'_Frame_2	-	7.5	6.7	7.6	1.7	8.8	0.2	3.1	3	0	0	3	3	3	0
TSP1_ADAMTS	PF19030.3	ENST00000594810_3'5'_Frame_3	-	0.00011	22.5	4.3	0.0015	18.9	4.2	3	3	0	0	3	3	3	1
TSP_1	PF00090.22	ENST00000594810_3'5'_Frame_3	-	0.0089	16.3	5.1	0.04	14.2	5.1	2.2	1	0	0	1	1	1	1
DUF5657	PF18901.3	ENST00000594934_3'5'_Frame_1	-	0.39	11.1	5.8	0.77	10.1	5.8	1.4	1	0	0	1	1	1	0
DUF5542	PF17696.4	ENST00000594934_3'5'_Frame_3	-	0.21	11.9	1.8	0.53	10.6	1.8	1.7	1	0	0	1	1	1	0
zf-LITAF-like	PF10601.12	ENST00000594934_3'5'_Frame_3	-	8.2	6.9	11.2	0.84	10	4.5	2.7	2	0	0	2	2	2	0
TMEM208_SND2	PF05620.14	ENST00000594934_5'3'_Frame_3	-	0.03	14.3	0.2	0.061	13.3	0.2	1.5	1	0	0	1	1	1	0
zinc_ribbon_9	PF14369.9	ENST00000594950_3'5'_Frame_1	-	0.52	10.7	7.3	6.6	7.2	1.3	2.7	2	0	0	2	2	2	0
Uteroglobin	PF01099.20	ENST00000595013_5'3'_Frame_3	-	2.1e-11	44.2	0.4	3.8e-11	43.4	0.4	1.3	1	0	0	1	1	1	1
zf-H2C2_2	PF13465.9	ENST00000595059_5'3'_Frame_2	-	0.00069	20.1	0.2	0.00069	20.1	0.2	2.9	2	0	0	2	2	2	1
Nup35_RRM_2	PF14605.9	ENST00000595135_3'5'_Frame_1	-	0.094	12.9	0	0.16	12.1	0	1.4	1	0	0	1	1	1	0
FAM53	PF15242.9	ENST00000595135_5'3'_Frame_1	-	0.014	15.3	6.5	0.022	14.7	5.7	1.6	1	1	1	2	2	2	0
DUF5960	PF19385.2	ENST00000595135_5'3'_Frame_2	-	0.13	12.7	1.3	0.19	12.1	0.4	1.6	1	1	1	2	2	2	0
DUF2516	PF10724.12	ENST00000595301_3'5'_Frame_3	-	0.12	12.8	0	0.17	12.3	0	1.2	1	0	0	1	1	1	0
RGS12_us1	PF16613.8	ENST00000595301_5'3'_Frame_2	-	0.076	13.4	0.1	0.12	12.8	0.1	1.3	1	0	0	1	1	1	0
HERV-K_env_2	PF13804.9	ENST00000595301_5'3'_Frame_2	-	0.079	12.9	0	0.099	12.5	0	1.2	1	0	0	1	1	1	0
DUF4672	PF15716.8	ENST00000595301_5'3'_Frame_2	-	0.084	12.6	0.6	0.12	12.1	0.6	1.3	1	0	0	1	1	1	0
Mannosyl_trans	PF05007.16	ENST00000595301_5'3'_Frame_3	-	0.13	12.2	0	0.18	11.8	0	1.1	1	0	0	1	1	1	0
Ig_2	PF13895.9	ENST00000595302_3'5'_Frame_2	-	0.03	14.8	0.1	2.8	8.4	0	3	3	0	0	3	3	3	0
Vexin	PF15505.9	ENST00000595302_5'3'_Frame_3	-	0.15	13	0.9	0.97	10.4	0.8	2.4	2	0	0	2	2	2	0
KRTAP	PF11759.11	ENST00000595532_5'3'_Frame_1	-	0.65	10.7	43.8	1.2	9.8	43.8	1.4	1	0	0	1	1	1	0
PIG-P	PF08510.15	ENST00000595532_5'3'_Frame_2	-	0.015	15.3	0.3	0.015	15.3	0.3	3	3	0	0	3	3	3	0
RNA_pol_Rpb2_6	PF00562.31	ENST00000595532_5'3'_Frame_2	-	0.16	11.1	0	0.57	9.3	0	1.7	2	0	0	2	2	2	0
Aminoglyc_resit	PF10706.12	ENST00000595732_5'3'_Frame_2	-	0.023	14.6	0	0.04	13.8	0	1.4	1	0	0	1	1	1	0
POM121	PF15229.9	ENST00000595783_5'3'_Frame_2	-	4.6e-05	23.5	0.4	4.6e-05	23.5	0.4	1.8	2	0	0	2	2	2	1
Flt3_lig	PF02947.17	ENST00000595815_5'3'_Frame_3	-	4.8e-70	234	0.7	6.5e-70	233.5	0.7	1.2	1	0	0	1	1	1	1
DUF6203	PF19706.2	ENST00000595815_5'3'_Frame_3	-	0.012	15.6	0.7	0.012	15.6	0.7	2.1	2	0	0	2	2	2	0
DCR	PF14047.9	ENST00000595886_5'3'_Frame_2	-	0.45	10.7	2.7	42	4.4	0.1	3.5	3	0	0	3	3	3	0
DUF5901	PF19254.2	ENST00000595886_5'3'_Frame_3	-	0.33	10.9	0.8	9.3	6.3	0.2	2.6	2	0	0	2	2	2	0
CYYR1	PF10873.11	ENST00000595954_5'3'_Frame_1	-	0.013	16.1	0.1	0.028	15	0.1	1.5	1	0	0	1	1	1	0
DUF1725	PF08333.14	ENST00000595954_5'3'_Frame_2	-	0.00029	20.5	0.1	0.00062	19.5	0.1	1.6	1	0	0	1	1	1	1
TRAM1	PF08390.14	ENST00000596000_3'5'_Frame_2	-	0.15	11.8	0.3	3.4	7.5	0.2	2.4	2	0	0	2	2	2	0
2OG-FeII_Oxy_5	PF13759.9	ENST00000596066_5'3'_Frame_1	-	0.78	10.3	5.7	9.2	6.8	0.1	3.8	5	0	0	5	5	5	0
DUF2784	PF10861.11	ENST00000596066_5'3'_Frame_3	-	0.13	12.5	0.4	0.47	10.7	0.1	2.1	2	0	0	2	2	2	0
Cdc6_C	PF09079.14	ENST00000596112_3'5'_Frame_2	-	0.23	11.6	0.4	0.44	10.7	0.4	1.4	1	0	0	1	1	1	0
Arm	PF00514.26	ENST00000596206_3'5'_Frame_1	-	0.1	12.8	0	0.33	11.2	0	1.8	1	0	0	1	1	1	0
CBP_BcsF	PF11120.11	ENST00000596206_3'5'_Frame_3	-	0.12	12.4	0	0.62	10.2	0	2.1	2	0	0	2	2	2	0
DUF4100	PF13352.9	ENST00000596283_3'5'_Frame_1	-	0.12	12.3	0.3	0.2	11.5	0.3	1.3	1	0	0	1	1	1	0
IER	PF05760.15	ENST00000596283_5'3'_Frame_1	-	0.025	15	0.4	0.039	14.4	0.4	1.2	1	0	0	1	1	1	0
Mo-co_dimer	PF03404.19	ENST00000596283_5'3'_Frame_2	-	0.053	13.7	0	0.11	12.7	0	1.4	1	0	0	1	1	1	0
TMEM108	PF15759.8	ENST00000596283_5'3'_Frame_2	-	0.066	12.3	2.6	0.13	11.3	0.3	2	2	0	0	2	2	2	0
KRAB	PF01352.30	ENST00000596326_3'5'_Frame_2	-	5.4e-24	83.7	0.2	1e-23	82.8	0.2	1.5	1	0	0	1	1	1	1
Viral_Beta_CD	PF04530.15	ENST00000596326_3'5'_Frame_2	-	0.85	10.1	3.4	0.29	11.6	0.3	1.9	2	0	0	2	2	2	0
IBV_3A	PF03617.16	ENST00000596326_5'3'_Frame_1	-	1.7	8.8	5.6	8.1	6.6	0.1	3	3	0	0	3	3	3	0
HERV-K_REC	PF15695.8	ENST00000596326_5'3'_Frame_3	-	0.00085	19.5	0.3	0.0019	18.3	0.3	1.5	1	0	0	1	1	1	1
SQHop_cyclase_N	PF13249.9	ENST00000596334_5'3'_Frame_1	-	0.18	11	0.1	0.26	10.5	0.1	1.1	1	0	0	1	1	1	0
zf-C2H2_12	PF18658.4	ENST00000596521_3'5'_Frame_1	-	9.7e-09	34.9	0.4	2.3e-08	33.7	0.4	1.6	1	0	0	1	1	1	1
Gluconate_2-dh3	PF13618.9	ENST00000596521_3'5'_Frame_1	-	0.11	12.9	0	0.2	12	0	1.3	1	0	0	1	1	1	0
zf-met2	PF12907.10	ENST00000596521_3'5'_Frame_1	-	0.16	12.2	0.2	0.5	10.6	0.2	1.9	2	0	0	2	2	2	0
U83	PF17465.5	ENST00000596585_3'5'_Frame_2	-	0.19	12	3	1	9.6	0.1	2.4	2	0	0	2	2	2	0
EMI	PF07546.16	ENST00000596585_3'5'_Frame_2	-	4.7	8.2	10.7	52	4.8	0.5	3.4	3	0	0	3	3	3	0
Glucosamine_iso	PF01182.23	ENST00000596643_3'5'_Frame_1	-	0.0017	18.4	0.3	0.0025	17.9	0.3	1.2	1	0	0	1	1	1	1
CRISPR_Cse2	PF09485.13	ENST00000596643_3'5'_Frame_1	-	0.022	15.5	2.8	0.052	14.2	2.8	1.6	1	0	0	1	1	1	0
DUF6214	PF19720.2	ENST00000596643_5'3'_Frame_2	-	0.055	13.6	1.6	0.36	11	1	2	2	0	0	2	2	2	0
Baculo_8kDa	PF06096.14	ENST00000596663_3'5'_Frame_1	-	0.018	15.3	1.4	0.043	14.1	1.4	1.7	1	0	0	1	1	1	0
RVT_1	PF00078.30	ENST00000596663_3'5'_Frame_2	-	2.1e-55	187.8	2.3	3.1e-55	187.2	2.3	1.3	1	0	0	1	1	1	1
CCDC85	PF10226.12	ENST00000596663_3'5'_Frame_2	-	7.3e-23	81.4	3.5	1.2e-22	80.7	3.5	1.3	1	0	0	1	1	1	1
GAPT	PF11770.11	ENST00000596663_3'5'_Frame_3	-	4.4	7.2	6.3	0.78	9.6	0.2	2.3	2	0	0	2	2	2	0
DUF4417	PF14386.9	ENST00000596663_5'3'_Frame_1	-	0.097	12.5	0.2	0.18	11.6	0.2	1.4	1	0	0	1	1	1	0
DUF5718	PF18985.3	ENST00000596746_3'5'_Frame_3	-	0.31	10.7	0	0.43	10.2	0	1.1	1	0	0	1	1	1	0
Med19	PF10278.12	ENST00000596746_5'3'_Frame_1	-	0.0068	16.5	9.5	0.011	15.9	9.5	1.2	1	0	0	1	1	1	1
Connexin	PF00029.22	ENST00000596746_5'3'_Frame_1	-	0.083	12.8	1.2	0.13	12.1	1.2	1.3	1	0	0	1	1	1	0
Atrophin-1	PF03154.18	ENST00000596746_5'3'_Frame_1	-	0.15	10.4	4	0.2	10	4	1.2	1	0	0	1	1	1	0
AP3D1	PF06375.14	ENST00000596746_5'3'_Frame_1	-	0.53	10.5	11.4	0.79	9.9	11.4	1.2	1	0	0	1	1	1	0
DUF3464	PF11947.11	ENST00000596746_5'3'_Frame_1	-	0.87	9.5	7.9	1.4	8.8	7.9	1.3	1	0	0	1	1	1	0
Tau95_N	PF17682.4	ENST00000596746_5'3'_Frame_2	-	0.41	11	2.8	0.71	10.3	2.8	1.4	1	0	0	1	1	1	0
tRNA-synt_1c	PF00749.24	ENST00000596746_5'3'_Frame_3	-	0.057	12.4	0.4	0.076	12	0.4	1.1	1	0	0	1	1	1	0
Transposase_1	PF01359.21	ENST00000596747_5'3'_Frame_3	-	5.4e-16	58.4	0.3	1.2e-15	57.3	0.3	1.5	1	0	0	1	1	1	1
HTH_48	PF17906.4	ENST00000596747_5'3'_Frame_3	-	2.2e-08	34.2	0	3.8e-08	33.4	0	1.4	1	0	0	1	1	1	1
TonB_2	PF13103.9	ENST00000596747_5'3'_Frame_3	-	0.0018	18.5	0	0.19	12	0	2.4	2	0	0	2	2	2	1
HTH_Tnp_IS630	PF01710.19	ENST00000596747_5'3'_Frame_3	-	0.02	15.1	0	0.037	14.2	0	1.4	1	0	0	1	1	1	0
IF2_N	PF04760.18	ENST00000596747_5'3'_Frame_3	-	0.094	12.6	0.1	0.18	11.7	0.1	1.4	1	0	0	1	1	1	0
Calc_CGRP_IAPP	PF00214.22	ENST00000596769_5'3'_Frame_1	-	0.14	12.9	0	0.35	11.6	0	1.6	1	0	0	1	1	1	0
Gag_p30	PF02093.19	ENST00000596769_5'3'_Frame_2	-	7.7e-30	104.1	0	1.4e-29	103.2	0	1.4	1	0	0	1	1	1	1
RNase_H	PF00075.27	ENST00000596769_5'3'_Frame_2	-	2.7e-07	31	0	5.7e-07	29.9	0	1.5	1	0	0	1	1	1	1
zf-CCHC	PF00098.26	ENST00000596769_5'3'_Frame_2	-	6.9e-05	22.9	5.1	0.00026	21	5.1	2.1	1	0	0	1	1	1	1
Gag_p24_C	PF19317.2	ENST00000596769_5'3'_Frame_2	-	0.02	14.7	0	0.042	13.7	0	1.6	1	0	0	1	1	1	0
Zip	PF02535.25	ENST00000597230_5'3'_Frame_2	-	3.1	7	5.8	5.7	6.2	5.8	1.4	1	0	0	1	1	1	0
ARMET_N	PF20145.2	ENST00000597230_5'3'_Frame_3	-	0.045	14.2	0	0.11	13	0	1.6	1	0	0	1	1	1	0
UL11	PF11094.11	ENST00000597278_5'3'_Frame_2	-	0.039	14	0	0.1	12.6	0	1.7	1	0	0	1	1	1	0
Transposase_22	PF02994.17	ENST00000597346_5'3'_Frame_1	-	3.3e-57	191	6.2	2.4e-42	143.4	1.9	3.4	1	1	1	2	2	2	2
RVT_1	PF00078.30	ENST00000597346_5'3'_Frame_1	-	2.2e-50	171.4	11.8	2.6e-45	154.8	2.2	4.8	4	0	0	4	4	4	2
Tnp_22_dsRBD	PF17490.5	ENST00000597346_5'3'_Frame_1	-	3.2e-44	148.9	3.9	5.9e-42	141.7	0.2	3.1	3	0	0	3	3	3	2
Tnp_22_trimer	PF17489.5	ENST00000597346_5'3'_Frame_1	-	9.3e-20	70.8	7.6	5.5e-19	68.3	7.6	2.5	1	0	0	1	1	1	1
Syntaxin-6_N	PF09177.14	ENST00000597346_5'3'_Frame_1	-	1.2	9.8	8.8	17	6.1	8.8	3.2	1	0	0	1	1	1	0
DUF1725	PF08333.14	ENST00000597346_5'3'_Frame_2	-	0.00042	20	1	0.03	14.1	0.1	3.7	3	0	0	3	3	3	1
Exo_endo_phos_2	PF14529.9	ENST00000597346_5'3'_Frame_2	-	0.00083	19.3	0.6	0.005	16.8	0.6	2.5	1	0	0	1	1	1	1
Exo_endo_phos	PF03372.26	ENST00000597346_5'3'_Frame_3	-	4.3e-08	33.2	0	8.9e-08	32.1	0	1.6	1	0	0	1	1	1	1
Exo_endo_phos_2	PF14529.9	ENST00000597346_5'3'_Frame_3	-	7.9e-08	32.3	2.2	4.6e-07	29.9	2.2	2.5	1	0	0	1	1	1	1
Transposase_22	PF02994.17	ENST00000597346_5'3'_Frame_3	-	0.051	14	4.2	0.041	14.3	0.7	2.9	2	0	0	2	2	2	0
Tnp_22_dsRBD	PF17490.5	ENST00000597346_5'3'_Frame_3	-	0.52	10.5	4.6	7.1	6.9	0	3.5	4	0	0	4	4	4	0
PHO4	PF01384.23	ENST00000597502_3'5'_Frame_1	-	9.4	5.2	7.5	15	4.5	7.5	1.4	1	0	0	1	1	1	0
Borrelia_P83	PF05262.14	ENST00000597502_5'3'_Frame_1	-	0.00017	20.3	12	0.00017	20.3	12	1.1	1	0	0	1	1	1	1
DUF4746	PF15928.8	ENST00000597502_5'3'_Frame_1	-	0.029	13.9	10.3	0.036	13.6	10.3	1.3	1	0	0	1	1	1	0
SOBP	PF15279.9	ENST00000597502_5'3'_Frame_1	-	0.42	11.3	7.6	0.62	10.8	7.6	1.4	1	0	0	1	1	1	0
Zip	PF02535.25	ENST00000597502_5'3'_Frame_1	-	0.5	9.7	4.5	0.56	9.5	4.5	1.1	1	0	0	1	1	1	0
SLC12	PF03522.18	ENST00000597502_5'3'_Frame_1	-	2.6	7.1	14.4	3.2	6.8	14.4	1.1	1	0	0	1	1	1	0
NPR 3.00	PF03666.16	ENST00000597502_5'3'_Frame_1	-	3.4	6.5	23.6	4.1	6.2	23.6	1.1	1	0	0	1	1	1	0
TraV	PF09676.13	ENST00000597502_5'3'_Frame_1	-	4.6	8.4	16.1	260	2.8	16.1	2.6	1	1	0	1	1	1	0
Lig_chan	PF00060.29	ENST00000597502_5'3'_Frame_1	-	5.2	6.9	9.7	7.5	6.4	9.7	1.2	1	0	0	1	1	1	0
Presenilin	PF01080.20	ENST00000597502_5'3'_Frame_1	-	5.5	5.8	18.1	7	5.4	18.1	1.2	1	0	0	1	1	1	0
SpoIIP	PF07454.14	ENST00000597502_5'3'_Frame_1	-	6.3	6.3	13.4	9.7	5.7	13.4	1.4	1	0	0	1	1	1	0
Transformer	PF06495.14	ENST00000597502_5'3'_Frame_1	-	7.4	6.8	25.8	11	6.1	25.8	1.3	1	0	0	1	1	1	0
DDRGK	PF09756.12	ENST00000597502_5'3'_Frame_1	-	8.3	6.1	48	11	5.6	48	1.2	1	0	0	1	1	1	0
CLN3	PF02487.20	ENST00000597502_5'3'_Frame_1	-	8.9	5.4	5.9	12	5	5.9	1.2	1	0	0	1	1	1	0
NatA_aux_su	PF12569.11	ENST00000597502_5'3'_Frame_2	-	1	8.4	29.6	1.3	8	29.6	1.2	1	0	0	1	1	1	0
CDC45	PF02724.17	ENST00000597502_5'3'_Frame_2	-	1.4	7.2	26.7	1.6	7.1	26.7	1.2	1	0	0	1	1	1	0
DUF2828	PF11443.11	ENST00000597502_5'3'_Frame_2	-	7.7	4.6	18.7	8.7	4.4	18.7	1.3	1	0	0	1	1	1	0
Presenilin	PF01080.20	ENST00000597502_5'3'_Frame_3	-	0.19	10.6	17.8	0.2	10.5	17.8	1.2	1	0	0	1	1	1	0
Borrelia_P83	PF05262.14	ENST00000597502_5'3'_Frame_3	-	0.42	9.2	23	0.42	9.2	23	1.1	1	0	0	1	1	1	0
Zip	PF02535.25	ENST00000597502_5'3'_Frame_3	-	2.7	7.2	11	2.9	7.2	11	1.2	1	0	0	1	1	1	0
CIS_TMP	PF19268.2	ENST00000597502_5'3'_Frame_3	-	3.5	6.9	10.1	3.7	6.8	10.1	1.3	1	0	0	1	1	1	0
Mat89Bb	PF10221.12	ENST00000597502_5'3'_Frame_3	-	5.2	5.7	19.2	6.7	5.4	19.2	1.1	1	0	0	1	1	1	0
AKAP95	PF04988.15	ENST00000597549_3'5'_Frame_1	-	7.3e-09	36.2	0.1	1.2e-08	35.4	0.1	1.3	1	0	0	1	1	1	1
Imm32	PF15566.9	ENST00000597619_3'5'_Frame_1	-	0.12	12.3	0.4	0.91	9.5	0.2	2.4	2	0	0	2	2	2	0
BRI3	PF10164.12	ENST00000597619_5'3'_Frame_2	-	5.8	7.6	7.6	25	5.6	1.9	2.7	2	0	0	2	2	2	0
Bradykinin	PF06753.15	ENST00000597619_5'3'_Frame_3	-	0.0024	17.6	2.2	0.0095	15.7	2.2	2.1	1	0	0	1	1	1	1
Fe_hyd_lg_C	PF02906.17	ENST00000597683_5'3'_Frame_3	-	0.1	12.2	0.2	0.2	11.3	0.2	1.4	1	0	0	1	1	1	0
PIN_11	PF18479.4	ENST00000597755_3'5'_Frame_2	-	0.0048	17.2	0.3	0.017	15.4	0.3	1.9	1	0	0	1	1	1	1
TMEM171	PF15471.9	ENST00000597828_5'3'_Frame_3	-	0.038	13.1	0	0.053	12.6	0	1.1	1	0	0	1	1	1	0
Ras	PF00071.25	ENST00000597983_3'5'_Frame_1	-	2.2e-06	27.5	0	3.4e-06	26.9	0	1.2	1	0	0	1	1	1	1
DUF3963	PF13124.9	ENST00000597983_3'5'_Frame_1	-	0.19	11.8	0.8	0.38	10.9	0.8	1.5	1	0	0	1	1	1	0
DUF3894	PF13033.9	ENST00000598007_5'3'_Frame_1	-	0.054	13.7	0.1	0.11	12.8	0.1	1.4	1	0	0	1	1	1	0
Mu-like_Com	PF10122.12	ENST00000598170_3'5'_Frame_1	-	0.041	13.5	0.4	0.083	12.5	0.4	1.5	1	0	0	1	1	1	0
RVT_1	PF00078.30	ENST00000598322_3'5'_Frame_1	-	9.2e-14	51.6	0	2e-13	50.5	0	1.5	1	0	0	1	1	1	1
RVP	PF00077.23	ENST00000598322_3'5'_Frame_1	-	0.00032	21.1	0	0.00075	19.9	0	1.6	1	0	0	1	1	1	1
AP3D1	PF06375.14	ENST00000598322_3'5'_Frame_1	-	0.14	12.3	8.8	0.25	11.5	8.8	1.4	1	0	0	1	1	1	0
DUF501	PF04417.15	ENST00000598322_3'5'_Frame_1	-	0.26	11.2	0.8	0.48	10.4	0.8	1.3	1	0	0	1	1	1	0
HCV_NS5a_1a	PF08300.16	ENST00000598322_3'5'_Frame_2	-	8.2	6.8	7.2	1.3	9.3	1.2	2.7	2	1	1	3	3	3	0
UPF0730	PF15827.8	ENST00000598322_3'5'_Frame_3	-	0.092	12.9	1.1	0.22	11.7	1.1	1.7	1	0	0	1	1	1	0
DUF4519	PF15012.9	ENST00000598322_3'5'_Frame_3	-	3.5	8	10.3	12	6.3	10.3	1.9	1	0	0	1	1	1	0
zf-H2C2_2	PF13465.9	ENST00000598322_5'3'_Frame_3	-	1.2e-45	152.1	81.2	1.1e-08	35.3	1.3 1	0.1	9	1	2022-01-01	0 1	0	9	8
zf-C2H2	PF00096.29	ENST00000598322_5'3'_Frame_3	-	1.7e-37	125.9	73.6	2.6e-07	30.8	0.4	9.4	8	0	0	8	8	8	7
zf-C2H2_4	PF13894.9	ENST00000598322_5'3'_Frame_3	-	4e-15	55.3	76.1	0.0054	17.6	0.9	9.5	9	0	0	9	9	8	6
Zn-ribbon_8	PF09723.13	ENST00000598322_5'3'_Frame_3	-	2.6e-09	37.2	51.3	0.068	13.5	5	8.9	6	3	3	9	9	9	7
zf-C2H2_6	PF13912.9	ENST00000598322_5'3'_Frame_3	-	3.8e-09	36.4	64.4	0.02	15	1.6	9.3	9	0	0	9	9	9	7
zf-C2H2_jaz	PF12171.11	ENST00000598322_5'3'_Frame_3	-	3.7e-06	27.2	43.2	0.26	11.7	0.5	8.1	8	0	0	8	8	7	5
zf-C2H2_11	PF16622.8	ENST00000598322_5'3'_Frame_3	-	0.0002	21.2	39.3	0.17	11.8	0.1	8.5	8	0	0	8	8	8	2
zinc_ribbon_15	PF17032.8	ENST00000598322_5'3'_Frame_3	-	0.00066	20.5	35.7	0.12	13.3	2.8	4.7	3	1	1	4	4	4	4
zf_UBZ	PF18439.4	ENST00000598322_5'3'_Frame_3	-	0.0018	18	35.6	10	6	0.2	8.5	8	0	0	8	8	8	2
XPA_N	PF01286.21	ENST00000598322_5'3'_Frame_3	-	0.0046	17.1	27.5	14	6	0.1	8.3	8	0	0	8	8	8	1
YhfH	PF14149.9	ENST00000598322_5'3'_Frame_3	-	0.16	12.1	30.2	2	8.6	0.3	8	8	0	0	8	8	8	0
HypA	PF01155.22	ENST00000598322_5'3'_Frame_3	-	0.24	11.6	31.1	1.3	9.2	1.3	5	1	1	2	4	4	4	0
DZR	PF12773.10	ENST00000598322_5'3'_Frame_3	-	5.2	7.3	44.8	7200	-2.8	0.1	5.4	2	1	0	2	2	1	0
DUF6076	PF19553.2	ENST00000598322_5'3'_Frame_3	-	6.8	6.5	42.6	4.1	7.2	0.2	7.8	3	2	5	8	8	8	0
AAA_6	PF12774.10	ENST00000598378_3'5'_Frame_2	-	6.1e-24	84.7	0.2	8.9e-24	84.2	0.2	1.1	1	0	0	1	1	1	1
AAA_6	PF12774.10	ENST00000598378_3'5'_Frame_3	-	3.5e-21	75.7	0.2	9.7e-15	54.5	0	2.2	2	0	0	2	2	2	2
DUF1633	PF07794.14	ENST00000598534_3'5'_Frame_2	-	3.7	5.7	5.3	0.45	8.8	0.5	1.7	2	0	0	2	2	2	0
Ribosomal_S7e	PF01251.21	ENST00000598846_3'5'_Frame_1	-	1e-26	93.9	1.7	2.3e-20	73.2	1.1	2.4	2	0	0	2	2	2	2
Ribosomal_S7e	PF01251.21	ENST00000598846_3'5'_Frame_3	-	8.5e-06	25.7	4.7	1.6e-05	24.8	4.7	1.3	1	0	0	1	1	1	1
DUF5678	PF18929.3	ENST00000598846_3'5'_Frame_3	-	0.6	10.2	6.2	0.081	13	0.2	2.4	2	0	0	2	2	2	0
Pkinase	PF00069.28	ENST00000598846_5'3'_Frame_1	-	3.4e-13	49.7	0	5e-13	49.1	0	1.2	1	0	0	1	1	1	1
TPT	PF03151.19	ENST00000598846_5'3'_Frame_2	-	4.3e-08	33	0	7.6e-08	32.2	0	1.3	1	0	0	1	1	1	1
Metalloenzyme	PF01676.21	ENST00000598846_5'3'_Frame_2	-	2.5	6.9	10.1	0.012	14.6	1.1	1.6	2	0	0	2	2	2	0
Pkinase	PF00069.28	ENST00000598846_5'3'_Frame_3	-	5.4e-31	108	1.3	9.2e-31	107.3	1.3	1.3	1	0	0	1	1	1	1
PK_Tyr_Ser-Thr	PF07714.20	ENST00000598846_5'3'_Frame_3	-	3.1e-17	62.9	0.3	4.6e-17	62.3	0.3	1.2	1	0	0	1	1	1	1
DUF2207	PF09972.12	ENST00000598917_3'5'_Frame_1	-	0.0099	14.8	2.2	0.013	14.4	2.2	1.2	1	0	0	1	1	1	1
Sporozoite_P67	PF05642.14	ENST00000598917_3'5'_Frame_2	-	0.074	11.3	6.4	0.098	10.9	6.4	1.2	1	0	0	1	1	1	0
Macoilin	PF09726.12	ENST00000598917_3'5'_Frame_2	-	8.6	4.9	13.7	15	4.1	13.7	1.3	1	0	0	1	1	1	0
DUF1725	PF08333.14	ENST00000598952_5'3'_Frame_2	-	3.9e-05	23.3	1.6	8.8e-05	22.2	0.3	2.4	2	0	0	2	2	2	1
DUF4666	PF15697.8	ENST00000598970_3'5'_Frame_3	-	0.075	13.9	0.8	0.28	12	0.8	1.9	1	0	0	1	1	1	0
RelB_transactiv	PF16181.8	ENST00000598970_5'3'_Frame_3	-	0.23	11.9	4.3	0.54	10.6	4.3	1.6	1	0	0	1	1	1	0
Myb_DNA-bind_6	PF13921.9	ENST00000599001_5'3'_Frame_2	-	0.00024	21.4	0.2	0.00084	19.7	0.2	1.9	1	0	0	1	1	1	1
CDC45	PF02724.17	ENST00000599109_3'5'_Frame_2	-	3.5	5.9	10.1	5.2	5.3	10.1	1.1	1	0	0	1	1	1	0
Presenilin	PF01080.20	ENST00000599109_3'5'_Frame_2	-	3.7	6.4	5.3	6.2	5.6	5.3	1.3	1	0	0	1	1	1	0
Vfa1	PF08432.13	ENST00000599109_3'5'_Frame_3	-	1.6	9.2	14.8	2.4	8.6	14.8	1.2	1	0	0	1	1	1	0
Ig_2	PF13895.9	ENST00000599109_5'3'_Frame_3	-	5.7e-28	97.2	0	1.3e-13	51.2	0	4.5	4	0	0	4	4	4	4
Ig_3	PF13927.9	ENST00000599109_5'3'_Frame_3	-	5.3e-10	39.8	0	0.017	15.8	0	3.9	3	0	0	3	3	3	3
ig	PF00047.28	ENST00000599109_5'3'_Frame_3	-	0.0003	21	0	0.25	11.7	0	3.7	4	0	0	4	4	4	1
V-set	PF07686.20	ENST00000599109_5'3'_Frame_3	-	0.036	14.4	1.1	13	6.1	0	4.1	4	1	0	5	5	5	0
Ldl_recept_a	PF00057.21	ENST00000599229_3'5'_Frame_3	-	6.2e-62	205.7	83.8	9.7e-15	54.6	11.1	5.5	5	0	0	5	5	5	5
DUF6419	PF19983.2	ENST00000599229_5'3'_Frame_1	-	0.048	13.9	0.6	0.19	12	0.6	2	1	0	0	1	1	1	0
NrfD	PF03916.17	ENST00000599229_5'3'_Frame_1	-	0.079	12.7	9.4	0.12	12.2	9.4	1.2	1	0	0	1	1	1	0
Mito_fiss_reg	PF05308.14	ENST00000599229_5'3'_Frame_2	-	0.96	9.7	3.9	1.9	8.8	3.9	1.5	1	0	0	1	1	1	0
RVT_thumb	PF06817.17	ENST00000599320_5'3'_Frame_1	-	5.3e-26	90.3	0	1.1e-25	89.3	0	1.6	1	0	0	1	1	1	1
RVT_1	PF00078.30	ENST00000599320_5'3'_Frame_1	-	5.2e-22	78.6	0	1.1e-21	77.5	0	1.6	1	0	0	1	1	1	1
HERV-K_env_2	PF13804.9	ENST00000599320_5'3'_Frame_1	-	1.4e-07	31.5	0.1	3e-07	30.5	0.1	1.5	1	0	0	1	1	1	1
IN_DBD_C	PF00552.24	ENST00000599320_5'3'_Frame_1	-	8.7e-07	28.3	1.3	2e-06	27.1	1.3	1.7	1	0	0	1	1	1	1
HERV-K_REC	PF15695.8	ENST00000599320_5'3'_Frame_1	-	0.00015	21.9	1.6	0.0005	20.2	1.6	2	1	0	0	1	1	1	1
zf-LITAF-like	PF10601.12	ENST00000599320_5'3'_Frame_1	-	4.9	7.6	10.2	34	4.9	4.6	2.8	2	0	0	2	2	2	0
rve	PF00665.29	ENST00000599320_5'3'_Frame_2	-	0.0018	18.7	0	0.004	17.5	0	1.6	1	0	0	1	1	1	1
RNase_H	PF00075.27	ENST00000599320_5'3'_Frame_3	-	2e-10	41.2	0	4e-10	40.2	0	1.5	1	0	0	1	1	1	1
DUF5559	PF17714.4	ENST00000599433_5'3'_Frame_2	-	0.042	13.9	0.3	5.7	6.9	0	2.5	2	0	0	2	2	2	0
E7R	PF17467.5	ENST00000599439_5'3'_Frame_2	-	0.13	12.6	1.9	0.17	12.1	0.2	2.1	2	0	0	2	2	2	0
DUF3433	PF11915.11	ENST00000599555_5'3'_Frame_1	-	0.15	12.7	1.1	0.41	11.3	1.1	1.7	2	0	0	2	2	2	0
CSRNP_N	PF16019.8	ENST00000599555_5'3'_Frame_2	-	0.1	12.6	1	0.16	12	1	1.2	1	0	0	1	1	1	0
IL4_i_Ig	PF18258.4	ENST00000599555_5'3'_Frame_3	-	0.15	12.3	0.1	0.44	10.9	0.1	1.7	1	0	0	1	1	1	0
PAN_3	PF08277.15	ENST00000599641_3'5'_Frame_1	-	0.48	10.4	5	1.6	8.7	5	1.9	1	0	0	1	1	1	0
DeoRC	PF00455.25	ENST00000599641_5'3'_Frame_2	-	0.097	12.8	0	0.16	12.1	0	1.2	1	0	0	1	1	1	0
Ldl_recept_b	PF00058.20	ENST00000599924_3'5'_Frame_2	-	0.09	13.4	0	0.15	12.7	0	1.4	1	0	0	1	1	1	0
TLV_coat	PF00429.22	ENST00000599944_5'3'_Frame_1	-	0.00014	20.8	2.2	0.00018	20.5	1.3	1.5	2	0	0	2	2	2	1
Med25	PF11232.11	ENST00000599944_5'3'_Frame_1	-	0.16	12	0	0.54	10.3	0	1.8	2	0	0	2	2	2	0
SCAN	PF02023.20	ENST00000599952_3'5'_Frame_3	-	1e-29	102.3	1.4	3.9e-29	100.4	0.5	2.1	2	0	0	2	2	2	1
DUF6797	PF20601.1	ENST00000599952_5'3'_Frame_2	-	0.12	13.3	0.7	2.5	9.1	0.2	2.8	3	0	0	3	3	3	0
zf-C2H2	PF00096.29	ENST00000600123_5'3'_Frame_1	-	0.00042	20.8	3.4	0.0012	19.3	3.4	1.9	1	0	0	1	1	1	1
zf-C2H2_4	PF13894.9	ENST00000600123_5'3'_Frame_1	-	0.27	12.3	3.6	0.37	11.9	2.1	2.1	2	0	0	2	2	2	0
Ig_2	PF13895.9	ENST00000600123_5'3'_Frame_2	-	7e-35	119.3	0	5.5e-14	52.3	0	5.2	5	0	0	5	5	5	5
Ig_3	PF13927.9	ENST00000600123_5'3'_Frame_2	-	1.3e-16	61.1	0	0.0077	16.9	0	4.8	5	0	0	5	5	5	4
ig	PF00047.28	ENST00000600123_5'3'_Frame_2	-	2.8e-09	37.1	0	0.11	12.8	0	5	5	1	0	5	5	5	3
V-set	PF07686.20	ENST00000600123_5'3'_Frame_2	-	0.0011	19.2	0.1	6.2	7.2	0	4.6	4	1	1	5	5	5	1
Izumo-Ig	PF16706.8	ENST00000600123_5'3'_Frame_2	-	0.011	15.8	0	3.2	7.9	0	3.8	5	0	0	5	5	5	0
SpaA	PF17802.4	ENST00000600123_5'3'_Frame_2	-	0.011	15.8	0	53	4.1	0	4.2	4	0	0	4	4	4	0
I-set	PF07679.19	ENST00000600123_5'3'_Frame_2	-	0.04	14.1	0	35	4.7	0	3.8	4	1	0	4	4	4	0
Apis_Csd	PF11671.11	ENST00000600140_5'3'_Frame_1	-	0.23	11.6	3.4	0.1	12.7	0.7	1.8	2	0	0	2	2	2	0
DUF6085	PF19563.2	ENST00000600155_3'5'_Frame_1	-	0.14	12.1	0	1.2	9.1	0	2.1	2	0	0	2	2	2	0
OAD_gamma	PF04277.16	ENST00000600206_3'5'_Frame_2	-	0.0075	17	0	0.012	16.3	0	1.3	1	0	0	1	1	1	1
PHtD_u1	PF16645.8	ENST00000600206_3'5'_Frame_2	-	0.067	13.8	0.3	0.18	12.4	0.3	1.8	1	0	0	1	1	1	0
EVC2_like	PF12297.11	ENST00000600206_3'5'_Frame_2	-	0.26	10.1	0.1	0.38	9.6	0.1	1.2	1	0	0	1	1	1	0
DUF3377	PF11857.11	ENST00000600206_3'5'_Frame_2	-	0.59	10.2	2.6	2.4	8.3	1	2.3	2	0	0	2	2	2	0
YMF19	PF02326.18	ENST00000600206_3'5'_Frame_3	-	0.11	13.4	1.9	0.25	12.3	1.9	1.7	1	0	0	1	1	1	0
STAG	PF08514.14	ENST00000600206_5'3'_Frame_2	-	0.11	12.5	1.1	0.18	11.8	1.1	1.4	1	0	0	1	1	1	0
WBP-1	PF11669.11	ENST00000600206_5'3'_Frame_2	-	0.48	11.3	11	0.75	10.7	10.3	1.7	2	0	0	2	2	2	0
Gpr1_Fun34_YaaH	PF01184.22	ENST00000600323_5'3'_Frame_3	-	0.3	10.8	1.1	0.59	9.8	1.1	1.4	1	0	0	1	1	1	0
DUF5559	PF17714.4	ENST00000600342_3'5'_Frame_1	-	0.0077	16.3	0.2	0.031	14.3	0	1.9	2	0	0	2	2	2	1
Fibrillin_U_N	PF18193.4	ENST00000600348_3'5'_Frame_2	-	0.078	13.1	1.5	4.1	7.6	0.1	2.6	2	0	0	2	2	2	0
SPC12	PF06645.16	ENST00000600348_5'3'_Frame_2	-	0.13	12.5	2.4	0.44	10.8	0.3	2.5	2	0	0	2	2	2	0
PSRT	PF07636.14	ENST00000600534_3'5'_Frame_1	-	0.049	13.4	3.8	0.15	11.9	3.8	1.9	1	0	0	1	1	1	0
DUF6404	PF19942.2	ENST00000600534_5'3'_Frame_2	-	2.6	8.6	3.9	9.6	6.8	3.9	1.9	1	0	0	1	1	1	0
DUF5559	PF17714.4	ENST00000600607_3'5'_Frame_2	-	0.067	13.2	0.6	1.1	9.2	0.1	2.2	1	1	1	2	2	2	0
SCAN	PF02023.20	ENST00000600652_3'5'_Frame_3	-	8.6e-32	109	1.7	1.6e-31	108.1	1.7	1.4	1	0	0	1	1	1	1
DDHD	PF02862.20	ENST00000600671_3'5'_Frame_3	-	5.6	7	5.9	16	5.5	5.9	1.7	1	0	0	1	1	1	0
Glyco_hydro_47	PF01532.23	ENST00000600805_3'5'_Frame_2	-	0.013	14.6	0	0.015	14.3	0	1.1	1	0	0	1	1	1	0
TrbL_3	PF19590.2	ENST00000600805_5'3'_Frame_1	-	8.1	5.3	5.1	11	4.8	5.1	1.1	1	0	0	1	1	1	0
divDNApol	PF20286.1	ENST00000600887_3'5'_Frame_1	-	0.28	9.5	0.2	0.34	9.2	0.2	1	1	0	0	1	1	1	0
Kelch_5	PF13854.9	ENST00000600887_3'5'_Frame_3	-	0.1	12.6	0.1	0.17	11.8	0.1	1.4	1	0	0	1	1	1	0
TMEM213	PF15192.9	ENST00000600887_5'3'_Frame_1	-	0.91	9.9	3.4	20	5.7	0	2.4	2	0	0	2	2	2	0
Peptidase_M16_C	PF05193.24	ENST00000601034_3'5'_Frame_2	-	0.16	12.1	0.6	3.9	7.6	0.2	2.8	2	1	0	2	2	2	0
UstYa	PF11807.11	ENST00000601034_5'3'_Frame_1	-	0.0012	18.8	0.8	0.79	9.6	0	2.6	2	0	0	2	2	2	2
DUF4299	PF14132.9	ENST00000601034_5'3'_Frame_2	-	0.06	13.1	0.1	0.12	12.1	0.1	1.4	1	0	0	1	1	1	0
Ank_2	PF12796.10	ENST00000601192_3'5'_Frame_3	-	2.4e-39	133.9	5.5	8.1e-12	45.7	0.2	5.5	3	2	3	6	6	6	5
Ank	PF00023.33	ENST00000601192_3'5'_Frame_3	-	1.6e-26	91.7	8.7	1.5e-05	25.4	0	7.1	7	0	0	7	7	7	5
Ank_5	PF13857.9	ENST00000601192_3'5'_Frame_3	-	5.6e-23	80.8	9.5	6.5e-08	32.8	0.5	7.3	4	1	4	8	8	8	4
Ank_3	PF13606.9	ENST00000601192_3'5'_Frame_3	-	3.1e-22	76.4	2.8	0.0036	17.8	0.1	8.5	7	1	0	7	7	7	5
Ank_4	PF13637.9	ENST00000601192_3'5'_Frame_3	-	3.5e-22	78.6	0.6	2e-08	34.7	0.1	6.3	3	2	3	6	6	6	5
TPR_12	PF13424.9	ENST00000601192_3'5'_Frame_3	-	7.5e-05	23.1	0.1	0.21	12	0	3.6	2	1	1	3	3	3	2
TPR_2	PF07719.20	ENST00000601192_3'5'_Frame_3	-	0.0068	16.6	2	0.31	11.4	0.2	3	2	0	0	2	2	2	1
TPR_10	PF13374.9	ENST00000601192_3'5'_Frame_3	-	0.79	9.8	3.1	0.84	9.7	0	2.7	3	0	0	3	3	3	0
DUF2475	PF10629.12	ENST00000601212_5'3'_Frame_2	-	0.00093	19.4	0.1	0.0017	18.5	0.1	1.5	1	0	0	1	1	1	1
DUF1091	PF06477.16	ENST00000601251_3'5'_Frame_2	-	0.18	12.4	0.2	0.35	11.4	0.2	1.5	1	0	0	1	1	1	0
Fibrillin_U_N	PF18193.4	ENST00000601263_3'5'_Frame_2	-	0.082	13	1	0.16	12.1	1	1.4	1	0	0	1	1	1	0
Rubi_NSP_C	PF12601.11	ENST00000601263_3'5'_Frame_3	-	0.062	13.5	0.2	0.11	12.7	0.2	1.4	1	0	0	1	1	1	0
PsbI	PF02532.17	ENST00000601276_3'5'_Frame_1	-	1.1	9.4	2.9	0.71	10	0.1	2	2	0	0	2	2	2	0
Abhydrolase_1	PF00561.23	ENST00000601296_3'5'_Frame_3	-	1.7e-09	37.8	0.1	3.4e-09	36.9	0.1	1.5	1	0	0	1	1	1	1
Hydrolase_4	PF12146.11	ENST00000601296_3'5'_Frame_3	-	1.9e-06	27.5	0	4e-06	26.4	0	1.5	1	0	0	1	1	1	1
Peptidase_S9	PF00326.24	ENST00000601296_3'5'_Frame_3	-	0.017	14.8	0	0.027	14.1	0	1.3	1	0	0	1	1	1	0
Peptidase_S15	PF02129.21	ENST00000601296_3'5'_Frame_3	-	0.17	11.6	0	0.32	10.7	0	1.4	1	0	0	1	1	1	0
LIP	PF03583.17	ENST00000601296_3'5'_Frame_3	-	0.17	11.3	0	0.4	10.1	0	1.6	1	0	0	1	1	1	0
EMI	PF07546.16	ENST00000601562_5'3'_Frame_1	-	0.029	15.2	0.8	0.029	15.2	0.8	2.3	2	1	0	2	2	2	0
Med19	PF10278.12	ENST00000601562_5'3'_Frame_1	-	0.052	13.6	9.5	0.08	13	9.5	1.2	1	0	0	1	1	1	0
Connexin	PF00029.22	ENST00000601562_5'3'_Frame_1	-	0.44	10.4	1.5	0.68	9.8	1.5	1.2	1	0	0	1	1	1	0
AP3D1	PF06375.14	ENST00000601562_5'3'_Frame_1	-	1.1	9.5	12.1	1.7	8.9	12.1	1.2	1	0	0	1	1	1	0
Rrn6	PF10214.12	ENST00000601562_5'3'_Frame_2	-	0.08	11.5	4.4	0.1	11.1	4.4	1.1	1	0	0	1	1	1	0
Tau95_N	PF17682.4	ENST00000601562_5'3'_Frame_2	-	0.94	9.9	3.6	1.6	9.1	3.6	1.3	1	0	0	1	1	1	0
Pap_E4	PF02711.17	ENST00000601562_5'3'_Frame_2	-	1	10.5	3.7	2.6	9.2	3.7	1.6	1	0	0	1	1	1	0
Atrophin-1	PF03154.18	ENST00000601562_5'3'_Frame_3	-	0.26	9.6	1.9	0.43	8.9	1.9	1.3	1	0	0	1	1	1	0
DUF5733	PF19004.3	ENST00000601776_3'5'_Frame_2	-	4.9	7.4	4.9	2.7	8.2	1.7	2	2	0	0	2	2	2	0
SprT-like	PF10263.12	ENST00000601776_5'3'_Frame_2	-	0.22	11.5	0.7	0.44	10.5	0.7	1.4	1	0	0	1	1	1	0
PHD_Oberon	PF07227.14	ENST00000601841_5'3'_Frame_3	-	0.096	12.7	6.7	0.059	13.3	4.1	1.9	2	0	0	2	2	2	0
Ribosomal_L13e	PF01294.21	ENST00000601878_3'5'_Frame_1	-	4.4e-08	33.3	1.4	8.3e-08	32.4	1.4	1.4	1	0	0	1	1	1	1
HNH_2	PF13391.9	ENST00000601878_3'5'_Frame_1	-	0.032	14.5	0.1	0.21	11.9	0	2.4	2	0	0	2	2	2	0
Sgf11_N	PF18519.4	ENST00000601878_3'5'_Frame_2	-	0.067	12.9	1.5	0.17	11.6	1.5	1.6	1	0	0	1	1	1	0
Ribosomal_L13e	PF01294.21	ENST00000601878_3'5'_Frame_3	-	1.3e-41	142.5	0	2.4e-41	141.7	0	1.3	1	0	0	1	1	1	1
LRR_8	PF13855.9	ENST00000601911_5'3'_Frame_3	-	5.2e-35	119.1	4.7	9.6e-14	51	1.1	3.1	2	1	1	3	3	3	3
LRR_4	PF12799.10	ENST00000601911_5'3'_Frame_3	-	3.1e-15	56.1	3	0.00032	21.2	0.4	4.4	3	2	1	4	4	4	3
LRR_1	PF00560.36	ENST00000601911_5'3'_Frame_3	-	7.6e-08	32	0.7	1.1	10.2	0	6.6	7	0	0	7	7	7	1
LRR_9	PF14580.9	ENST00000601911_5'3'_Frame_3	-	3.4e-06	26.8	2.7	0.034	13.8	0.3	2.4	1	1	2	3	3	3	2
LRR_5	PF13306.9	ENST00000601911_5'3'_Frame_3	-	0.0001	22.4	0	0.00028	21	0	1.6	1	1	0	1	1	1	1
LRR_6	PF13516.9	ENST00000601911_5'3'_Frame_3	-	0.17	12.2	19.6	8	7	0.1	6.2	7	0	0	7	7	7	0
zf-NADH-PPase	PF09297.14	ENST00000602012_3'5'_Frame_3	-	0.08	12.8	3.8	0.083	12.7	2.6	1.7	1	1	0	1	1	1	0
VATC	PF18716.4	ENST00000602012_5'3'_Frame_2	-	0.12	12.3	1.7	0.19	11.7	0.1	2.1	2	0	0	2	2	2	0
DUF4661	PF15576.9	ENST00000602042_3'5'_Frame_1	-	0.2	11.6	2.4	0.36	10.8	2.4	1.3	1	0	0	1	1	1	0
DUF6313	PF19832.2	ENST00000602042_5'3'_Frame_1	-	0.071	12.9	0.1	0.14	11.9	0.1	1.4	1	0	0	1	1	1	0
PCSK9_C3	PF18463.4	ENST00000602042_5'3'_Frame_2	-	0.075	13.3	0	0.3	11.4	0	2	1	0	0	1	1	1	0
Tab2-like_N	PF06485.14	ENST00000602319_3'5'_Frame_1	-	0.074	12.9	0	0.39	10.6	0	2.2	2	0	0	2	2	2	0
RT_RNaseH_2	PF17919.4	ENST00000602393_5'3'_Frame_3	-	9.3e-08	32.2	0.1	2.3e-07	30.9	0.1	1.7	1	0	0	1	1	1	1
DUF2748	PF10871.11	ENST00000602433_5'3'_Frame_1	-	0.17	10.8	0	0.26	10.2	0	1.2	1	0	0	1	1	1	0
Mo-co_dimer	PF03404.19	ENST00000602436_3'5'_Frame_1	-	0.11	12.6	0.1	2	8.5	0.1	2.5	2	0	0	2	2	2	0
EGF_3	PF12947.10	ENST00000602436_3'5'_Frame_1	-	0.34	11.3	3.9	0.32	11.3	0.6	2.6	2	0	0	2	2	2	0
DicB	PF05358.14	ENST00000602436_3'5'_Frame_3	-	0.16	12.3	0	0.46	10.8	0	1.7	1	0	0	1	1	1	0
TEP1_N	PF05386.14	ENST00000602436_5'3'_Frame_2	-	0.12	12.1	1.4	3.4	7.5	0.1	2.9	2	0	0	2	2	2	0
Inhibitor_I36	PF03995.16	ENST00000602436_5'3'_Frame_2	-	0.74	9.9	2.6	7.2	6.7	0.1	3.1	3	0	0	3	3	3	0
DUF5559	PF17714.4	ENST00000602436_5'3'_Frame_3	-	0.034	14.2	1.1	4.3	7.3	0.1	2.4	2	0	0	2	2	2	0
VP40	PF07447.15	ENST00000602456_5'3'_Frame_3	-	0.093	12	0	0.11	11.7	0	1.1	1	0	0	1	1	1	0
YrhC	PF14143.9	ENST00000602502_3'5'_Frame_3	-	0.025	14.8	0.4	0.05	13.8	0.4	1.4	1	0	0	1	1	1	0
NLRC4_HD2	PF17776.4	ENST00000602508_5'3'_Frame_1	-	0.027	15.2	0	0.066	14	0	1.6	1	0	0	1	1	1	0
MAGE	PF01454.22	ENST00000602508_5'3'_Frame_3	-	0.099	12.5	0	0.19	11.5	0	1.5	1	0	0	1	1	1	0
DUF1540	PF07561.14	ENST00000602516_3'5'_Frame_1	-	0.054	14.1	0	0.24	12	0	2.2	1	0	0	1	1	1	0
Tenui_NS3	PF05310.15	ENST00000602516_3'5'_Frame_2	-	0.058	13.6	0.4	0.14	12.4	0.4	1.6	1	0	0	1	1	1	0
I-set	PF07679.19	ENST00000602517_3'5'_Frame_3	-	9.2e-48	160.4	0.1	5.4e-14	52.2	0.1	4.5	4	0	0	4	4	4	4
Ig_3	PF13927.9	ENST00000602517_3'5'_Frame_3	-	2.3e-35	121.1	1.6	2e-10	41.2	0.1	4.6	4	0	0	4	4	4	4
ig	PF00047.28	ENST00000602517_3'5'_Frame_3	-	1.1e-25	89.8	0.1	4.6e-08	33.3	0	4.5	4	0	0	4	4	4	4
Ig_2	PF13895.9	ENST00000602517_3'5'_Frame_3	-	3.6e-19	69	0.1	9.2e-05	22.8	0	4.8	4	0	0	4	4	4	3
V-set	PF07686.20	ENST00000602517_3'5'_Frame_3	-	1.7e-09	38	5.2	0.17	12.2	0.1	6.7	5	2	1	6	6	6	3
Ig_4	PF16680.8	ENST00000602517_3'5'_Frame_3	-	3.1e-07	31	0.5	0.69	10.7	0.1	4.7	4	0	0	4	4	4	2
C1-set	PF07654.18	ENST00000602517_3'5'_Frame_3	-	3.4e-07	30.6	0.9	0.24	11.9	0	3.9	4	0	0	4	4	4	2
C2-set_2	PF08205.15	ENST00000602517_3'5'_Frame_3	-	3.8e-05	23.8	2.3	0.15	12.2	0.1	3.5	3	0	0	3	3	3	2
Izumo-Ig	PF16706.8	ENST00000602517_3'5'_Frame_3	-	0.00084	19.3	2.1	1.2	9.3	0	4.3	5	0	0	5	5	5	2
DUF6081	PF19559.2	ENST00000602517_3'5'_Frame_3	-	0.0033	16.8	0.2	14	4.9	0	3.1	3	0	0	3	3	3	1
Pox_A11	PF05061.16	ENST00000602575_5'3'_Frame_1	-	0.016	14.6	0.1	0.024	14	0.1	1.2	1	0	0	1	1	1	0
FlhC	PF05280.14	ENST00000602585_5'3'_Frame_2	-	0.55	10	8	0.26	11.1	0.1	2.4	2	0	0	2	2	2	0
PLRV_ORF5	PF01690.20	ENST00000602653_3'5'_Frame_1	-	0.1	11.4	0	0.14	11	0	1.1	1	0	0	1	1	1	0
CTD	PF12815.10	ENST00000602663_3'5'_Frame_1	-	0.44	11.3	2.5	32	5.3	0	3.2	3	0	0	3	3	3	0
NHase_alpha	PF02979.19	ENST00000602674_3'5'_Frame_2	-	0.089	12.3	0.2	0.21	11.1	0.3	1.5	2	0	0	2	2	2	0
DUF4428	PF14471.9	ENST00000602674_5'3'_Frame_1	-	0.019	15	2.3	0.25	11.4	0.1	3.1	3	0	0	3	3	3	0
PS-DH	PF14765.9	ENST00000602674_5'3'_Frame_1	-	0.059	12.7	0	0.12	11.8	0	1.4	1	0	0	1	1	1	0
UCH	PF00443.32	ENST00000602730_5'3'_Frame_1	-	2.4e-17	63.3	0.1	3.3e-17	62.9	0.1	1.2	1	0	0	1	1	1	1
UCH	PF00443.32	ENST00000602730_5'3'_Frame_2	-	1.5e-18	67.3	6.6	4.7e-18	65.7	6.6	1.8	1	1	0	1	1	1	1
FAD_binding_1	PF00667.23	ENST00000602730_5'3'_Frame_3	-	2.2e-23	83.1	0.1	5.3e-23	81.9	0	1.6	2	0	0	2	2	2	1
Borrelia_P83	PF05262.14	ENST00000602739_5'3'_Frame_1	-	0.77	8.3	5	1.1	7.8	5	1.1	1	0	0	1	1	1	0
DUF5455	PF17537.5	ENST00000602760_5'3'_Frame_1	-	0.0038	17.8	0	0.012	16.3	0	1.8	1	0	0	1	1	1	1
VirionAssem_T7	PF11653.11	ENST00000602773_3'5'_Frame_3	-	0.022	15.4	0.3	0.38	11.4	0.1	2.5	2	0	0	2	2	2	0
PLRV_ORF5	PF01690.20	ENST00000602796_3'5'_Frame_2	-	0.098	11.5	0	0.14	11	0	1.1	1	0	0	1	1	1	0
40S_SA_C	PF16122.8	ENST00000602812_3'5'_Frame_2	-	9.1e-06	27	1.5	2.1e-05	25.9	1.5	1.6	1	0	0	1	1	1	1
YJL171C_Tos1_C	PF10287.12	ENST00000602879_5'3'_Frame_2	-	0.026	14.3	0.1	0.036	13.8	0.1	1.1	1	0	0	1	1	1	0
Inovirus_G7P_1	PF17091.8	ENST00000602919_5'3'_Frame_2	-	0.1	12.7	2.2	0.23	11.6	2.2	1.5	1	0	0	1	1	1	0
SepA	PF17080.8	ENST00000602934_3'5'_Frame_2	-	2.1	8.9	10.8	2.9	8.4	6.6	2.9	2	1	0	2	2	2	0
Tc-38	PF20054.2	ENST00000602934_5'3'_Frame_2	-	0.17	11.8	0.2	0.4	10.6	0.2	1.5	1	0	0	1	1	1	0
RAG2_PHD	PF13341.9	ENST00000602957_5'3'_Frame_1	-	0.015	15.5	0.1	4.8	7.5	0	2.6	2	0	0	2	2	2	0
DUF401	PF04165.15	ENST00000602957_5'3'_Frame_2	-	0.24	10.8	0	0.35	10.3	0	1.1	1	0	0	1	1	1	0
EGF_3	PF12947.10	ENST00000602957_5'3'_Frame_2	-	0.61	10.4	5.1	0.21	11.9	0.5	2.4	2	0	0	2	2	2	0
CYSTM	PF12734.10	ENST00000602957_5'3'_Frame_3	-	7.6	7	8.3	1	9.8	1.4	2.7	2	0	0	2	2	2	0
RT_RNaseH_2	PF17919.4	ENST00000602971_5'3'_Frame_1	-	2.4e-08	34.1	0.3	1.5e-07	31.5	0.1	2.3	2	0	0	2	2	2	1
Ivy	PF08816.14	ENST00000602971_5'3'_Frame_1	-	0.15	12.4	0.6	0.31	11.3	0.6	1.4	1	0	0	1	1	1	0
GAP1-N2	PF20013.2	ENST00000602981_3'5'_Frame_3	-	0.096	12.9	0.1	0.83	9.9	0	2.2	2	0	0	2	2	2	0
RIF5_SNase_2	PF18189.4	ENST00000602981_5'3'_Frame_3	-	0.077	12.8	0	0.14	12	0	1.3	1	0	0	1	1	1	0
Transposase_1	PF01359.21	ENST00000603037_3'5'_Frame_2	-	7.8e-13	48.2	0.1	2e-12	46.9	0.1	1.7	1	0	0	1	1	1	1
Bet_v_1	PF00407.22	ENST00000603037_3'5'_Frame_3	-	2.2	8.3	4.8	3	7.8	0.3	2.8	3	0	0	3	3	3	0
DUF1725	PF08333.14	ENST00000603037_5'3'_Frame_1	-	0.13	12.1	0.1	0.34	10.8	0.1	1.8	1	0	0	1	1	1	0
Toxin_18	PF08087.14	ENST00000603037_5'3'_Frame_2	-	0.014	15.5	0.5	0.048	13.8	0.5	1.9	1	0	0	1	1	1	0
PDDEXK_6	PF04720.15	ENST00000603037_5'3'_Frame_3	-	0.48	10.5	4.6	11	6	0.3	2.4	2	0	0	2	2	2	0
TMEM71	PF15121.9	ENST00000603095_3'5'_Frame_2	-	0.12	12.1	0	0.26	11.1	0	1.5	1	0	0	1	1	1	0
Ricin_B_lectin	PF00652.25	ENST00000603095_3'5'_Frame_3	-	0.19	12.1	0.1	0.39	11.1	0.1	1.5	1	0	0	1	1	1	0
Ribosomal_L24e	PF01246.23	ENST00000603095_5'3'_Frame_3	-	0.087	13.2	0	0.2	12.1	0	1.6	1	0	0	1	1	1	0
Fibrillin_U_N	PF18193.4	ENST00000603175_3'5'_Frame_3	-	0.14	12.3	5.6	13	6	0.9	3.8	3	0	0	3	3	3	0
Med3	PF11593.11	ENST00000603191_3'5'_Frame_1	-	0.00084	18.8	6.6	0.001	18.5	6.6	1.1	1	0	0	1	1	1	1
MMR1	PF08505.13	ENST00000603191_3'5'_Frame_1	-	0.37	11.1	6.5	0.54	10.5	6.5	1.1	1	0	0	1	1	1	0
TFIIA	PF03153.16	ENST00000603191_3'5'_Frame_1	-	0.56	10.3	17.8	0.72	9.9	17.8	1.1	1	0	0	1	1	1	0
Suf	PF05843.17	ENST00000603191_3'5'_Frame_1	-	0.58	10.2	4.2	0.79	9.8	4.2	1.1	1	0	0	1	1	1	0
DUF2722	PF10846.11	ENST00000603191_3'5'_Frame_1	-	4.8	6.1	14.7	7.2	5.6	14.7	1.1	1	0	0	1	1	1	0
AF-4	PF05110.16	ENST00000603191_3'5'_Frame_2	-	5.8	6.2	13	8.3	5.7	13	1.1	1	0	0	1	1	1	0
Comm	PF15957.8	ENST00000603284_3'5'_Frame_1	-	0.0045	17.4	5.3	0.1	13.1	0.9	2.6	2	0	0	2	2	2	2
DUF4219	PF13961.9	ENST00000603415_3'5'_Frame_1	-	0.032	14.1	0.8	0.098	12.5	0.8	1.9	1	0	0	1	1	1	0
fn3	PF00041.24	ENST00000603415_3'5'_Frame_2	-	5.1e-50	167.9	0.1	1.3e-17	64	0	3.4	3	0	0	3	3	3	3
fn3_2	PF16893.8	ENST00000603415_3'5'_Frame_2	-	7.7e-08	32.5	0.1	0.00051	20.3	0	3.7	3	1	0	3	3	3	2
Pur_ac_phosph_N	PF16656.8	ENST00000603415_3'5'_Frame_2	-	9.7e-06	26.3	0.3	0.096	13.5	0	3.5	3	1	0	3	3	3	2
SusE	PF14292.9	ENST00000603415_3'5'_Frame_2	-	0.17	12.3	0	0.68	10.4	0	2	1	0	0	1	1	1	0
I-set	PF07679.19	ENST00000603415_3'5'_Frame_3	-	4.4e-16	58.9	0	2.3e-15	56.6	0	2.2	2	0	0	2	2	2	1
Ig_3	PF13927.9	ENST00000603415_3'5'_Frame_3	-	3.4e-10	40.5	0	3.5e-09	37.2	0	2.7	2	0	0	2	2	2	1
ig	PF00047.28	ENST00000603415_3'5'_Frame_3	-	8.8e-06	25.9	0	2.2e-05	24.7	0	1.7	1	0	0	1	1	1	1
Ig_2	PF13895.9	ENST00000603415_3'5'_Frame_3	-	0.00073	19.9	0	0.0025	18.2	0	1.9	1	0	0	1	1	1	1
V-set	PF07686.20	ENST00000603415_3'5'_Frame_3	-	0.14	12.5	0.3	0.72	10.2	0	2.4	2	1	0	2	2	2	0
DUF1725	PF08333.14	ENST00000603487_3'5'_Frame_1	-	0.00063	19.5	0.1	0.0013	18.4	0.1	1.6	1	0	0	1	1	1	1
RAMP4	PF06624.15	ENST00000603487_3'5'_Frame_2	-	0.52	10.4	3.8	4	7.6	0	3	3	0	0	3	3	3	0
Tnp_22_dsRBD	PF17490.5	ENST00000603542_3'5'_Frame_1	-	0.0041	17.3	0.1	0.013	15.7	0.1	1.9	1	0	0	1	1	1	1
NB	PF04159.16	ENST00000603542_3'5'_Frame_1	-	0.059	13.5	0	0.28	11.3	0	2.2	1	0	0	1	1	1	0
FecCD	PF01032.21	ENST00000603542_3'5'_Frame_3	-	0.44	9.6	5.2	0.84	8.7	5.2	1.4	1	0	0	1	1	1	0
Cas9_REC	PF16592.8	ENST00000603542_5'3'_Frame_1	-	0.035	13	0.3	0.051	12.5	0.3	1.1	1	0	0	1	1	1	0
CpG_bind_C	PF12269.11	ENST00000603682_5'3'_Frame_3	-	0.015	15.2	1.7	0.027	14.4	1.7	1.3	1	0	0	1	1	1	0
Defensin_big	PF14862.9	ENST00000603827_3'5'_Frame_2	-	0.046	14.2	0.2	0.15	12.5	0.2	1.8	1	0	0	1	1	1	0
DUF4229	PF14012.9	ENST00000603827_5'3'_Frame_1	-	0.046	13.9	0.2	0.18	12	0.2	1.9	1	0	0	1	1	1	0
Comm	PF15957.8	ENST00000603837_3'5'_Frame_2	-	1.1	9.7	12.1	0.45	11	0.8	3.7	3	0	0	3	3	3	0
Glyco_hydro_56	PF01630.21	ENST00000603837_5'3'_Frame_1	-	0.044	12.8	0.1	0.077	12.1	0.1	1.3	1	0	0	1	1	1	0
DUF4131	PF13567.9	ENST00000603837_5'3'_Frame_1	-	0.4	10.4	1.4	1	9.1	1.4	1.6	1	0	0	1	1	1	0
Glyco_hydro_12	PF01670.19	ENST00000603837_5'3'_Frame_3	-	0.076	13.1	0.2	10	6.2	0	2.3	2	0	0	2	2	2	0
Luciferase_3H	PF10284.12	ENST00000604017_5'3'_Frame_2	-	0.18	12.1	0	0.51	10.7	0	1.7	1	0	0	1	1	1	0
NEAT	PF05031.15	ENST00000604070_3'5'_Frame_1	-	0.16	12.7	4.6	0.32	11.7	2.5	2.6	2	0	0	2	2	2	0
SRRM_C	PF15230.9	ENST00000604104_5'3'_Frame_3	-	0.084	13.6	9.4	0.77	10.5	5	3	2	0	0	2	2	2	0
FlxA	PF14282.9	ENST00000604157_5'3'_Frame_2	-	0.061	13.5	1.6	0.12	12.5	1.6	1.4	1	0	0	1	1	1	0
STAG	PF08514.14	ENST00000604157_5'3'_Frame_2	-	0.16	12	0.6	0.42	10.6	0.6	1.6	1	0	0	1	1	1	0
DUF4705	PF15788.8	ENST00000604354_5'3'_Frame_1	-	1.1e-07	32.6	45.8	1.2e-06	29.3	4	7	5	3	1	6	6	6	4
DUF5389	PF17364.5	ENST00000604354_5'3'_Frame_1	-	0.16	12.1	1.3	0.54	10.4	0.2	2.1	2	0	0	2	2	2	0
DUF4705	PF15788.8	ENST00000604354_5'3'_Frame_2	-	4.4e-12	46.7	39.9	0.00054	20.8	2.9	5.8	4	2	2	6	6	6	5
DUF4705	PF15788.8	ENST00000604354_5'3'_Frame_3	-	6.6e-05	23.7	45.5	0.0025	18.6	15.6	6.3	3	1	2	5	5	5	5
rve	PF00665.29	ENST00000604411_3'5'_Frame_1	-	2.3e-12	47.2	0	6.3e-12	45.8	0	1.8	1	0	0	1	1	1	1
TLV_coat	PF00429.22	ENST00000604411_3'5'_Frame_1	-	5.1e-12	45.4	0.2	1.1e-11	44.3	0.2	1.4	1	0	0	1	1	1	1
DUF2956	PF11169.11	ENST00000604411_3'5'_Frame_1	-	0.049	13.9	0.7	0.36	11.2	0	2.5	2	0	0	2	2	2	0
RNase_H	PF00075.27	ENST00000604411_3'5'_Frame_2	-	3.8e-13	50	0.2	8.1e-13	48.9	0.2	1.6	1	0	0	1	1	1	1
RVT_1	PF00078.30	ENST00000604411_3'5'_Frame_3	-	1.1e-08	35	1.7	2e-08	34.2	0.3	2	2	0	0	2	2	2	1
RVP	PF00077.23	ENST00000604411_3'5'_Frame_3	-	0.00011	22.5	0	0.0003	21.2	0	1.8	1	0	0	1	1	1	1
Fip1	PF05182.16	ENST00000604411_5'3'_Frame_3	-	5.5e-06	25.9	0.3	1.3e-05	24.7	0.3	1.6	1	0	0	1	1	1	1
Fibrillin_U_N	PF18193.4	ENST00000604430_3'5'_Frame_2	-	0.51	10.5	7.5	5.3	7.2	0.3	3.1	2	0	0	2	2	2	0
RUN	PF02759.22	ENST00000604430_5'3'_Frame_3	-	5.1e-16	59.1	0	9.2e-16	58.3	0	1.4	1	0	0	1	1	1	1
BEN	PF10523.12	ENST00000604430_5'3'_Frame_3	-	1.1e-06	28.9	0	2.2e-06	27.9	0	1.5	1	0	0	1	1	1	1
DUF973	PF06157.14	ENST00000604514_3'5'_Frame_1	-	0.15	11.2	0	0.21	10.7	0	1.2	1	0	0	1	1	1	0
DUF4365	PF14280.9	ENST00000604514_3'5'_Frame_3	-	0.26	11.4	0.2	0.5	10.5	0.2	1.4	1	0	0	1	1	1	0
RVT_1	PF00078.30	ENST00000604516_5'3'_Frame_2	-	0.00064	19.4	0.1	0.0014	18.3	0.1	1.6	1	0	0	1	1	1	1
Abhydrolase_1	PF00561.23	ENST00000604666_3'5'_Frame_3	-	0.0074	16.1	0	2.5	7.8	0	2.2	2	0	0	2	2	2	2
Abhydrolase_6	PF12697.10	ENST00000604666_3'5'_Frame_3	-	0.11	13.2	0.4	10	6.8	0	2.3	2	0	0	2	2	2	0
Toxin_18	PF08087.14	ENST00000604666_5'3'_Frame_3	-	0.03	14.4	3.1	0.27	11.4	1.6	3.2	2	0	0	2	2	2	0
U83	PF17465.5	ENST00000604716_5'3'_Frame_2	-	0.12	12.6	1.6	0.18	12.1	0.1	2	2	0	0	2	2	2	0
Sid-5	PF17204.6	ENST00000604716_5'3'_Frame_2	-	0.19	12.1	0.1	0.19	12.1	0.1	2.2	2	0	0	2	2	2	0
zf-BED	PF02892.18	ENST00000604724_5'3'_Frame_1	-	0.089	13	1.5	0.95	9.7	0.1	2.8	2	0	0	2	2	2	0
RVT_1	PF00078.30	ENST00000604845_3'5'_Frame_1	-	1.9e-06	27.7	0	3.8e-06	26.7	0	1.4	1	0	0	1	1	1	1
NCOA_u2	PF16665.8	ENST00000604907_3'5'_Frame_3	-	0.52	10.8	2.6	1.7	9.1	2.6	1.8	1	0	0	1	1	1	0
Phage_holin_5_1	PF06946.14	ENST00000604907_3'5'_Frame_3	-	3.8	8.1	5.4	18	5.9	0.6	2.8	2	0	0	2	2	2	0
LRRC37	PF15779.8	ENST00000604907_5'3'_Frame_1	-	6.7e-89	292.4 1	17.3	9.4e-24	83.7	6.7	8.7	4	3	4	8	8	8	7
LRRC37	PF15779.8	ENST00000604907_5'3'_Frame_2	-	4.1e-37	126.5	89.3	1e-16	61.1	14.7	7.3	4	2	3	7	7	7	7
LRRC37	PF15779.8	ENST00000604907_5'3'_Frame_3	-	1.4e-33	115.2 1	40	3.1e-14	53.2	12.2 1	3	7	3	2022-05-01	2022-02-01	2022-02-01	2022-02-01	0
LTP_2	PF14368.9	ENST00000604981_3'5'_Frame_2	-	0.084	13.2	2.7	0.16	12.3	2.7	1.5	1	0	0	1	1	1	0
YlxR	PF04296.16	ENST00000604981_3'5'_Frame_3	-	1.8	8.6	5.5	12	5.9	0.4	3.2	3	1	0	3	3	3	0
Tom5	PF10642.12	ENST00000604992_3'5'_Frame_2	-	0.32	11.2	1.2	0.84	9.8	1.2	1.7	1	0	0	1	1	1	0
DUF5554	PF17709.4	ENST00000605270_3'5'_Frame_1	-	0.05	13.8	0.9	0.15	12.3	0.9	1.9	1	0	0	1	1	1	0
HcgF	PF06787.14	ENST00000605298_3'5'_Frame_2	-	0.13	12.1	0	0.22	11.4	0	1.2	1	0	0	1	1	1	0
Mon2_C	PF16206.8	ENST00000605298_5'3'_Frame_1	-	0.05	11.9	0	0.069	11.4	0	1.1	1	0	0	1	1	1	0
DUF6477	PF20083.2	ENST00000605298_5'3'_Frame_2	-	0.062	13.5	0.5	0.13	12.5	0.5	1.4	1	0	0	1	1	1	0
DUF6326	PF19851.2	ENST00000605386_3'5'_Frame_3	-	0.026	14.9	0.4	0.026	14.9	0.4	3.2	3	1	0	3	3	3	0
DUF5863	PF19181.3	ENST00000605386_5'3'_Frame_2	-	0.1	12.5	0.8	0.19	11.7	0.8	1.3	1	0	0	1	1	1	0
DUF3938	PF13074.9	ENST00000605417_5'3'_Frame_2	-	0.097	13.3	4	0.7	10.6	0.2	3.6	3	0	0	3	3	3	0
DUF6287	PF19804.2	ENST00000605417_5'3'_Frame_3	-	0.24	10.9	0.7	0.49	9.9	0.7	1.5	1	0	0	1	1	1	0
MgtE	PF01769.19	ENST00000605573_3'5'_Frame_1	-	0.12	12.9	1.1	0.24	11.9	1.1	1.5	1	0	0	1	1	1	0
DAP10	PF07213.14	ENST00000605573_3'5'_Frame_3	-	0.018	15.1	0	0.05	13.7	0	1.7	1	0	0	1	1	1	0
DUF1725	PF08333.14	ENST00000605741_3'5'_Frame_3	-	0.091	12.6	0.9	0.26	11.1	0.1	2.2	2	0	0	2	2	2	0
NPIP	PF06409.14	ENST00000605794_5'3'_Frame_2	-4	8e-161	531	13.2 9	9e-136	448	5.7	3.2	2	1	1	3	3	3	3
PLAT	PF01477.26	ENST00000605794_5'3'_Frame_2	-	6.8e-20	71.9	0	1.7e-19	70.6	0	1.6	1	0	0	1	1	1	1
DUF1980	PF09323.13	ENST00000605830_3'5'_Frame_3	-	3	7.9	5.5	1.7	8.7	0	2.9	3	0	0	3	3	3	0
DUF3915	PF13054.9	ENST00000605830_5'3'_Frame_1	-	0.15	12.2	0.3	0.33	11.1	0.3	1.5	1	0	0	1	1	1	0
DUF5426	PF17473.5	ENST00000605830_5'3'_Frame_1	-	9.9	6.6	9.2	0.26	11.7	1.5	2.3	3	0	0	3	3	3	0
HERV-K_REC	PF15695.8	ENST00000605830_5'3'_Frame_2	-	6.8e-07	29.4	0.6	6.8e-07	29.4	0.6	2	2	0	0	2	2	2	1
Shisa	PF13908.9	ENST00000605830_5'3'_Frame_2	-	0.099	12.8	0.2	0.099	12.8	0.2	3.2	3	0	0	3	3	3	0
SWIRM-assoc_1	PF16495.8	ENST00000605830_5'3'_Frame_2	-	0.26	11.4	1.9	0.52	10.4	1.9	1.4	1	0	0	1	1	1	0
HERV-K_env_2	PF13804.9	ENST00000605830_5'3'_Frame_3	-	1.5e-09	37.9	0.3	3.5e-09	36.8	0.3	1.6	1	0	0	1	1	1	1
DUF3915	PF13054.9	ENST00000605830_5'3'_Frame_3	-	0.25	11.4	3.5	0.65	10.1	3.5	1.6	1	0	0	1	1	1	0
Atrophin-1	PF03154.18	ENST00000605830_5'3'_Frame_3	-	6.9	4.9	5.8	10	4.3	5.8	1.1	1	0	0	1	1	1	0
Filament	PF00038.24	ENST00000605833_3'5'_Frame_2	-	4.1e-24	85.9	10	5e-24	85.6	10	1.1	1	0	0	1	1	1	1
Filament_head	PF04732.17	ENST00000605833_3'5'_Frame_2	-	1.6e-21	77.1	21.2	1.2e-20	74.3	21.2	2.2	1	1	0	1	1	1	1
FlgN	PF05130.15	ENST00000605833_3'5'_Frame_2	-	0.059	14	3.5	0.089	13.4	3.5	1.2	1	0	0	1	1	1	0
bZIP_1	PF00170.24	ENST00000605833_3'5'_Frame_2	-	0.31	11.3	7.1	4.2	7.7	0.6	2.5	2	1	0	2	2	2	0
CENP-H	PF05837.15	ENST00000605833_3'5'_Frame_2	-	1.1	9.7	4.9	2.5	8.6	4	1.8	1	1	1	2	2	2	0
DUF4140	PF13600.9	ENST00000605833_3'5'_Frame_2	-	2.7	8.7	6.7	47	4.7	6.7	2.2	1	1	0	1	1	1	0
DivIC	PF04977.18	ENST00000605833_3'5'_Frame_2	-	2.8	7.9	9.4	6.5	6.7	1.7	2.2	2	0	0	2	2	2	0
ZapB	PF06005.15	ENST00000605833_3'5'_Frame_2	-	3	8.5	10.2	270	2.2	10.2	2.3	1	1	0	1	1	1	0
HALZ	PF02183.21	ENST00000605833_3'5'_Frame_2	-	4.3	7.7	10.9	3.4	8.1	0.9	2.6	3	0	0	3	3	3	0
Fer2	PF00111.30	ENST00000605833_3'5'_Frame_3	-	0.027	14.5	6.2	0.15	12.2	2.4	2.4	2	0	0	2	2	2	0
Prot_inhib_II	PF02428.18	ENST00000605834_3'5'_Frame_2	-	0.23	12	6.5	0.93	10.1	6.5	2.1	1	0	0	1	1	1	0
APOBEC4	PF18775.4	ENST00000605834_5'3'_Frame_3	-	0.082	13.2	0.1	0.23	11.8	0.1	1.7	1	0	0	1	1	1	0
DUF3504	PF12012.11	ENST00000605836_3'5'_Frame_1	-	0.025	14.7	0.1	0.045	13.9	0.1	1.3	1	0	0	1	1	1	0
RWD	PF05773.25	ENST00000605836_3'5'_Frame_3	-	0.015	15.6	1.2	0.033	14.6	1.2	1.5	1	0	0	1	1	1	0
MDFI	PF15316.9	ENST00000605836_5'3'_Frame_1	-	0.32	11.1	2	4.9	7.3	1.1	2.4	2	0	0	2	2	2	0
PRIMA1	PF16101.8	ENST00000605836_5'3'_Frame_2	-	0.38	11	3.6	0.14	12.3	0.7	1.8	2	0	0	2	2	2	0
[truncated: 7,300 more rows]
